# Supplementary material for: Enhancing cancer treatment and understanding through clustering of gene responses to categorical stressors
Source: Sci Rep. 2023 Apr 21;13:6517. doi: 10.1038/s41598-023-33785-w (PMC10121664; doi:10.1038/s41598-023-33785-w)
Supplement: Supplementary file 2 — Supplementary Table S1. [file 41598_2023_33785_MOESM2_ESM.xlsx]

## Sheet: Samples_Accessions_1
Accession	Cell line	Treatment	Tissue	TCGA	Cancer	Duration	Dose	Samples	Array
GSE102483	TF-1a	Control	Blood	MISC	Erythroleukemia	72h		3	[HuGene-2_1-st] Affymetrix Human Gene 2.1 ST Array [transcript (gene) version]
GSE33643	A2058	BEZ235	Skin	SKCM	Amelanotic melanoma. Derived from metastatic site: Lymph node.	24h	0.03325 µM	4	[HG-U133_Plus_2] Affymetrix Human Genome U133 Plus 2.0 Array
GSE140867	HepG2	Control	Liver	MISC	Hepatoblastoma	48h		4	Agilent-026652 Whole Human Genome Microarray 4x44K v2 (Feature Number version)
GSE33643	A2058	BEZ235	Skin	SKCM	Amelanotic melanoma. Derived from metastatic site: Lymph node.	24h	IC90	4	[HG-U133_Plus_2] Affymetrix Human Genome U133 Plus 2.0 Array
GSE33643	A2058	BEZ235	Skin	SKCM	Amelanotic melanoma. Derived from metastatic site: Lymph node.	24h	3.606 µM	4	[HG-U133_Plus_2] Affymetrix Human Genome U133 Plus 2.0 Array
GSE51683	A2780	Temsirolimus	Ovary	MISC	Ovarian endometrioid adenocarcinoma	24h	100 nM	2	[HuGene-1_0-st] Affymetrix Human Gene 1.0 ST Array [transcript (gene) version]
GSE51683	A2780	Temsirolimus	Ovary	MISC	Ovarian endometrioid adenocarcinoma	48h	100 nM	2	[HuGene-1_0-st] Affymetrix Human Gene 1.0 ST Array [transcript (gene) version]
GSE112079	A431	Everolimus	Skin	MISC	Skin squamous cell carcinoma	72h	100 nM	3	[HuGene-2_0-st] Affymetrix Human Gene 2.0 ST Array [transcript (gene) version]
GSE6014	A549	DCA	Lung	LUAD	lung adenocarcinoma	48h	0.5 mM	1	[HG-U133A] Affymetrix Human Genome U133A Array
GSE9008	A549	Reseveratrol	Lung	LUAD	lung adenocarcinoma	48h	25 µM	3	[HG-U133_Plus_2] Affymetrix Human Genome U133 Plus 2.0 Array
GSE113959	ACC-MESO-4	Afuresertib	Pleura	MESO	Pleural epithelioid mesothelioma	24h	10 µM	1	Agilent-039494 SurePrint G3 Human GE v2 8x60K Microarray 039381 (Feature Number version)
GSE95298	BT20	Metformin	Breast	BRCA	breast carcinoma of no special type	72h	10 mM	1	[HG-U133_Plus_2] Affymetrix Human Genome U133 Plus 2.0 Array
GSE85801	BT474	Everolimus	Breast	BRCA	Invasive breast carcinoma of no special type	2400h	150 nM	1	[PrimeView] Affymetrix Human Gene Expression Array
GSE69850	HepG2	Control	Liver	MISC	Hepatoblastoma	6h		9	[HG-U219] Affymetrix Human Genome U219 Array
GSE41816	BT549	Selumetinib	Breast	BRCA	Invasive breast carcinoma of no special type	4h	1 µM	3	[HuGene-1_1-st] Affymetrix Human Gene 1.1 ST Array [transcript (gene) version]
GSE95298	HepG2	Control	Liver	MISC	Hepatoblastoma	72h		1	[HG-U133_Plus_2] Affymetrix Human Genome U133 Plus 2.0 Array
GSE41816	BT549	Selumetinib	Breast	BRCA	Invasive breast carcinoma of no special type	24h	1 µM	3	[HuGene-1_1-st] Affymetrix Human Gene 1.1 ST Array [transcript (gene) version]
GSE96793	HepG2	Control	Liver	MISC	Hepatoblastoma	24h		3	Illumina HumanHT-12 V4.0 expression beadchip
GSE73923	BT549	Everolimus	Breast	BRCA	Invasive breast carcinoma of no special type	48h	10 µM	3	[PrimeView] Affymetrix Human Gene Expression Array
GSE85257	HepG2/C3A	Control	Liver	MISC	Hepatoblastoma	72h		1	Agilent-039494 SurePrint G3 Human GE v2 8x60K Microarray 039381
GSE116387	OVCAR3	Control	Ovary	MISC	High grade ovarian serous adenocarcinoma. Derived from metastatic site: Ascites.	24h		2	[HuGene-2_0-st] Affymetrix Human Gene 2.0 ST Array [transcript (gene) version]
GSE35324	C4-2B	Genistein	Prostate	PRAD	Prostate carcinoma. Derived from metastatic site: Left supraclavicular lymph node.	6h	25 µM	1	[HG-U133_Plus_2] Affymetrix Human Genome U133 Plus 2.0 Array
GSE35324	C4-2B	Genistein	Prostate	PRAD	Prostate carcinoma. Derived from metastatic site: Left supraclavicular lymph node.	72h	25 µM	1	[HG-U133_Plus_2] Affymetrix Human Genome U133 Plus 2.0 Array
GSE120993	COLO205	Selumetinib	Colon	COAD	Colon adenocarcinoma. Derived from metastatic site: Ascites.	4h	1 µM	3	Illumina HumanHT-12 V4.0 expression beadchip
GSE51683	A2780	Control	Ovary	MISC	Ovarian endometrioid adenocarcinoma	48h		2	[HuGene-1_0-st] Affymetrix Human Gene 1.0 ST Array [transcript (gene) version]
GSE120993	COLO205	Selumetinib	Colon	COAD	Colon adenocarcinoma. Derived from metastatic site: Ascites.	16h	1 µM	3	Illumina HumanHT-12 V4.0 expression beadchip
GSE148648	HOC7	Control	Ovary	MISC	Ovarian serous adenocarcinoma. Derived from metastatic site: Ascites.	18h		1	[HG-U133_Plus_2] Affymetrix Human Genome U133 Plus 2.0 Array
GSE120993	COLO205	Selumetinib	Colon	COAD	Colon adenocarcinoma. Derived from metastatic site: Ascites.	48h	1 µM	3	Illumina HumanHT-12 V4.0 expression beadchip
GSE89531	COLO205	Selumetinib	Colon	COAD	Colon adenocarcinoma. Derived from metastatic site: Ascites.	48h	0.1 µM	3	[HuGene-2_0-st] Affymetrix Human Gene 2.0 ST Array [transcript (gene) version]
GSE97985	L363	Control	Blood	DLBC	Plasma cell myeloma	48h		3	[HG-U133_Plus_2] Affymetrix Human Genome U133 Plus 2.0 Array
GSE59228	MDAMB231	Control	Breast	BRCA	Breast adenocarcinoma. Derived from metastatic site: Pleural effusion.	24h	50 mM	4	[HG-U133_Plus_2] Affymetrix Human Genome U133 Plus 2.0 Array
GSE78188	CUTLL1	Reseveratrol	Lymph node	DLBC	Childhood T lymphoblastic lymphoma	24h	40 µM	3	Illumina HumanHT-12 V4.0 expression beadchip
GSE59228	MCF10A	Control	Breast	BRCA	Breast carcinoma	24h	50 mM	4	[HG-U133_Plus_2] Affymetrix Human Genome U133 Plus 2.0 Array
GSE78188	CUTLL1	Rapamycin	Lymph node	DLBC	Childhood T lymphoblastic lymphoma	24h	10 nM	3	Illumina HumanHT-12 V4.0 expression beadchip
GSE50444	T4-2	Control	Breast	BRCA	Breast carcinoma	168h		2	[U133AAofAv2] Affymetrix GeneChip HT-HG_U133A Early Access Array
GSE79316	GSC25	BEZ235	Brain	LGG	Glioma Initiating cells	24h	100 nM	1	Affymetrix GeneChip Human Genome U133A 2.0 Array [CDF: Hs133Av2_Hs_REFSEQ_8]
GSE79316	GSC42	BEZ235	Brain	LGG	Glioma Initiating cells	24h	100 nM	1	Affymetrix GeneChip Human Genome U133A 2.0 Array [CDF: Hs133Av2_Hs_REFSEQ_8]
GSE79316	GSC7-10	BEZ235	Brain	LGG	Glioma Initiating cells	24h	100 nM	1	Affymetrix GeneChip Human Genome U133A 2.0 Array [CDF: Hs133Av2_Hs_REFSEQ_8]
GSE95298	BT20	Control	Breast	BRCA	breast carcinoma of no special type	72h		1	[HG-U133_Plus_2] Affymetrix Human Genome U133 Plus 2.0 Array
GSE95298	MB157	Control	Breast	BRCA	Breast carcinoma. Derived from metastatic site: Pleural effusion.	72h		1	[HG-U133_Plus_2] Affymetrix Human Genome U133 Plus 2.0 Array
GSE95298	MB231	Control	Breast	BRCA	Breast carcinoma. Derived from metastatic site: Pleural effusion.	72h		1	[HG-U133_Plus_2] Affymetrix Human Genome U133 Plus 2.0 Array
GSE79316	GSC811	BEZ235	Brain	LGG	Glioma Initiating cells	24h	100 nM	1	Affymetrix GeneChip Human Genome U133A 2.0 Array [CDF: Hs133Av2_Hs_REFSEQ_8]
GSE95298	H2170	Metformin	Lung	LUSC	Lung squamous cell carcinoma	72h	20 mM	1	[HG-U133_Plus_2] Affymetrix Human Genome U133 Plus 2.0 Array
GSE62663	H3122	Glucose Starvation	Lung	LUAD	Lung adenocarcinoma	96h	0.5 g/L	4	Agilent-014850 Whole Human Genome Microarray 4x44K G4112F
GSE39693	HCC1937	Control	Breast	BRCA	Breast ductal carcinoma	2880h		1	[PrimeView] Affymetrix Human Gene Expression Array
GSE41816	SUM159PT	Control	Breast	BRCA	Breast pleomorphic carcinoma	24h		3	[HuGene-1_1-st] Affymetrix Human Gene 1.1 ST Array [transcript (gene) version]
GSE95298	H520	Metformin	Lung	LUSC	Lung squamous cell carcinoma	72h	10 mM	1	[HG-U133_Plus_2] Affymetrix Human Genome U133 Plus 2.0 Array
GSE39693	HCC1937	Everolimus	Breast	BRCA	Breast ductal carcinoma	2880h	150 nM	1	[PrimeView] Affymetrix Human Gene Expression Array
GSE51212	HCC827	BEZ235	Lung	LUAD	Lung adenocarcinoma	6h	1 µM	3	[HG-U133_Plus_2] Affymetrix Human Genome U133 Plus 2.0 Array
GSE85801	BT474	Control	Breast	BRCA	Invasive breast carcinoma of no special type	2400h		1	[PrimeView] Affymetrix Human Gene Expression Array
GSE31084	HCT116	Glucose Starvation	Colon	COAD	Colon adenocarcinoma	168h	1 mM	2	[HG-U133_Plus_2] Affymetrix Human Genome U133 Plus 2.0 Array
GSE58049	HCT116	Glucose Starvation	Colon	COAD	Colon adenocarcinoma	48h	0 g/L	3	[HG-U133_Plus_2] Affymetrix Human Genome U133 Plus 2.0 Array
GSE41816	BT549	Control	Breast	BRCA	Invasive breast carcinoma of no special type	24h		3	[HuGene-1_1-st] Affymetrix Human Gene 1.1 ST Array [transcript (gene) version]
GSE95298	HCT116	Metformin	Colon	COAD	Colon adenocarcinoma	72h	20 mM	1	[HG-U133_Plus_2] Affymetrix Human Genome U133 Plus 2.0 Array
GSE73923	BT549	Control	Breast	BRCA	Invasive breast carcinoma of no special type	48h		3	[PrimeView] Affymetrix Human Gene Expression Array
GSE95298	HCT15	Metformin	Colon	COAD	Colon adenocarcinoma	72h	10 mM	1	[HG-U133_Plus_2] Affymetrix Human Genome U133 Plus 2.0 Array
GSE31057	HDLM2	Sorafenib	Lymph node	DLBC	Hodgkin lymphoma	24h	5 µM	3	Illumina HumanHT-12 V3.0 expression beadchip
GSE5200	MCF7/BUS	Control	Breast	BRCA	Invasive breast carcinoma of no special type. Derived from metastatic site: Pleural effusion.	48h		3	[HG-U133A] Affymetrix Human Genome U133A Array
GSE65479	HDLM2	Sorafenib	Lymph node	DLBC	Hodgkin lymphoma	24h	5 µM	3	Illumina HumanHT-12 V3.0 expression beadchip
GSE39693	MCF7	Control	Breast	BRCA	Invasive breast carcinoma of no special type. Derived from metastatic site: Pleural effusion.	2880h		1	[PrimeView] Affymetrix Human Gene Expression Array
GSE41816	MDAMB231	Control	Breast	BRCA	Invasive breast carcinoma of no special type. Derived from metastatic site: Pleural effusion.	24h		3	[HuGene-1_1-st] Affymetrix Human Gene 1.1 ST Array [transcript (gene) version]
GSE31058	HDMyZ	Sorafenib	Blood	LAML	Adult acute myeloid leukemia	24h	5 µM	3	Illumina HumanHT-12 V3.0 expression beadchip
GSE13548	HeLa	Glucose Starvation	Cervix	CESC	HPV-related endocervical adenocarcinoma	18h	0 g/L	1	[HG-U133_Plus_2] Affymetrix Human Genome U133 Plus 2.0 Array
GSE73923	MDAMB231	Control	Breast	BRCA	Invasive breast carcinoma of no special type. Derived from metastatic site: Pleural effusion.	48h		3	[PrimeView] Affymetrix Human Gene Expression Array
GSE13548	HeLa	Glucose Starvation	Cervix	CESC	HPV-related endocervical adenocarcinoma	15h	0 g/L	1	[HG-U133_Plus_2] Affymetrix Human Genome U133 Plus 2.0 Array
GSE121378	MCF7	Control	Breast	BRCA	invasive ductal breast carcinoma	24h		4	Agilent-026652 Whole Human Genome Microarray 4x44K v2
GSE13548	HeLa	Glucose Starvation+Buformin	Cervix	CESC	HPV-related endocervical adenocarcinoma	15h	0 g/L+50 µM	1	[HG-U133_Plus_2] Affymetrix Human Genome U133 Plus 2.0 Array
GSE13548	HeLa	Glucose Starvation+Phenformin	Cervix	CESC	HPV-related endocervical adenocarcinoma	15h	0 g/L+15 µM	1	[HG-U133_Plus_2] Affymetrix Human Genome U133 Plus 2.0 Array
GSE13548	HeLa	Glucose Starvation+Metformin	Cervix	CESC	HPV-related endocervical adenocarcinoma	15h	0 g/L+1.5 mM	1	[HG-U133_Plus_2] Affymetrix Human Genome U133 Plus 2.0 Array
GSE25412	MCF7	Control	Breast	BRCA	invasive ductal breast carcinoma	48h		3	[HuGene-1_0-st] Affymetrix Human Gene 1.0 ST Array [transcript (gene) version]
GSE36847	MCF7	Control	Breast	BRCA	invasive ductal breast carcinoma	12h		4	Affymetrix Human Genome U133 Plus 2.0 Array [Brainarray Version 13, HGU133Plus2_Hs_ENTREZG]
GSE13548	HeLa	2DG	Cervix	CESC	HPV-related endocervical adenocarcinoma	18h	5 mM	1	[HG-U133_Plus_2] Affymetrix Human Genome U133 Plus 2.0 Array
GSE96792	Hep3B	Sorafenib	Liver	LIHC	Childhood hepatocellular carcinoma	24h	3 µM	3	Illumina HumanHT-12 V4.0 expression beadchip
GSE69844	HepaRG	Metformin	Liver	LIHC	Hepatocellular carcinoma. HPC infection	6h	1 µM	3	[HG-U219] Affymetrix Human Genome U219 Array
GSE69844	HepaRG	Metformin	Liver	LIHC	Hepatocellular carcinoma. HPC infection	6h	10 µM	3	[HG-U219] Affymetrix Human Genome U219 Array
GSE69844	HepaRG	Metformin	Liver	LIHC	Hepatocellular carcinoma. HPC infection	6h	100 µM	3	[HG-U219] Affymetrix Human Genome U219 Array
GSE69844	HepaRG	Phenformin	Liver	LIHC	Hepatocellular carcinoma. HPC infection	6h	1 µM	3	[HG-U219] Affymetrix Human Genome U219 Array
GSE69844	HepaRG	Phenformin	Liver	LIHC	Hepatocellular carcinoma. HPC infection	6h	10 µM	3	[HG-U219] Affymetrix Human Genome U219 Array
GSE69844	HepaRG	Phenformin	Liver	LIHC	Hepatocellular carcinoma. HPC infection	6h	100 µM	3	[HG-U219] Affymetrix Human Genome U219 Array
GSE69844	HepaRG	Genistein	Liver	LIHC	Hepatocellular carcinoma. HPC infection	6h	1 µM	3	[HG-U219] Affymetrix Human Genome U219 Array
GSE69844	HepaRG	Genistein	Liver	LIHC	Hepatocellular carcinoma. HPC infection	6h	10 µM	3	[HG-U219] Affymetrix Human Genome U219 Array
GSE69844	HepaRG	Genistein	Liver	LIHC	Hepatocellular carcinoma. HPC infection	6h	100 µM	3	[HG-U219] Affymetrix Human Genome U219 Array
GSE140867	HepG2	Glucose Starvation	Liver	MISC	Hepatoblastoma	48h	0.4 g/L	4	Agilent-026652 Whole Human Genome Microarray 4x44K v2 (Feature Number version)
GSE69850	HepG2	Metformin	Liver	MISC	Hepatoblastoma	6h	1 µM	3	[HG-U219] Affymetrix Human Genome U219 Array
GSE69850	HepG2	Metformin	Liver	MISC	Hepatoblastoma	6h	10 µM	3	[HG-U219] Affymetrix Human Genome U219 Array
GSE69850	HepG2	Metformin	Liver	MISC	Hepatoblastoma	6h	100 µM	3	[HG-U219] Affymetrix Human Genome U219 Array
GSE69850	HepG2	Phenformin	Liver	MISC	Hepatoblastoma	6h	1 µM	3	[HG-U219] Affymetrix Human Genome U219 Array
GSE69850	HepG2	Phenformin	Liver	MISC	Hepatoblastoma	6h	10 µM	3	[HG-U219] Affymetrix Human Genome U219 Array
GSE50705	MCF7	Control	Breast	BRCA	invasive ductal breast carcinoma	48h		7	[HG-U133_Plus_2] Affymetrix Human Genome U133 Plus 2.0 Array
GSE69845	MCF7	Control	Breast	BRCA	invasive ductal breast carcinoma	6h		9	[HG-U219] Affymetrix Human Genome U219 Array
GSE69850	HepG2	Phenformin	Liver	MISC	Hepatoblastoma	6h	100 µM	3	[HG-U219] Affymetrix Human Genome U219 Array
GSE69850	HepG2	Genistein	Liver	MISC	Hepatoblastoma	6h	1 µM	3	[HG-U219] Affymetrix Human Genome U219 Array
GSE69850	HepG2	Genistein	Liver	MISC	Hepatoblastoma	6h	10 µM	3	[HG-U219] Affymetrix Human Genome U219 Array
GSE69850	HepG2	Genistein	Liver	MISC	Hepatoblastoma	6h	100 µM	3	[HG-U219] Affymetrix Human Genome U219 Array
GSE95298	HepG2	Metformin	Liver	MISC	Hepatoblastoma	72h	10 mM	1	[HG-U133_Plus_2] Affymetrix Human Genome U133 Plus 2.0 Array
GSE96793	HepG2	Sorafenib	Liver	MISC	Hepatoblastoma	24h	3 µM	3	Illumina HumanHT-12 V4.0 expression beadchip
GSE85257	HepG2/C3A	Reseveratrol	Liver	MISC	Hepatoblastoma	72h	166 µM	1	Agilent-039494 SurePrint G3 Human GE v2 8x60K Microarray 039381
GSE97346	HL60	Metformin	Blood	LAML	Adult acute myeloid leukemia	24h	10 mM	3	[HuGene-2_0-st] Affymetrix Human Gene 2.0 ST Array [transcript (gene) version]
GSE148648	HOC7	Trametinib	Ovary	MISC	Ovarian serous adenocarcinoma. Derived from metastatic site: Ascites.	18h	10 nM	1	[HG-U133_Plus_2] Affymetrix Human Genome U133 Plus 2.0 Array
GSE85871	MCF7	Control	Breast	BRCA	invasive ductal breast carcinoma	12h		2	[HG-U133A_2] Affymetrix Human Genome U133A 2.0 Array
GSE112079	HSC1	Everolimus	Skin	MISC	Skin squamous cell carcinoma	72h	100 nM	3	[HuGene-2_0-st] Affymetrix Human Gene 2.0 ST Array [transcript (gene) version]
GSE13548	HT1080	Buformin	Bone	SARC	fibrosarcoma cell	18h	300 µM	1	[HG-U133_Plus_2] Affymetrix Human Genome U133 Plus 2.0 Array
GSE13548	HT1080	Phenformin	Bone	SARC	fibrosarcoma cell	18h	100 μM	1	[HG-U133_Plus_2] Affymetrix Human Genome U133 Plus 2.0 Array
GSE13548	HT1080	Metformin	Bone	SARC	fibrosarcoma cell	18h	10 mM	1	[HG-U133_Plus_2] Affymetrix Human Genome U133 Plus 2.0 Array
GSE28992	OV2008	Control	Uterus	CESC	HPV-related cervical squamous cell carcinoma	6h		3	Illumina HumanHT-12 V4.0 expression beadchip
GSE28992	OV2008	Control	Uterus	CESC	HPV-related cervical squamous cell carcinoma	24h		3	Illumina HumanHT-12 V4.0 expression beadchip
GSE13548	HeLa	Control	Cervix	CESC	HPV-related endocervical adenocarcinoma	18h		1	[HG-U133_Plus_2] Affymetrix Human Genome U133 Plus 2.0 Array
GSE13548	HeLa	Control	Cervix	CESC	HPV-related endocervical adenocarcinoma	15h		1	[HG-U133_Plus_2] Affymetrix Human Genome U133 Plus 2.0 Array
GSE13548	HT1080	Glucose Starvation	Bone	SARC	fibrosarcoma cell	18h	0 g/L	1	[HG-U133_Plus_2] Affymetrix Human Genome U133 Plus 2.0 Array
GSE13548	HT1080	2DG	Bone	SARC	fibrosarcoma cell	18h	10 mM	2	[HG-U133_Plus_2] Affymetrix Human Genome U133 Plus 2.0 Array
GSE13548	HT1080	2DG+Buformin	Bone	SARC	fibrosarcoma cell	18h	10 mM+300 µM	1	[HG-U133_Plus_2] Affymetrix Human Genome U133 Plus 2.0 Array
GSE13548	HT1080	2DG+Phenformin	Bone	SARC	fibrosarcoma cell	18h	10 mM+100 μM	1	[HG-U133_Plus_2] Affymetrix Human Genome U133 Plus 2.0 Array
GSE13548	HT1080	2DG+Metformin	Bone	SARC	fibrosarcoma cell	18h	10 mM+10 mM	1	[HG-U133_Plus_2] Affymetrix Human Genome U133 Plus 2.0 Array
GSE16157	HT1080	2DG+Buformin	Bone	SARC	fibrosarcoma cell	18h	10 mM+300 µM	1	[HG-U133_Plus_2] Affymetrix Human Genome U133 Plus 2.0 Array
GSE31084	HCT116	Control	Colon	COAD	Colon adenocarcinoma	168h		2	[HG-U133_Plus_2] Affymetrix Human Genome U133 Plus 2.0 Array
GSE16157	HT1080	2DG+Metformin	Bone	SARC	fibrosarcoma cell	18h	10 mM+10 mM	1	[HG-U133_Plus_2] Affymetrix Human Genome U133 Plus 2.0 Array
GSE58049	HCT116	Control	Colon	COAD	Colon adenocarcinoma	48h		3	[HG-U133_Plus_2] Affymetrix Human Genome U133 Plus 2.0 Array
GSE16157	HT1080	2DG+Phenformin	Bone	SARC	fibrosarcoma cell	18h	10 mM+100 μM	1	[HG-U133_Plus_2] Affymetrix Human Genome U133 Plus 2.0 Array
GSE16157	HT1080	2DG	Bone	SARC	fibrosarcoma cell	18h	10 mM	3	[HG-U133_Plus_2] Affymetrix Human Genome U133 Plus 2.0 Array
GSE95298	HCT116	Control	Colon	COAD	Colon adenocarcinoma	72h		1	[HG-U133_Plus_2] Affymetrix Human Genome U133 Plus 2.0 Array
GSE16157	HT1080	Glucose Starvation	Bone	SARC	fibrosarcoma cell	18h	0 g/L	2	[HG-U133_Plus_2] Affymetrix Human Genome U133 Plus 2.0 Array
GSE95298	HCT15	Control	Colon	COAD	Colon adenocarcinoma	72h		1	[HG-U133_Plus_2] Affymetrix Human Genome U133 Plus 2.0 Array
GSE13548	HT29	Control	Colon	COAD	Colon adenocarcinoma	18h		2	[HG-U133_Plus_2] Affymetrix Human Genome U133 Plus 2.0 Array
GSE32911	HT1080	2DG	Bone	SARC	fibrosarcoma cell	18h	10 mM	1	[HG-U133_Plus_2] Affymetrix Human Genome U133 Plus 2.0 Array
GSE16157	HT29	Control	Colon	COAD	Colon adenocarcinoma	18h		3	[HG-U133_Plus_2] Affymetrix Human Genome U133 Plus 2.0 Array
GSE32911	HT1080	Phenformin	Bone	SARC	fibrosarcoma cell	18h	100 μM	1	[HG-U133_Plus_2] Affymetrix Human Genome U133 Plus 2.0 Array
GSE55624	SW480	Control	Colon	COAD	Colon adenocarcinoma	24h		2	[HG-U133_Plus_2] Affymetrix Human Genome U133 Plus 2.0 Array
GSE32911	HT1080	2DG+Phenformin	Bone	SARC	fibrosarcoma cell	18h	10 mM+100 μM	1	[HG-U133_Plus_2] Affymetrix Human Genome U133 Plus 2.0 Array
GSE59704	HT1080	Reseveratrol	Bone	SARC	fibrosarcoma cell	2h	2195 ng/mL	1	[HG-U133_Plus_2] Affymetrix Human Genome U133 Plus 2.0 Array
GSE13548	HT29	Glucose Starvation	Colon	COAD	Colon adenocarcinoma	18h	0 g/L	2	[HG-U133_Plus_2] Affymetrix Human Genome U133 Plus 2.0 Array
GSE16157	HT29	Glucose Starvation	Colon	COAD	Colon adenocarcinoma	18h	0 g/L	3	[HG-U133_Plus_2] Affymetrix Human Genome U133 Plus 2.0 Array
GSE75620	HUH7	Sorafenib	Liver	LIHC	Adult hepatocellular carcinoma	9h	10 µM	2	[HuGene-2_1-st] Affymetrix Human Gene 2.1 ST Array [transcript (gene) version]
GSE120993	COLO205	Control	Colon	COAD	Colon adenocarcinoma. Derived from metastatic site: Ascites.	24h		3	Illumina HumanHT-12 V4.0 expression beadchip
GSE96794	HUH7	Sorafenib	Liver	LIHC	Adult hepatocellular carcinoma	24h	3 µM	3	Illumina HumanHT-12 V4.0 expression beadchip
GSE89531	COLO205	Control	Colon	COAD	Colon adenocarcinoma. Derived from metastatic site: Ascites.	48h		3	[HuGene-2_0-st] Affymetrix Human Gene 2.0 ST Array [transcript (gene) version]
GSE67342	LoVo	Control	Prostate	COAD	Colon adenocarcinoma. Derived from metastatic site: Left supraclavicular lymph node.	24h	10 mM	3	[HG-U133_Plus_2] Affymetrix Human Genome U133 Plus 2.0 Array
GSE67342	LoVo	Control	Prostate	COAD	Colon adenocarcinoma. Derived from metastatic site: Left supraclavicular lymph node.	24h	10 mM	3	[HG-U133_Plus_2] Affymetrix Human Genome U133 Plus 2.0 Array
GSE69849	Ishikawa	Metformin	Uterus	UCEC	Endometrial adenocarcinoma	6h	1 µM	3	[HG-U219] Affymetrix Human Genome U219 Array
GSE69849	Ishikawa	Metformin	Uterus	UCEC	Endometrial adenocarcinoma	6h	10 µM	3	[HG-U219] Affymetrix Human Genome U219 Array
GSE114059	PTO15T	Control	Colon	COAD	colorectal cancer organoids	72h	100 nM	3	Illumina HumanHT-12 V4.0 expression beadchip
GSE69849	Ishikawa	Metformin	Uterus	UCEC	Endometrial adenocarcinoma	6h	100 µM	3	[HG-U219] Affymetrix Human Genome U219 Array
GSE114059	PTO19T	Control	Colon	COAD	colorectal cancer organoids	72h	100 nM	2	Illumina HumanHT-12 V4.0 expression beadchip
GSE69849	Ishikawa	Phenformin	Uterus	UCEC	Endometrial adenocarcinoma	6h	1 µM	2	[HG-U219] Affymetrix Human Genome U219 Array
GSE114060	PTO19T	Control	Colon	COAD	colorectal cancer organoids	72h	100 nM	2	[HG-U133_Plus_2] Affymetrix Human Genome U133 Plus 2.0 Array
GSE69849	Ishikawa	Phenformin	Uterus	UCEC	Endometrial adenocarcinoma	6h	10 µM	2	[HG-U219] Affymetrix Human Genome U219 Array
GSE114059	PTO4T	Control	Colon	COAD	colorectal cancer organoids	72h	100 nM	3	Illumina HumanHT-12 V4.0 expression beadchip
GSE69849	Ishikawa	Phenformin	Uterus	UCEC	Endometrial adenocarcinoma	6h	100 µM	3	[HG-U219] Affymetrix Human Genome U219 Array
GSE114059	PTO7T	Control	Colon	COAD	colorectal cancer organoids	72h	100 nM	3	Illumina HumanHT-12 V4.0 expression beadchip
GSE69849	Ishikawa	Genistein	Uterus	UCEC	Endometrial adenocarcinoma	6h	1 µM	3	[HG-U219] Affymetrix Human Genome U219 Array
GSE69849	Ishikawa	Genistein	Uterus	UCEC	Endometrial adenocarcinoma	6h	10 µM	3	[HG-U219] Affymetrix Human Genome U219 Array
GSE69849	Ishikawa	Genistein	Uterus	UCEC	Endometrial adenocarcinoma	6h	100 µM	3	[HG-U219] Affymetrix Human Genome U219 Array
GSE78188	CUTLL1	Control	Lymph node	DLBC	Childhood T lymphoblastic lymphoma	24h		3	Illumina HumanHT-12 V4.0 expression beadchip
GSE71717	Ishikawa	Genistein	Uterus	UCEC	Endometrial adenocarcinoma	8h	10 pM	4	[HG-U133_Plus_2] Affymetrix Human Genome U133 Plus 2.0 Array
GSE31057	HDLM2	Control	Lymph node	DLBC	Hodgkin lymphoma	24h		3	Illumina HumanHT-12 V3.0 expression beadchip
GSE71717	Ishikawa	Genistein	Uterus	UCEC	Endometrial adenocarcinoma	24h	10 pM	4	[HG-U133_Plus_2] Affymetrix Human Genome U133 Plus 2.0 Array
GSE65479	HDLM2	Control	Lymph node	DLBC	Hodgkin lymphoma	24h		3	Illumina HumanHT-12 V3.0 expression beadchip
GSE71717	Ishikawa	Genistein	Uterus	UCEC	Endometrial adenocarcinoma	48h	10 pM	4	[HG-U133_Plus_2] Affymetrix Human Genome U133 Plus 2.0 Array
GSE31059	L540	Control	Lymph node	DLBC	Hodgkin lymphoma	24h		3	Illumina HumanHT-12 V3.0 expression beadchip
GSE65483	L540	Control	Lymph node	DLBC	Hodgkin lymphoma	24h		3	Illumina HumanHT-12 V3.0 expression beadchip
GSE71717	Ishikawa	Genistein	Uterus	UCEC	Endometrial adenocarcinoma	8h	1 nM	4	[HG-U133_Plus_2] Affymetrix Human Genome U133 Plus 2.0 Array
GSE68091	JEKO1	Control	Lymph node	DLBC	Mantle cell lymphoma	24h		2	Illumina HumanHT-12 V4.0 expression beadchip
GSE6014	M059K	Control	Brain	GBM	Glioblastoma	48h		1	[HG-U133A] Affymetrix Human Genome U133A Array
GSE71717	Ishikawa	Genistein	Uterus	UCEC	Endometrial adenocarcinoma	24h	1 nM	4	[HG-U133_Plus_2] Affymetrix Human Genome U133 Plus 2.0 Array
GSE38583	UMSCC81B	Control	Oropharynx	HNSC	oral squamous cell carcinoma	24h		1	[HG-U133_Plus_2] Affymetrix Human Genome U133 Plus 2.0 Array
GSE71717	Ishikawa	Genistein	Uterus	UCEC	Endometrial adenocarcinoma	48h	1 nM	4	[HG-U133_Plus_2] Affymetrix Human Genome U133 Plus 2.0 Array
GSE71717	Ishikawa	Genistein	Uterus	UCEC	Endometrial adenocarcinoma	8h	100 nM	4	[HG-U133_Plus_2] Affymetrix Human Genome U133 Plus 2.0 Array
GSE97346	U937	Control	Blood	LAML	Acute monoblastic/monocytic leukemia	24h		3	[HuGene-2_0-st] Affymetrix Human Gene 2.0 ST Array [transcript (gene) version]
GSE71717	Ishikawa	Genistein	Uterus	UCEC	Endometrial adenocarcinoma	24h	100 nM	4	[HG-U133_Plus_2] Affymetrix Human Genome U133 Plus 2.0 Array
GSE71717	Ishikawa	Genistein	Uterus	UCEC	Endometrial adenocarcinoma	48h	100 nM	4	[HG-U133_Plus_2] Affymetrix Human Genome U133 Plus 2.0 Array
GSE31058	HDMyZ	Control	Blood	LAML	Adult acute myeloid leukemia	24h		3	Illumina HumanHT-12 V3.0 expression beadchip
GSE71717	Ishikawa	Genistein	Uterus	UCEC	Endometrial adenocarcinoma	8h	10 µM	4	[HG-U133_Plus_2] Affymetrix Human Genome U133 Plus 2.0 Array
GSE97346	HL60	Control	Blood	LAML	Adult acute myeloid leukemia	24h		3	[HuGene-2_0-st] Affymetrix Human Gene 2.0 ST Array [transcript (gene) version]
GSE97346	KG1a	Control	Blood	LAML	Adult acute myeloid leukemia	24h		3	[HuGene-2_0-st] Affymetrix Human Gene 2.0 ST Array [transcript (gene) version]
GSE71717	Ishikawa	Genistein	Uterus	UCEC	Endometrial adenocarcinoma	24h	10 µM	4	[HG-U133_Plus_2] Affymetrix Human Genome U133 Plus 2.0 Array
GSE97346	MOLM14	Control	Blood	LAML	Adult acute myeloid leukemia	24h		3	[HuGene-2_0-st] Affymetrix Human Gene 2.0 ST Array [transcript (gene) version]
GSE71717	Ishikawa	Genistein	Uterus	UCEC	Endometrial adenocarcinoma	48h	10 µM	4	[HG-U133_Plus_2] Affymetrix Human Genome U133 Plus 2.0 Array
GSE79316	GSC25	Control	Brain	LGG	Glioma Initiating cells	24h		1	Affymetrix GeneChip Human Genome U133A 2.0 Array [CDF: Hs133Av2_Hs_REFSEQ_8]
GSE68091	JEKO1	Rapamycin	Lymph node	DLBC	Mantle cell lymphoma	24h	10 nM	2	Illumina HumanHT-12 V4.0 expression beadchip
GSE79316	GSC42	Control	Brain	LGG	Glioma Initiating cells	24h		1	Affymetrix GeneChip Human Genome U133A 2.0 Array [CDF: Hs133Av2_Hs_REFSEQ_8]
GSE97346	KG1a	Metformin	Blood	LAML	Adult acute myeloid leukemia	24h	10 mM	3	[HuGene-2_0-st] Affymetrix Human Gene 2.0 ST Array [transcript (gene) version]
GSE79316	GSC7-10	Control	Brain	LGG	Glioma Initiating cells	24h		1	Affymetrix GeneChip Human Genome U133A 2.0 Array [CDF: Hs133Av2_Hs_REFSEQ_8]
GSE97985	L363	Rapamycin	Blood	DLBC	Plasma cell myeloma	48h	1 nM	3	[HG-U133_Plus_2] Affymetrix Human Genome U133 Plus 2.0 Array
GSE79316	GSC811	Control	Brain	LGG	Glioma Initiating cells	24h		1	Affymetrix GeneChip Human Genome U133A 2.0 Array [CDF: Hs133Av2_Hs_REFSEQ_8]
GSE97985	L363	Rapamycin	Blood	DLBC	Plasma cell myeloma	48h	10 nM	3	[HG-U133_Plus_2] Affymetrix Human Genome U133 Plus 2.0 Array
GSE31059	L540	Sorafenib	Lymph node	DLBC	Hodgkin lymphoma	24h	5 µM	3	Illumina HumanHT-12 V3.0 expression beadchip
GSE75620	HUH7	Control	Liver	LIHC	Adult hepatocellular carcinoma	9h		2	[HuGene-2_1-st] Affymetrix Human Gene 2.1 ST Array [transcript (gene) version]
GSE67342	LoVo	Metformin	Prostate	COAD	Colon adenocarcinoma. Derived from metastatic site: Left supraclavicular lymph node.	8h	10 mM	3	[HG-U133_Plus_2] Affymetrix Human Genome U133 Plus 2.0 Array
GSE96794	HUH7	Control	Liver	LIHC	Adult hepatocellular carcinoma	24h		3	Illumina HumanHT-12 V4.0 expression beadchip
GSE67342	LoVo	Metformin	Prostate	COAD	Colon adenocarcinoma. Derived from metastatic site: Left supraclavicular lymph node.	24h	10 mM	3	[HG-U133_Plus_2] Affymetrix Human Genome U133 Plus 2.0 Array
GSE123600	PLCPRF5	Control	Liver	LIHC	Adult hepatocellular carcinoma	24 h		1	Illumina HumanHT-12 V4.0 expression beadchip
GSE79246	SNU423	Control	Liver	LIHC	Adult hepatocellular carcinoma	72h		1	Agilent-039494 SurePrint G3 Human GE v2 8x60K Microarray 039381
GSE6014	M059K	DCA	Brain	GBM	Glioblastoma	48h	0.5 mM	1	[HG-U133A] Affymetrix Human Genome U133A Array
GSE95298	MB157	Metformin	Breast	BRCA	Breast carcinoma. Derived from metastatic site: Pleural effusion.	72h	10 mM	1	[HG-U133_Plus_2] Affymetrix Human Genome U133 Plus 2.0 Array
GSE95298	SNU423	Control	Liver	LIHC	Adult hepatocellular carcinoma	72h		1	[HG-U133_Plus_2] Affymetrix Human Genome U133 Plus 2.0 Array
GSE28992	MCAS	BEZ235	Ovary	OV	Ovarian mucinous cystadenocarcinoma	6h	1 µM	3	Illumina HumanHT-12 V4.0 expression beadchip
GSE28992	MCAS	BEZ235	Ovary	OV	Ovarian mucinous cystadenocarcinoma	24h	1 µM	3	Illumina HumanHT-12 V4.0 expression beadchip
GSE96795	SNU761	Control	Liver	LIHC	Adult hepatocellular carcinoma	24h	3 µM	3	Illumina HumanHT-12 V4.0 expression beadchip
GSE59228	MCF10A	2DG	Breast	BRCA	Breast carcinoma	24h	50 mM	4	[HG-U133_Plus_2] Affymetrix Human Genome U133 Plus 2.0 Array
GSE96792	Hep3B	Control	Liver	LIHC	Childhood hepatocellular carcinoma	24h		3	Illumina HumanHT-12 V4.0 expression beadchip
GSE39693	MCF7	Everolimus	Breast	BRCA	Invasive breast carcinoma of no special type. Derived from metastatic site: Pleural effusion.	2880h	100 nM	1	[PrimeView] Affymetrix Human Gene Expression Array
GSE121378	MCF7	Glucose Starvation	Breast	BRCA	invasive ductal breast carcinoma	24h	0.5 g/L	4	Agilent-026652 Whole Human Genome Microarray 4x44K v2
GSE25412	MCF7	Reseveratrol	Breast	BRCA	invasive ductal breast carcinoma	48h	150 mM	3	[HuGene-1_0-st] Affymetrix Human Gene 1.0 ST Array [transcript (gene) version]
GSE25412	MCF7	Reseveratrol	Breast	BRCA	invasive ductal breast carcinoma	48h	250 mM	3	[HuGene-1_0-st] Affymetrix Human Gene 1.0 ST Array [transcript (gene) version]
GSE36847	MCF7	Metformin	Breast	BRCA	invasive ductal breast carcinoma	12h	10 mM	4	Affymetrix Human Genome U133 Plus 2.0 Array [Brainarray Version 13, HGU133Plus2_Hs_ENTREZG]
GSE36847	MCF7	PP242	Breast	BRCA	invasive ductal breast carcinoma	12h	1 µM	4	Affymetrix Human Genome U133 Plus 2.0 Array [Brainarray Version 13, HGU133Plus2_Hs_ENTREZG]
GSE36847	MCF7	Rapamycin	Breast	BRCA	invasive ductal breast carcinoma	12h	100 nM	4	Affymetrix Human Genome U133 Plus 2.0 Array [Brainarray Version 13, HGU133Plus2_Hs_ENTREZG]
GSE50705	MCF7	Genistein	Breast	BRCA	invasive ductal breast carcinoma	48h	0.05 µM	3	[HG-U133_Plus_2] Affymetrix Human Genome U133 Plus 2.0 Array
GSE50705	MCF7	Genistein	Breast	BRCA	invasive ductal breast carcinoma	48h	0.1 µM	1	[HG-U133_Plus_2] Affymetrix Human Genome U133 Plus 2.0 Array
GSE69844	HepaRG	Control	Liver	LIHC	Hepatocellular carcinoma. HPC infection	6h		9	[HG-U219] Affymetrix Human Genome U219 Array
GSE50705	MCF7	Genistein	Breast	BRCA	invasive ductal breast carcinoma	48h	0.25 µM	3	[HG-U133_Plus_2] Affymetrix Human Genome U133 Plus 2.0 Array
GSE6014	A549	Control	Lung	LUAD	lung adenocarcinoma	48h		1	[HG-U133A] Affymetrix Human Genome U133A Array
GSE50705	MCF7	Genistein	Breast	BRCA	invasive ductal breast carcinoma	48h	0.5 µM	7	[HG-U133_Plus_2] Affymetrix Human Genome U133 Plus 2.0 Array
GSE9008	A549	Control	Lung	LUAD	lung adenocarcinoma	48h		1	[HG-U133_Plus_2] Affymetrix Human Genome U133 Plus 2.0 Array
GSE62663	H3122	Control	Lung	LUAD	Lung adenocarcinoma	96h		4	Agilent-014850 Whole Human Genome Microarray 4x44K G4112F
GSE50705	MCF7	Genistein	Breast	BRCA	invasive ductal breast carcinoma	48h	0.75 µM	3	[HG-U133_Plus_2] Affymetrix Human Genome U133 Plus 2.0 Array
GSE51212	HCC827	Control	Lung	LUAD	Lung adenocarcinoma	6h		3	[HG-U133_Plus_2] Affymetrix Human Genome U133 Plus 2.0 Array
GSE50705	MCF7	Genistein	Breast	BRCA	invasive ductal breast carcinoma	48h	1 µM	4	[HG-U133_Plus_2] Affymetrix Human Genome U133 Plus 2.0 Array
GSE50705	MCF7	Genistein	Breast	BRCA	invasive ductal breast carcinoma	48h	2 µM	7	[HG-U133_Plus_2] Affymetrix Human Genome U133 Plus 2.0 Array
GSE95298	H2170	Control	Lung	LUSC	Lung squamous cell carcinoma	72h		1	[HG-U133_Plus_2] Affymetrix Human Genome U133 Plus 2.0 Array
GSE50705	MCF7	Genistein	Breast	BRCA	invasive ductal breast carcinoma	48h	3 µM	7	[HG-U133_Plus_2] Affymetrix Human Genome U133 Plus 2.0 Array
GSE95298	H520	Control	Lung	LUSC	Lung squamous cell carcinoma	72h		1	[HG-U133_Plus_2] Affymetrix Human Genome U133 Plus 2.0 Array
GSE113959	MSTO-211H	Control	Pleura	MESO	Pleural biphasic mesothelioma	24h		1	Agilent-039494 SurePrint G3 Human GE v2 8x60K Microarray 039381 (Feature Number version)
GSE50705	MCF7	Genistein	Breast	BRCA	invasive ductal breast carcinoma	48h	4 µM	7	[HG-U133_Plus_2] Affymetrix Human Genome U133 Plus 2.0 Array
GSE113959	ACC-MESO-4	Control	Pleura	MESO	Pleural epithelioid mesothelioma	24h		1	Agilent-039494 SurePrint G3 Human GE v2 8x60K Microarray 039381 (Feature Number version)
GSE50705	MCF7	Genistein	Breast	BRCA	invasive ductal breast carcinoma	48h	6 µM	3	[HG-U133_Plus_2] Affymetrix Human Genome U133 Plus 2.0 Array
GSE55050	PEO1R	Control	Ovary	OV	BRCA2 syndrome. Ovarian cystadenocarcinoma. Derived from metastatic site: Ascites.			3	Illumina HumanHT-12 V4.0 expression beadchip
GSE148648	MPSC1	Control	Ovary	OV	Low grade ovarian serous adenocarcinoma	18h		1	[HG-U133_Plus_2] Affymetrix Human Genome U133 Plus 2.0 Array
GSE50705	MCF7	Genistein	Breast	BRCA	invasive ductal breast carcinoma	48h	8 µM	7	[HG-U133_Plus_2] Affymetrix Human Genome U133 Plus 2.0 Array
GSE28992	MCAS	Control	Ovary	OV	Ovarian mucinous cystadenocarcinoma	6h		3	Illumina HumanHT-12 V4.0 expression beadchip
GSE28992	MCAS	Control	Ovary	OV	Ovarian mucinous cystadenocarcinoma	24h		3	Illumina HumanHT-12 V4.0 expression beadchip
GSE50705	MCF7	Genistein	Breast	BRCA	invasive ductal breast carcinoma	48h	10 µM	3	[HG-U133_Plus_2] Affymetrix Human Genome U133 Plus 2.0 Array
GSE50705	MCF7	Genistein	Breast	BRCA	invasive ductal breast carcinoma	48h	12 µM	3	[HG-U133_Plus_2] Affymetrix Human Genome U133 Plus 2.0 Array
GSE137553	Miapaca2	Control	Pancreas	PAAD	Pancreatic ductal adenocarcinoma	12h		4	[HG-U133_Plus_2] Affymetrix Human Genome U133 Plus 2.0 Array
GSE50705	MCF7	Genistein	Breast	BRCA	invasive ductal breast carcinoma	48h	16 µM	4	[HG-U133_Plus_2] Affymetrix Human Genome U133 Plus 2.0 Array
GSE95298	PANC1	Control	Pancreas	PAAD	Pancreatic ductal adenocarcinoma	72h		1	[HG-U133_Plus_2] Affymetrix Human Genome U133 Plus 2.0 Array
GSE69845	MCF7	Metformin	Breast	BRCA	invasive ductal breast carcinoma	6h	1 µM	3	[HG-U219] Affymetrix Human Genome U219 Array
GSE69845	MCF7	Metformin	Breast	BRCA	invasive ductal breast carcinoma	6h	10 µM	3	[HG-U219] Affymetrix Human Genome U219 Array
GSE69845	MCF7	Metformin	Breast	BRCA	invasive ductal breast carcinoma	6h	100 µM	3	[HG-U219] Affymetrix Human Genome U219 Array
GSE35324	C4-2B	Control	Prostate	PRAD	Prostate carcinoma. Derived from metastatic site: Left supraclavicular lymph node.	6h		1	[HG-U133_Plus_2] Affymetrix Human Genome U133 Plus 2.0 Array
GSE13548	HT1080	Control	Bone	SARC	fibrosarcoma cell	18h		4	[HG-U133_Plus_2] Affymetrix Human Genome U133 Plus 2.0 Array
GSE69845	MCF7	Phenformin	Breast	BRCA	invasive ductal breast carcinoma	6h	1 µM	3	[HG-U219] Affymetrix Human Genome U219 Array
GSE69845	MCF7	Phenformin	Breast	BRCA	invasive ductal breast carcinoma	6h	10 µM	3	[HG-U219] Affymetrix Human Genome U219 Array
GSE69845	MCF7	Phenformin	Breast	BRCA	invasive ductal breast carcinoma	6h	100 µM	3	[HG-U219] Affymetrix Human Genome U219 Array
GSE69845	MCF7	Genistein	Breast	BRCA	invasive ductal breast carcinoma	6h	1 µM	3	[HG-U219] Affymetrix Human Genome U219 Array
GSE69845	MCF7	Genistein	Breast	BRCA	invasive ductal breast carcinoma	6h	10 µM	3	[HG-U219] Affymetrix Human Genome U219 Array
GSE69845	MCF7	Genistein	Breast	BRCA	invasive ductal breast carcinoma	6h	100 µM	3	[HG-U219] Affymetrix Human Genome U219 Array
GSE85871	MCF7	Silibyn	Breast	BRCA	invasive ductal breast carcinoma	12h	10 μM	2	[HG-U133A_2] Affymetrix Human Genome U133A 2.0 Array
GSE85871	MCF7	Reseveratrol	Breast	BRCA	invasive ductal breast carcinoma	12h	10 μM	2	[HG-U133A_2] Affymetrix Human Genome U133A 2.0 Array
GSE16157	HT1080	Control	Bone	SARC	fibrosarcoma cell	18h		6	[HG-U133_Plus_2] Affymetrix Human Genome U133 Plus 2.0 Array
GSE5200	MCF7/BUS	Genistein	Breast	BRCA	Invasive breast carcinoma of no special type. Derived from metastatic site: Pleural effusion.	48h	3 µM	3	[HG-U133A] Affymetrix Human Genome U133A Array
GSE5200	MCF7/BUS	Genistein	Breast	BRCA	Invasive breast carcinoma of no special type. Derived from metastatic site: Pleural effusion.	48h	10 µM	3	[HG-U133A] Affymetrix Human Genome U133A Array
GSE59228	MDAMB231	2DG	Breast	BRCA	Breast adenocarcinoma. Derived from metastatic site: Pleural effusion.	24h	50 mM	4	[HG-U133_Plus_2] Affymetrix Human Genome U133 Plus 2.0 Array
GSE95298	MDAMB231	Metformin	Breast	BRCA	Breast carcinoma. Derived from metastatic site: Pleural effusion.	72h	20 mM	1	[HG-U133_Plus_2] Affymetrix Human Genome U133 Plus 2.0 Array
GSE41816	MDAMB231	Selumetinib	Breast	BRCA	Invasive breast carcinoma of no special type. Derived from metastatic site: Pleural effusion.	4h	1 µM	3	[HuGene-1_1-st] Affymetrix Human Gene 1.1 ST Array [transcript (gene) version]
GSE32911	HT1080	Control	Bone	SARC	fibrosarcoma cell	18h		1	[HG-U133_Plus_2] Affymetrix Human Genome U133 Plus 2.0 Array
GSE41816	MDAMB231	Selumetinib	Breast	BRCA	Invasive breast carcinoma of no special type. Derived from metastatic site: Pleural effusion.	24h	1 µM	3	[HuGene-1_1-st] Affymetrix Human Gene 1.1 ST Array [transcript (gene) version]
GSE73923	MDAMB231	Everolimus	Breast	BRCA	Invasive breast carcinoma of no special type. Derived from metastatic site: Pleural effusion.	48h	10 µM	3	[PrimeView] Affymetrix Human Gene Expression Array
GSE55050	Me13	BEZ235	Skin	SKCM	Melanoma	8h	0.1 µM	3	Illumina HumanHT-12 V4.0 expression beadchip
GSE55050	Me13	Selumetinib	Skin	SKCM	Melanoma	8h	0.1 µM	3	Illumina HumanHT-12 V4.0 expression beadchip
GSE59704	HT1080	Control	Bone	SARC	fibrosarcoma cell	24h		1	[HG-U133_Plus_2] Affymetrix Human Genome U133 Plus 2.0 Array
GSE55050	Me13	BEZ235+Selumetinib	Skin	SKCM	Melanoma	8h	0.1 µM+0.1 µM	3	Illumina HumanHT-12 V4.0 expression beadchip
GSE57203	MNNG/HOS	Control	Bone	SARC	Osteosarcoma	6h		2	Illumina HumanHT-12 V4.0 expression beadchip
GSE59882	Me13	BEZ235	Skin	SKCM	Melanoma	8h	0.1 µM	3	Illumina HumanHT-12 V4.0 expression beadchip
GSE59882	Me13	Selumetinib	Skin	SKCM	Melanoma	8h	0.1 µM	3	Illumina HumanHT-12 V4.0 expression beadchip
GSE59882	Me13	BEZ235+Selumetinib	Skin	SKCM	Melanoma	8h	0.1 µM+0.1 µM	3	Illumina HumanHT-12 V4.0 expression beadchip
GSE33643	A2058	Control	Skin	SKCM	Amelanotic melanoma. Derived from metastatic site: Lymph node.	24h		4	[HG-U133_Plus_2] Affymetrix Human Genome U133 Plus 2.0 Array
GSE55050	Me13	Control	Skin	SKCM	Melanoma	8h		3	Illumina HumanHT-12 V4.0 expression beadchip
GSE137553	Miapaca2	PP242	Pancreas	PAAD	Pancreatic ductal adenocarcinoma	12h	2.5μM	4	[HG-U133_Plus_2] Affymetrix Human Genome U133 Plus 2.0 Array
GSE13548	MKN74	Glucose Starvation	Stomach	STAD	Gastric tubular adenocarcinoma, derived from metastatic site: Liver.	18h	0 g/L	1	[HG-U133_Plus_2] Affymetrix Human Genome U133 Plus 2.0 Array
GSE57203	MNNG/HOS	Rapamycin	Bone	SARC	Osteosarcoma	6h	12.5 nM	2	Illumina HumanHT-12 V4.0 expression beadchip
GSE59882	Me13	Control	Skin	SKCM	Melanoma	8h		3	Illumina HumanHT-12 V4.0 expression beadchip
GSE97346	MOLM14	Metformin	Blood	LAML	Adult acute myeloid leukemia	24h	10 mM	3	[HuGene-2_0-st] Affymetrix Human Gene 2.0 ST Array [transcript (gene) version]
GSE148648	MPSC1	Trametinib	Ovary	OV	Low grade ovarian serous adenocarcinoma	18h	10 nM	1	[HG-U133_Plus_2] Affymetrix Human Genome U133 Plus 2.0 Array
GSE113959	MSTO-211H	Afuresertib	Pleura	MESO	Pleural biphasic mesothelioma	24h	10 µM	1	Agilent-039494 SurePrint G3 Human GE v2 8x60K Microarray 039381 (Feature Number version)
GSE13548	MKN74	Control	Stomach	STAD	Gastric tubular adenocarcinoma, derived from metastatic site: Liver.	18h		1	[HG-U133_Plus_2] Affymetrix Human Genome U133 Plus 2.0 Array
GSE28992	OV2008	BEZ235	Cervix	CESC	HPV-related cervical squamous cell carcinoma	6h	1 µM	3	Illumina HumanHT-12 V4.0 expression beadchip
GSE28992	OV2008	BEZ235	Cervix	CESC	HPV-related cervical squamous cell carcinoma	24h	1 µM	3	Illumina HumanHT-12 V4.0 expression beadchip
GSE69849	Ishikawa	Control	Uterus	UCEC	Endometrial adenocarcinoma	6h		9	[HG-U219] Affymetrix Human Genome U219 Array
GSE116387	OVCAR3	MLN128	Ovary	MISC	High grade ovarian serous adenocarcinoma. Derived from metastatic site: Ascites.	24h	0.25 µM	2	[HuGene-2_0-st] Affymetrix Human Gene 2.0 ST Array [transcript (gene) version]
GSE95298	PANC1	Metformin	Pancreas	PAAD	Pancreatic ductal adenocarcinoma	72h	20 mM	1	[HG-U133_Plus_2] Affymetrix Human Genome U133 Plus 2.0 Array
GSE123600	PLCPRF5	Sorafenib	Liver	LIHC	Adult hepatocellular carcinoma	24 h	10 μM	1	Illumina HumanHT-12 V4.0 expression beadchip
GSE114059	PTO15T	Trametinib	Colon	COAD	colorectal cancer organoids	72h	100 nM	3	Illumina HumanHT-12 V4.0 expression beadchip
GSE114059	PTO19T	Trametinib	Colon	COAD	colorectal cancer organoids	72h	100 nM	2	Illumina HumanHT-12 V4.0 expression beadchip
GSE114060	PTO19T	Trametinib	Colon	COAD	colorectal cancer organoids	72h	100 nM	2	[HG-U133_Plus_2] Affymetrix Human Genome U133 Plus 2.0 Array
GSE114059	PTO4T	Trametinib	Colon	COAD	colorectal cancer organoids	72h	100 nM	3	Illumina HumanHT-12 V4.0 expression beadchip
GSE114059	PTO7T	Trametinib	Colon	COAD	colorectal cancer organoids	72h	100 nM	3	Illumina HumanHT-12 V4.0 expression beadchip
GSE79246	SNU423	Reseveratrol	Liver	LIHC	Adult hepatocellular carcinoma	72h	166 µM	1	Agilent-039494 SurePrint G3 Human GE v2 8x60K Microarray 039381
GSE79246	SNU423	Rapamycin	Liver	LIHC	Adult hepatocellular carcinoma	72h	2 µM	1	Agilent-039494 SurePrint G3 Human GE v2 8x60K Microarray 039381
GSE95298	SNU423	Metformin	Liver	LIHC	Adult hepatocellular carcinoma	72h	10 mM	1	[HG-U133_Plus_2] Affymetrix Human Genome U133 Plus 2.0 Array
GSE96795	SNU761	Sorafenib	Liver	LIHC	Adult hepatocellular carcinoma	24h	3 µM	3	Illumina HumanHT-12 V4.0 expression beadchip
GSE41816	SUM159PT	Selumetinib	Breast	BRCA	Breast pleomorphic carcinoma	4h	1 µM	3	[HuGene-1_1-st] Affymetrix Human Gene 1.1 ST Array [transcript (gene) version]
GSE41816	SUM159PT	Selumetinib	Breast	BRCA	Breast pleomorphic carcinoma	24h	1 µM	3	[HuGene-1_1-st] Affymetrix Human Gene 1.1 ST Array [transcript (gene) version]
GSE55624	SW480	Selumetinib	Colon	COAD	Colon adenocarcinoma	4h	?	2	[HG-U133_Plus_2] Affymetrix Human Genome U133 Plus 2.0 Array
GSE55624	SW480	Selumetinib	Colon	COAD	Colon adenocarcinoma	16h	?	2	[HG-U133_Plus_2] Affymetrix Human Genome U133 Plus 2.0 Array
GSE50444	T4-2	Glucose Starvation	Breast	BRCA	Breast carcinoma	168h	0 g/L	2	[U133AAofAv2] Affymetrix GeneChip HT-HG_U133A Early Access Array
GSE50444	T4-2	2DG	Breast	BRCA	Breast carcinoma	168h	4 mM	2	[U133AAofAv2] Affymetrix GeneChip HT-HG_U133A Early Access Array
GSE102483	TF-1a	Rapamycin	Blood	MISC	Erythroleukemia	72h	100 nM	3	[HuGene-2_1-st] Affymetrix Human Gene 2.1 ST Array [transcript (gene) version]
GSE97346	U937	Metformin	Blood	LAML	Acute monoblastic/monocytic leukemia	24h	10 mM	3	[HuGene-2_0-st] Affymetrix Human Gene 2.0 ST Array [transcript (gene) version]
GSE71717	Ishikawa	Control	Uterus	UCEC	Endometrial adenocarcinoma	8h		4	[HG-U133_Plus_2] Affymetrix Human Genome U133 Plus 2.0 Array
GSE71717	Ishikawa	Control	Uterus	UCEC	Endometrial adenocarcinoma	24h		4	[HG-U133_Plus_2] Affymetrix Human Genome U133 Plus 2.0 Array
GSE71717	Ishikawa	Control	Uterus	UCEC	Endometrial adenocarcinoma	48h		4	[HG-U133_Plus_2] Affymetrix Human Genome U133 Plus 2.0 Array
GSE38583	UMSCC81B	Glucose Starvation	Oropharynx	HNSC	oral squamous cell carcinoma	4h	0.1 mM	1	[HG-U133_Plus_2] Affymetrix Human Genome U133 Plus 2.0 Array
GSE112079	A431	Control	Skin	MISC	Skin squamous cell carcinoma	72h		3	[HuGene-2_0-st] Affymetrix Human Gene 2.0 ST Array [transcript (gene) version]
GSE38583	UMSCC81B	Glucose Starvation	Oropharynx	HNSC	oral squamous cell carcinoma	24h	0.1 mM	1	[HG-U133_Plus_2] Affymetrix Human Genome U133 Plus 2.0 Array
GSE112079	HSC1	Control	Skin	MISC	Skin squamous cell carcinoma	72h		3	[HuGene-2_0-st] Affymetrix Human Gene 2.0 ST Array [transcript (gene) version]

## Sheet: Samples_Accessions_2
Accession	Cell line	Tissue	Cancer	Treatment	Duration	Dose	Samples	Treatment Group	Array
GSE116447	786O	Kidney	Renal cell carcinoma	Control	2h		1	#VALUE!	[HG-U133A_2] Affymetrix Human Genome U133A 2.0 Array
GSE116447	786O	Kidney	Renal cell carcinoma	Rapamycin	2h	10 nM	1	#VALUE!	[HG-U133A_2] Affymetrix Human Genome U133A 2.0 Array
GSE116447	786O	Kidney	Renal cell carcinoma	Rapamycin	2h	100 nM	1	#VALUE!	[HG-U133A_2] Affymetrix Human Genome U133A 2.0 Array
GSE116447	786O	Kidney	Renal cell carcinoma	Control	6h		1	#VALUE!	[HG-U133A_2] Affymetrix Human Genome U133A 2.0 Array
GSE116447	786O	Kidney	Renal cell carcinoma	Rapamycin	6h	10 nM	1	#VALUE!	[HG-U133A_2] Affymetrix Human Genome U133A 2.0 Array
GSE116447	786O	Kidney	Renal cell carcinoma	Rapamycin	6h	100 nM	1	#VALUE!	[HG-U133A_2] Affymetrix Human Genome U133A 2.0 Array
GSE116447	786O	Kidney	Renal cell carcinoma	Control	24h		1	#VALUE!	[HG-U133A_2] Affymetrix Human Genome U133A 2.0 Array
GSE116447	786O	Kidney	Renal cell carcinoma	Rapamycin	24h	10 nM	1	#VALUE!	[HG-U133A_2] Affymetrix Human Genome U133A 2.0 Array
GSE116447	786O	Kidney	Renal cell carcinoma	Rapamycin	24h	100 nM	1	#VALUE!	[HG-U133A_2] Affymetrix Human Genome U133A 2.0 Array
GSE116448	786O	Kidney	Renal cell carcinoma	Control	2h		1	#VALUE!	[HG-U133A_2] Affymetrix Human Genome U133A 2.0 Array
GSE116448	786O	Kidney	Renal cell carcinoma	Control	6h		1	#VALUE!	[HG-U133A_2] Affymetrix Human Genome U133A 2.0 Array
GSE116448	786O	Kidney	Renal cell carcinoma	Control	24h		1	#VALUE!	[HG-U133A_2] Affymetrix Human Genome U133A 2.0 Array
GSE116448	786O	Kidney	Renal cell carcinoma	Sorafenib	2h	5000 nM	1	#VALUE!	[HG-U133A_2] Affymetrix Human Genome U133A 2.0 Array
GSE116448	786O	Kidney	Renal cell carcinoma	Sorafenib	2h	10000 nM	1	#VALUE!	[HG-U133A_2] Affymetrix Human Genome U133A 2.0 Array
GSE116448	786O	Kidney	Renal cell carcinoma	Sorafenib	6h	5000 nM	1	#VALUE!	[HG-U133A_2] Affymetrix Human Genome U133A 2.0 Array
GSE116448	786O	Kidney	Renal cell carcinoma	Sorafenib	6h	10000 nM	1	#VALUE!	[HG-U133A_2] Affymetrix Human Genome U133A 2.0 Array
GSE116448	786O	Kidney	Renal cell carcinoma	Sorafenib	24h	5000 nM	1	#VALUE!	[HG-U133A_2] Affymetrix Human Genome U133A 2.0 Array
GSE116448	786O	Kidney	Renal cell carcinoma	Sorafenib	24h	10000 nM	1	#VALUE!	[HG-U133A_2] Affymetrix Human Genome U133A 2.0 Array
GSE116447	A498	Kidney	Renal cell carcinoma	Rapamycin	2h	10 nM	1	#VALUE!	[HG-U133A_2] Affymetrix Human Genome U133A 2.0 Array
GSE116447	A498	Kidney	Renal cell carcinoma	Rapamycin	2h	100 nM	1	#VALUE!	[HG-U133A_2] Affymetrix Human Genome U133A 2.0 Array
GSE116447	A498	Kidney	Renal cell carcinoma	Rapamycin	6h	10 nM	1	#VALUE!	[HG-U133A_2] Affymetrix Human Genome U133A 2.0 Array
GSE116447	A498	Kidney	Renal cell carcinoma	Rapamycin	6h	100 nM	1	#VALUE!	[HG-U133A_2] Affymetrix Human Genome U133A 2.0 Array
GSE116447	A498	Kidney	Renal cell carcinoma	Rapamycin	24h	10 nM	1	#VALUE!	[HG-U133A_2] Affymetrix Human Genome U133A 2.0 Array
GSE116447	A498	Kidney	Renal cell carcinoma	Rapamycin	24h	100 nM	1	#VALUE!	[HG-U133A_2] Affymetrix Human Genome U133A 2.0 Array
GSE116447	A498	Kidney	Renal cell carcinoma	Control	2h		1	#VALUE!	[HG-U133A_2] Affymetrix Human Genome U133A 2.0 Array
GSE116447	A498	Kidney	Renal cell carcinoma	Control	6h		1	#VALUE!	[HG-U133A_2] Affymetrix Human Genome U133A 2.0 Array
GSE116447	A498	Kidney	Renal cell carcinoma	Control	24h		1	#VALUE!	[HG-U133A_2] Affymetrix Human Genome U133A 2.0 Array
GSE116448	A498	Kidney	Renal cell carcinoma	Control	2h		1	#VALUE!	[HG-U133A_2] Affymetrix Human Genome U133A 2.0 Array
GSE116448	A498	Kidney	Renal cell carcinoma	Control	6h		1	#VALUE!	[HG-U133A_2] Affymetrix Human Genome U133A 2.0 Array
GSE116448	A498	Kidney	Renal cell carcinoma	Control	24h		1	#VALUE!	[HG-U133A_2] Affymetrix Human Genome U133A 2.0 Array
GSE116448	A498	Kidney	Renal cell carcinoma	Sorafenib	2h	5000 nM	1	#VALUE!	[HG-U133A_2] Affymetrix Human Genome U133A 2.0 Array
GSE116448	A498	Kidney	Renal cell carcinoma	Sorafenib	2h	10000 nM	1	#VALUE!	[HG-U133A_2] Affymetrix Human Genome U133A 2.0 Array
GSE116448	A498	Kidney	Renal cell carcinoma	Sorafenib	6h	5000 nM	1	#VALUE!	[HG-U133A_2] Affymetrix Human Genome U133A 2.0 Array
GSE116448	A498	Kidney	Renal cell carcinoma	Sorafenib	6h	10000 nM	1	#VALUE!	[HG-U133A_2] Affymetrix Human Genome U133A 2.0 Array
GSE116448	A498	Kidney	Renal cell carcinoma	Sorafenib	24h	5000 nM	1	#VALUE!	[HG-U133A_2] Affymetrix Human Genome U133A 2.0 Array
GSE116448	A498	Kidney	Renal cell carcinoma	Sorafenib	24h	10000 nM	1	#VALUE!	[HG-U133A_2] Affymetrix Human Genome U133A 2.0 Array
GSE116447	A549	Lung	lung adenocarcinoma	Rapamycin	2h	10 nM	1	#VALUE!	[HG-U133A_2] Affymetrix Human Genome U133A 2.0 Array
GSE116447	A549	Lung	lung adenocarcinoma	Rapamycin	2h	100 nM	1	#VALUE!	[HG-U133A_2] Affymetrix Human Genome U133A 2.0 Array
GSE116447	A549	Lung	lung adenocarcinoma	Rapamycin	6h	10 nM	1	#VALUE!	[HG-U133A_2] Affymetrix Human Genome U133A 2.0 Array
GSE116447	A549	Lung	lung adenocarcinoma	Rapamycin	6h	100 nM	1	#VALUE!	[HG-U133A_2] Affymetrix Human Genome U133A 2.0 Array
GSE116447	A549	Lung	lung adenocarcinoma	Rapamycin	24h	10 nM	1	#VALUE!	[HG-U133A_2] Affymetrix Human Genome U133A 2.0 Array
GSE116447	A549	Lung	lung adenocarcinoma	Rapamycin	24h	100 nM	1	#VALUE!	[HG-U133A_2] Affymetrix Human Genome U133A 2.0 Array
GSE116447	A549	Lung	lung adenocarcinoma	Control	2h		1	#VALUE!	[HG-U133A_2] Affymetrix Human Genome U133A 2.0 Array
GSE116447	A549	Lung	lung adenocarcinoma	Control	6h		1	#VALUE!	[HG-U133A_2] Affymetrix Human Genome U133A 2.0 Array
GSE116447	A549	Lung	lung adenocarcinoma	Control	24h		1	#VALUE!	[HG-U133A_2] Affymetrix Human Genome U133A 2.0 Array
GSE116448	A549	Lung	lung adenocarcinoma	Control	2h		1	#VALUE!	[HG-U133A_2] Affymetrix Human Genome U133A 2.0 Array
GSE116448	A549	Lung	lung adenocarcinoma	Control	6h		1	#VALUE!	[HG-U133A_2] Affymetrix Human Genome U133A 2.0 Array
GSE116448	A549	Lung	lung adenocarcinoma	Control	24h		1	#VALUE!	[HG-U133A_2] Affymetrix Human Genome U133A 2.0 Array
GSE116448	A549	Lung	lung adenocarcinoma	Sorafenib	2h	5000 nM	1	#VALUE!	[HG-U133A_2] Affymetrix Human Genome U133A 2.0 Array
GSE116448	A549	Lung	lung adenocarcinoma	Sorafenib	2h	10000 nM	1	#VALUE!	[HG-U133A_2] Affymetrix Human Genome U133A 2.0 Array
GSE116448	A549	Lung	lung adenocarcinoma	Sorafenib	6h	5000 nM	1	#VALUE!	[HG-U133A_2] Affymetrix Human Genome U133A 2.0 Array
GSE116448	A549	Lung	lung adenocarcinoma	Sorafenib	6h	10000 nM	1	#VALUE!	[HG-U133A_2] Affymetrix Human Genome U133A 2.0 Array
GSE116448	A549	Lung	lung adenocarcinoma	Sorafenib	24h	5000 nM	1	#VALUE!	[HG-U133A_2] Affymetrix Human Genome U133A 2.0 Array
GSE116448	A549	Lung	lung adenocarcinoma	Sorafenib	24h	10000 nM	1	#VALUE!	[HG-U133A_2] Affymetrix Human Genome U133A 2.0 Array
GSE116447	ACHN	Kidney	Papillary renal cell carcinoma. Derived from metastatic site: Pleural effusion.	Rapamycin	2h	10 nM	1	#VALUE!	[HG-U133A_2] Affymetrix Human Genome U133A 2.0 Array
GSE116447	ACHN	Kidney	Papillary renal cell carcinoma. Derived from metastatic site: Pleural effusion.	Rapamycin	2h	100 nM	1	#VALUE!	[HG-U133A_2] Affymetrix Human Genome U133A 2.0 Array
GSE116447	ACHN	Kidney	Papillary renal cell carcinoma. Derived from metastatic site: Pleural effusion.	Rapamycin	6h	10 nM	1	#VALUE!	[HG-U133A_2] Affymetrix Human Genome U133A 2.0 Array
GSE116447	ACHN	Kidney	Papillary renal cell carcinoma. Derived from metastatic site: Pleural effusion.	Rapamycin	6h	100 nM	1	#VALUE!	[HG-U133A_2] Affymetrix Human Genome U133A 2.0 Array
GSE116447	ACHN	Kidney	Papillary renal cell carcinoma. Derived from metastatic site: Pleural effusion.	Rapamycin	24h	10 nM	1	#VALUE!	[HG-U133A_2] Affymetrix Human Genome U133A 2.0 Array
GSE116447	ACHN	Kidney	Papillary renal cell carcinoma. Derived from metastatic site: Pleural effusion.	Rapamycin	24h	100 nM	1	#VALUE!	[HG-U133A_2] Affymetrix Human Genome U133A 2.0 Array
GSE116447	ACHN	Kidney	Papillary renal cell carcinoma. Derived from metastatic site: Pleural effusion.	Control	2h		1	#VALUE!	[HG-U133A_2] Affymetrix Human Genome U133A 2.0 Array
GSE116447	ACHN	Kidney	Papillary renal cell carcinoma. Derived from metastatic site: Pleural effusion.	Control	6h		1	#VALUE!	[HG-U133A_2] Affymetrix Human Genome U133A 2.0 Array
GSE116447	ACHN	Kidney	Papillary renal cell carcinoma. Derived from metastatic site: Pleural effusion.	Control	24h		1	#VALUE!	[HG-U133A_2] Affymetrix Human Genome U133A 2.0 Array
GSE116448	ACHN	Kidney	Papillary renal cell carcinoma. Derived from metastatic site: Pleural effusion.	Control	2h		1	#VALUE!	[HG-U133A_2] Affymetrix Human Genome U133A 2.0 Array
GSE116448	ACHN	Kidney	Papillary renal cell carcinoma. Derived from metastatic site: Pleural effusion.	Control	6h		1	#VALUE!	[HG-U133A_2] Affymetrix Human Genome U133A 2.0 Array
GSE116448	ACHN	Kidney	Papillary renal cell carcinoma. Derived from metastatic site: Pleural effusion.	Control	24h		1	#VALUE!	[HG-U133A_2] Affymetrix Human Genome U133A 2.0 Array
GSE116448	ACHN	Kidney	Papillary renal cell carcinoma. Derived from metastatic site: Pleural effusion.	Sorafenib	2h	5000 nM	1	#VALUE!	[HG-U133A_2] Affymetrix Human Genome U133A 2.0 Array
GSE116448	ACHN	Kidney	Papillary renal cell carcinoma. Derived from metastatic site: Pleural effusion.	Sorafenib	2h	10000 nM	1	#VALUE!	[HG-U133A_2] Affymetrix Human Genome U133A 2.0 Array
GSE116448	ACHN	Kidney	Papillary renal cell carcinoma. Derived from metastatic site: Pleural effusion.	Sorafenib	6h	5000 nM	1	#VALUE!	[HG-U133A_2] Affymetrix Human Genome U133A 2.0 Array
GSE116448	ACHN	Kidney	Papillary renal cell carcinoma. Derived from metastatic site: Pleural effusion.	Sorafenib	6h	10000 nM	1	#VALUE!	[HG-U133A_2] Affymetrix Human Genome U133A 2.0 Array
GSE116448	ACHN	Kidney	Papillary renal cell carcinoma. Derived from metastatic site: Pleural effusion.	Sorafenib	24h	5000 nM	1	#VALUE!	[HG-U133A_2] Affymetrix Human Genome U133A 2.0 Array
GSE116448	ACHN	Kidney	Papillary renal cell carcinoma. Derived from metastatic site: Pleural effusion.	Sorafenib	24h	10000 nM	1	#VALUE!	[HG-U133A_2] Affymetrix Human Genome U133A 2.0 Array
GSE116447	BT549	Breast	Invasive breast carcinoma of no special type	Rapamycin	2h	10 nM	1	#VALUE!	[HG-U133A_2] Affymetrix Human Genome U133A 2.0 Array
GSE116447	BT549	Breast	Invasive breast carcinoma of no special type	Rapamycin	2h	100 nM	1	#VALUE!	[HG-U133A_2] Affymetrix Human Genome U133A 2.0 Array
GSE116447	BT549	Breast	Invasive breast carcinoma of no special type	Rapamycin	6h	10 nM	1	#VALUE!	[HG-U133A_2] Affymetrix Human Genome U133A 2.0 Array
GSE116447	BT549	Breast	Invasive breast carcinoma of no special type	Rapamycin	6h	100 nM	1	#VALUE!	[HG-U133A_2] Affymetrix Human Genome U133A 2.0 Array
GSE116447	BT549	Breast	Invasive breast carcinoma of no special type	Rapamycin	24h	10 nM	1	#VALUE!	[HG-U133A_2] Affymetrix Human Genome U133A 2.0 Array
GSE116447	BT549	Breast	Invasive breast carcinoma of no special type	Rapamycin	24h	100 nM	1	#VALUE!	[HG-U133A_2] Affymetrix Human Genome U133A 2.0 Array
GSE116447	BT549	Breast	Invasive breast carcinoma of no special type	Control	2h		1	#VALUE!	[HG-U133A_2] Affymetrix Human Genome U133A 2.0 Array
GSE116447	BT549	Breast	Invasive breast carcinoma of no special type	Control	6h		1	#VALUE!	[HG-U133A_2] Affymetrix Human Genome U133A 2.0 Array
GSE116447	BT549	Breast	Invasive breast carcinoma of no special type	Control	24h		1	#VALUE!	[HG-U133A_2] Affymetrix Human Genome U133A 2.0 Array
GSE116448	BT549	Breast	Invasive breast carcinoma of no special type	Control	2h		1	#VALUE!	[HG-U133A_2] Affymetrix Human Genome U133A 2.0 Array
GSE116448	BT549	Breast	Invasive breast carcinoma of no special type	Control	6h		1	#VALUE!	[HG-U133A_2] Affymetrix Human Genome U133A 2.0 Array
GSE116448	BT549	Breast	Invasive breast carcinoma of no special type	Control	24h		1	#VALUE!	[HG-U133A_2] Affymetrix Human Genome U133A 2.0 Array
GSE116448	BT549	Breast	Invasive breast carcinoma of no special type	Sorafenib	2h	5000 nM	1	#VALUE!	[HG-U133A_2] Affymetrix Human Genome U133A 2.0 Array
GSE116448	BT549	Breast	Invasive breast carcinoma of no special type	Sorafenib	2h	10000 nM	1	#VALUE!	[HG-U133A_2] Affymetrix Human Genome U133A 2.0 Array
GSE116448	BT549	Breast	Invasive breast carcinoma of no special type	Sorafenib	6h	5000 nM	1	#VALUE!	[HG-U133A_2] Affymetrix Human Genome U133A 2.0 Array
GSE116448	BT549	Breast	Invasive breast carcinoma of no special type	Sorafenib	6h	10000 nM	1	#VALUE!	[HG-U133A_2] Affymetrix Human Genome U133A 2.0 Array
GSE116448	BT549	Breast	Invasive breast carcinoma of no special type	Sorafenib	24h	5000 nM	1	#VALUE!	[HG-U133A_2] Affymetrix Human Genome U133A 2.0 Array
GSE116448	BT549	Breast	Invasive breast carcinoma of no special type	Sorafenib	24h	10000 nM	1	#VALUE!	[HG-U133A_2] Affymetrix Human Genome U133A 2.0 Array
GSE116447	CAKI1	Kidney	Clear cell renal cell carcinoma. Derived from metastatic site: Skin.	Rapamycin	6h	10 nM	1	#VALUE!	[HG-U133A_2] Affymetrix Human Genome U133A 2.0 Array
GSE116447	CAKI1	Kidney	Clear cell renal cell carcinoma. Derived from metastatic site: Skin.	Rapamycin	6h	100 nM	1	#VALUE!	[HG-U133A_2] Affymetrix Human Genome U133A 2.0 Array
GSE116447	CAKI1	Kidney	Clear cell renal cell carcinoma. Derived from metastatic site: Skin.	Rapamycin	24h	10 nM	1	#VALUE!	[HG-U133A_2] Affymetrix Human Genome U133A 2.0 Array
GSE116447	CAKI1	Kidney	Clear cell renal cell carcinoma. Derived from metastatic site: Skin.	Rapamycin	24h	100 nM	1	#VALUE!	[HG-U133A_2] Affymetrix Human Genome U133A 2.0 Array
GSE116447	CAKI1	Kidney	Clear cell renal cell carcinoma. Derived from metastatic site: Skin.	Control	2h		1	#VALUE!	[HG-U133A_2] Affymetrix Human Genome U133A 2.0 Array
GSE116447	CAKI1	Kidney	Clear cell renal cell carcinoma. Derived from metastatic site: Skin.	Control	6h		1	#VALUE!	[HG-U133A_2] Affymetrix Human Genome U133A 2.0 Array
GSE116447	CAKI1	Kidney	Clear cell renal cell carcinoma. Derived from metastatic site: Skin.	Control	24h		1	#VALUE!	[HG-U133A_2] Affymetrix Human Genome U133A 2.0 Array
GSE116448	CAKI1	Kidney	Clear cell renal cell carcinoma. Derived from metastatic site: Skin.	Control	2h		1	#VALUE!	[HG-U133A_2] Affymetrix Human Genome U133A 2.0 Array
GSE116448	CAKI1	Kidney	Clear cell renal cell carcinoma. Derived from metastatic site: Skin.	Control	6h		1	#VALUE!	[HG-U133A_2] Affymetrix Human Genome U133A 2.0 Array
GSE116448	CAKI1	Kidney	Clear cell renal cell carcinoma. Derived from metastatic site: Skin.	Control	24h		1	#VALUE!	[HG-U133A_2] Affymetrix Human Genome U133A 2.0 Array
GSE116448	CAKI1	Kidney	Clear cell renal cell carcinoma. Derived from metastatic site: Skin.	Sorafenib	2h	5000 nM	1	#VALUE!	[HG-U133A_2] Affymetrix Human Genome U133A 2.0 Array
GSE116448	CAKI1	Kidney	Clear cell renal cell carcinoma. Derived from metastatic site: Skin.	Sorafenib	2h	10000 nM	1	#VALUE!	[HG-U133A_2] Affymetrix Human Genome U133A 2.0 Array
GSE116448	CAKI1	Kidney	Clear cell renal cell carcinoma. Derived from metastatic site: Skin.	Sorafenib	6h	5000 nM	1	#VALUE!	[HG-U133A_2] Affymetrix Human Genome U133A 2.0 Array
GSE116448	CAKI1	Kidney	Clear cell renal cell carcinoma. Derived from metastatic site: Skin.	Sorafenib	6h	10000 nM	1	#VALUE!	[HG-U133A_2] Affymetrix Human Genome U133A 2.0 Array
GSE116448	CAKI1	Kidney	Clear cell renal cell carcinoma. Derived from metastatic site: Skin.	Sorafenib	24h	5000 nM	1	#VALUE!	[HG-U133A_2] Affymetrix Human Genome U133A 2.0 Array
GSE116448	CAKI1	Kidney	Clear cell renal cell carcinoma. Derived from metastatic site: Skin.	Sorafenib	24h	10000 nM	1	#VALUE!	[HG-U133A_2] Affymetrix Human Genome U133A 2.0 Array
GSE116447	CCRF-CEM	Blood	Childhood T acute lymphoblastic leukemia	Rapamycin	2h	10 nM	1	#VALUE!	[HG-U133A_2] Affymetrix Human Genome U133A 2.0 Array
GSE116447	CCRF-CEM	Blood	Childhood T acute lymphoblastic leukemia	Rapamycin	2h	100 nM	1	#VALUE!	[HG-U133A_2] Affymetrix Human Genome U133A 2.0 Array
GSE116447	CCRF-CEM	Blood	Childhood T acute lymphoblastic leukemia	Rapamycin	24h	10 nM	1	#VALUE!	[HG-U133A_2] Affymetrix Human Genome U133A 2.0 Array
GSE116447	CCRF-CEM	Blood	Childhood T acute lymphoblastic leukemia	Rapamycin	24h	100 nM	1	#VALUE!	[HG-U133A_2] Affymetrix Human Genome U133A 2.0 Array
GSE116447	CCRF-CEM	Blood	Childhood T acute lymphoblastic leukemia	Control	2h		1	#VALUE!	[HG-U133A_2] Affymetrix Human Genome U133A 2.0 Array
GSE116447	CCRF-CEM	Blood	Childhood T acute lymphoblastic leukemia	Control	6h		1	#VALUE!	[HG-U133A_2] Affymetrix Human Genome U133A 2.0 Array
GSE116447	CCRF-CEM	Blood	Childhood T acute lymphoblastic leukemia	Control	24h		1	#VALUE!	[HG-U133A_2] Affymetrix Human Genome U133A 2.0 Array
GSE116448	CCRF-CEM	Blood	Childhood T acute lymphoblastic leukemia	Control	2h		1	#VALUE!	[HG-U133A_2] Affymetrix Human Genome U133A 2.0 Array
GSE116448	CCRF-CEM	Blood	Childhood T acute lymphoblastic leukemia	Control	6h		1	#VALUE!	[HG-U133A_2] Affymetrix Human Genome U133A 2.0 Array
GSE116448	CCRF-CEM	Blood	Childhood T acute lymphoblastic leukemia	Control	24h		1	#VALUE!	[HG-U133A_2] Affymetrix Human Genome U133A 2.0 Array
GSE116448	CCRF-CEM	Blood	Childhood T acute lymphoblastic leukemia	Sorafenib	2h	5000 nM	1	#VALUE!	[HG-U133A_2] Affymetrix Human Genome U133A 2.0 Array
GSE116448	CCRF-CEM	Blood	Childhood T acute lymphoblastic leukemia	Sorafenib	2h	10000 nM	1	#VALUE!	[HG-U133A_2] Affymetrix Human Genome U133A 2.0 Array
GSE116448	CCRF-CEM	Blood	Childhood T acute lymphoblastic leukemia	Sorafenib	6h	5000 nM	1	#VALUE!	[HG-U133A_2] Affymetrix Human Genome U133A 2.0 Array
GSE116448	CCRF-CEM	Blood	Childhood T acute lymphoblastic leukemia	Sorafenib	6h	10000 nM	1	#VALUE!	[HG-U133A_2] Affymetrix Human Genome U133A 2.0 Array
GSE116448	CCRF-CEM	Blood	Childhood T acute lymphoblastic leukemia	Sorafenib	24h	5000 nM	1	#VALUE!	[HG-U133A_2] Affymetrix Human Genome U133A 2.0 Array
GSE116448	CCRF-CEM	Blood	Childhood T acute lymphoblastic leukemia	Sorafenib	24h	10000 nM	1	#VALUE!	[HG-U133A_2] Affymetrix Human Genome U133A 2.0 Array
GSE116447	COLO205	Colon	Colon adenocarcinoma. Derived from metastatic site: Ascites.	Rapamycin	2h	10 nM	1	#VALUE!	[HG-U133A_2] Affymetrix Human Genome U133A 2.0 Array
GSE116447	COLO205	Colon	Colon adenocarcinoma. Derived from metastatic site: Ascites.	Rapamycin	2h	100 nM	1	#VALUE!	[HG-U133A_2] Affymetrix Human Genome U133A 2.0 Array
GSE116447	COLO205	Colon	Colon adenocarcinoma. Derived from metastatic site: Ascites.	Rapamycin	6h	10 nM	1	#VALUE!	[HG-U133A_2] Affymetrix Human Genome U133A 2.0 Array
GSE116447	COLO205	Colon	Colon adenocarcinoma. Derived from metastatic site: Ascites.	Rapamycin	6h	100 nM	1	#VALUE!	[HG-U133A_2] Affymetrix Human Genome U133A 2.0 Array
GSE116447	COLO205	Colon	Colon adenocarcinoma. Derived from metastatic site: Ascites.	Rapamycin	24h	10 nM	1	#VALUE!	[HG-U133A_2] Affymetrix Human Genome U133A 2.0 Array
GSE116447	COLO205	Colon	Colon adenocarcinoma. Derived from metastatic site: Ascites.	Rapamycin	24h	100 nM	1	#VALUE!	[HG-U133A_2] Affymetrix Human Genome U133A 2.0 Array
GSE116447	COLO205	Colon	Colon adenocarcinoma. Derived from metastatic site: Ascites.	Control	2h		1	#VALUE!	[HG-U133A_2] Affymetrix Human Genome U133A 2.0 Array
GSE116447	COLO205	Colon	Colon adenocarcinoma. Derived from metastatic site: Ascites.	Control	6h		1	#VALUE!	[HG-U133A_2] Affymetrix Human Genome U133A 2.0 Array
GSE116447	COLO205	Colon	Colon adenocarcinoma. Derived from metastatic site: Ascites.	Control	24h		1	#VALUE!	[HG-U133A_2] Affymetrix Human Genome U133A 2.0 Array
GSE116448	COLO205	Colon	Colon adenocarcinoma. Derived from metastatic site: Ascites.	Control	2h		1	#VALUE!	[HG-U133A_2] Affymetrix Human Genome U133A 2.0 Array
GSE116448	COLO205	Colon	Colon adenocarcinoma. Derived from metastatic site: Ascites.	Control	6h		1	#VALUE!	[HG-U133A_2] Affymetrix Human Genome U133A 2.0 Array
GSE116448	COLO205	Colon	Colon adenocarcinoma. Derived from metastatic site: Ascites.	Control	24h		1	#VALUE!	[HG-U133A_2] Affymetrix Human Genome U133A 2.0 Array
GSE116448	COLO205	Colon	Colon adenocarcinoma. Derived from metastatic site: Ascites.	Sorafenib	2h	5000 nM	1	#VALUE!	[HG-U133A_2] Affymetrix Human Genome U133A 2.0 Array
GSE116448	COLO205	Colon	Colon adenocarcinoma. Derived from metastatic site: Ascites.	Sorafenib	2h	10000 nM	1	#VALUE!	[HG-U133A_2] Affymetrix Human Genome U133A 2.0 Array
GSE116448	COLO205	Colon	Colon adenocarcinoma. Derived from metastatic site: Ascites.	Sorafenib	6h	5000 nM	1	#VALUE!	[HG-U133A_2] Affymetrix Human Genome U133A 2.0 Array
GSE116448	COLO205	Colon	Colon adenocarcinoma. Derived from metastatic site: Ascites.	Sorafenib	6h	10000 nM	1	#VALUE!	[HG-U133A_2] Affymetrix Human Genome U133A 2.0 Array
GSE116448	COLO205	Colon	Colon adenocarcinoma. Derived from metastatic site: Ascites.	Sorafenib	24h	5000 nM	1	#VALUE!	[HG-U133A_2] Affymetrix Human Genome U133A 2.0 Array
GSE116448	COLO205	Colon	Colon adenocarcinoma. Derived from metastatic site: Ascites.	Sorafenib	24h	10000 nM	1	#VALUE!	[HG-U133A_2] Affymetrix Human Genome U133A 2.0 Array
GSE116447	DU145	Prostate	Prostate carcinoma. Derived from metastatic site: Brain.	Rapamycin	2h	10 nM	1	#VALUE!	[HG-U133A_2] Affymetrix Human Genome U133A 2.0 Array
GSE116447	DU145	Prostate	Prostate carcinoma. Derived from metastatic site: Brain.	Rapamycin	2h	100 nM	1	#VALUE!	[HG-U133A_2] Affymetrix Human Genome U133A 2.0 Array
GSE116447	DU145	Prostate	Prostate carcinoma. Derived from metastatic site: Brain.	Rapamycin	6h	10 nM	1	#VALUE!	[HG-U133A_2] Affymetrix Human Genome U133A 2.0 Array
GSE116447	DU145	Prostate	Prostate carcinoma. Derived from metastatic site: Brain.	Rapamycin	6h	100 nM	1	#VALUE!	[HG-U133A_2] Affymetrix Human Genome U133A 2.0 Array
GSE116447	DU145	Prostate	Prostate carcinoma. Derived from metastatic site: Brain.	Rapamycin	24h	10 nM	1	#VALUE!	[HG-U133A_2] Affymetrix Human Genome U133A 2.0 Array
GSE116447	DU145	Prostate	Prostate carcinoma. Derived from metastatic site: Brain.	Rapamycin	24h	100 nM	1	#VALUE!	[HG-U133A_2] Affymetrix Human Genome U133A 2.0 Array
GSE116447	DU145	Prostate	Prostate carcinoma. Derived from metastatic site: Brain.	Control	2h		1	#VALUE!	[HG-U133A_2] Affymetrix Human Genome U133A 2.0 Array
GSE116447	DU145	Prostate	Prostate carcinoma. Derived from metastatic site: Brain.	Control	6h		1	#VALUE!	[HG-U133A_2] Affymetrix Human Genome U133A 2.0 Array
GSE116447	DU145	Prostate	Prostate carcinoma. Derived from metastatic site: Brain.	Control	24h		1	#VALUE!	[HG-U133A_2] Affymetrix Human Genome U133A 2.0 Array
GSE116448	DU145	Prostate	Prostate carcinoma. Derived from metastatic site: Brain.	Control	2h		1	#VALUE!	[HG-U133A_2] Affymetrix Human Genome U133A 2.0 Array
GSE116448	DU145	Prostate	Prostate carcinoma. Derived from metastatic site: Brain.	Control	6h		1	#VALUE!	[HG-U133A_2] Affymetrix Human Genome U133A 2.0 Array
GSE116448	DU145	Prostate	Prostate carcinoma. Derived from metastatic site: Brain.	Control	24h		1	#VALUE!	[HG-U133A_2] Affymetrix Human Genome U133A 2.0 Array
GSE116448	DU145	Prostate	Prostate carcinoma. Derived from metastatic site: Brain.	Sorafenib	2h	5000 nM	1	#VALUE!	[HG-U133A_2] Affymetrix Human Genome U133A 2.0 Array
GSE116448	DU145	Prostate	Prostate carcinoma. Derived from metastatic site: Brain.	Sorafenib	2h	10000 nM	1	#VALUE!	[HG-U133A_2] Affymetrix Human Genome U133A 2.0 Array
GSE116448	DU145	Prostate	Prostate carcinoma. Derived from metastatic site: Brain.	Sorafenib	6h	5000 nM	1	#VALUE!	[HG-U133A_2] Affymetrix Human Genome U133A 2.0 Array
GSE116448	DU145	Prostate	Prostate carcinoma. Derived from metastatic site: Brain.	Sorafenib	6h	10000 nM	1	#VALUE!	[HG-U133A_2] Affymetrix Human Genome U133A 2.0 Array
GSE116448	DU145	Prostate	Prostate carcinoma. Derived from metastatic site: Brain.	Sorafenib	24h	5000 nM	1	#VALUE!	[HG-U133A_2] Affymetrix Human Genome U133A 2.0 Array
GSE116448	DU145	Prostate	Prostate carcinoma. Derived from metastatic site: Brain.	Sorafenib	24h	10000 nM	1	#VALUE!	[HG-U133A_2] Affymetrix Human Genome U133A 2.0 Array
GSE116447	EKVX	Lung	Lung adenocarcinoma	Rapamycin	2h	10 nM	1	#VALUE!	[HG-U133A_2] Affymetrix Human Genome U133A 2.0 Array
GSE116447	EKVX	Lung	Lung adenocarcinoma	Rapamycin	2h	100 nM	1	#VALUE!	[HG-U133A_2] Affymetrix Human Genome U133A 2.0 Array
GSE116447	EKVX	Lung	Lung adenocarcinoma	Rapamycin	6h	10 nM	1	#VALUE!	[HG-U133A_2] Affymetrix Human Genome U133A 2.0 Array
GSE116447	EKVX	Lung	Lung adenocarcinoma	Rapamycin	6h	100 nM	1	#VALUE!	[HG-U133A_2] Affymetrix Human Genome U133A 2.0 Array
GSE116447	EKVX	Lung	Lung adenocarcinoma	Rapamycin	24h	10 nM	1	#VALUE!	[HG-U133A_2] Affymetrix Human Genome U133A 2.0 Array
GSE116447	EKVX	Lung	Lung adenocarcinoma	Rapamycin	24h	100 nM	1	#VALUE!	[HG-U133A_2] Affymetrix Human Genome U133A 2.0 Array
GSE116447	EKVX	Lung	Lung adenocarcinoma	Control	2h		1	#VALUE!	[HG-U133A_2] Affymetrix Human Genome U133A 2.0 Array
GSE116447	EKVX	Lung	Lung adenocarcinoma	Control	6h		1	#VALUE!	[HG-U133A_2] Affymetrix Human Genome U133A 2.0 Array
GSE116447	EKVX	Lung	Lung adenocarcinoma	Control	24h		1	#VALUE!	[HG-U133A_2] Affymetrix Human Genome U133A 2.0 Array
GSE116448	EKVX	Lung	Lung adenocarcinoma	Control	2h		1	#VALUE!	[HG-U133A_2] Affymetrix Human Genome U133A 2.0 Array
GSE116448	EKVX	Lung	Lung adenocarcinoma	Control	6h		1	#VALUE!	[HG-U133A_2] Affymetrix Human Genome U133A 2.0 Array
GSE116448	EKVX	Lung	Lung adenocarcinoma	Control	24h		1	#VALUE!	[HG-U133A_2] Affymetrix Human Genome U133A 2.0 Array
GSE116448	EKVX	Lung	Lung adenocarcinoma	Sorafenib	2h	5000 nM	1	#VALUE!	[HG-U133A_2] Affymetrix Human Genome U133A 2.0 Array
GSE116448	EKVX	Lung	Lung adenocarcinoma	Sorafenib	2h	10000 nM	1	#VALUE!	[HG-U133A_2] Affymetrix Human Genome U133A 2.0 Array
GSE116448	EKVX	Lung	Lung adenocarcinoma	Sorafenib	6h	5000 nM	1	#VALUE!	[HG-U133A_2] Affymetrix Human Genome U133A 2.0 Array
GSE116448	EKVX	Lung	Lung adenocarcinoma	Sorafenib	6h	10000 nM	1	#VALUE!	[HG-U133A_2] Affymetrix Human Genome U133A 2.0 Array
GSE116448	EKVX	Lung	Lung adenocarcinoma	Sorafenib	24h	5000 nM	1	#VALUE!	[HG-U133A_2] Affymetrix Human Genome U133A 2.0 Array
GSE116448	EKVX	Lung	Lung adenocarcinoma	Sorafenib	24h	10000 nM	1	#VALUE!	[HG-U133A_2] Affymetrix Human Genome U133A 2.0 Array
GSE116447	HCC2998	Colon	Colon adenocarcinoma	Rapamycin	2h	10 nM	1	#VALUE!	[HG-U133A_2] Affymetrix Human Genome U133A 2.0 Array
GSE116447	HCC2998	Colon	Colon adenocarcinoma	Rapamycin	2h	100 nM	1	#VALUE!	[HG-U133A_2] Affymetrix Human Genome U133A 2.0 Array
GSE116447	HCC2998	Colon	Colon adenocarcinoma	Rapamycin	6h	10 nM	1	#VALUE!	[HG-U133A_2] Affymetrix Human Genome U133A 2.0 Array
GSE116447	HCC2998	Colon	Colon adenocarcinoma	Rapamycin	6h	100 nM	1	#VALUE!	[HG-U133A_2] Affymetrix Human Genome U133A 2.0 Array
GSE116447	HCC2998	Colon	Colon adenocarcinoma	Rapamycin	24h	10 nM	1	#VALUE!	[HG-U133A_2] Affymetrix Human Genome U133A 2.0 Array
GSE116447	HCC2998	Colon	Colon adenocarcinoma	Rapamycin	24h	100 nM	1	#VALUE!	[HG-U133A_2] Affymetrix Human Genome U133A 2.0 Array
GSE116447	HCC2998	Colon	Colon adenocarcinoma	Control	2h		1	#VALUE!	[HG-U133A_2] Affymetrix Human Genome U133A 2.0 Array
GSE116447	HCC2998	Colon	Colon adenocarcinoma	Control	6h		1	#VALUE!	[HG-U133A_2] Affymetrix Human Genome U133A 2.0 Array
GSE116447	HCC2998	Colon	Colon adenocarcinoma	Control	24h		1	#VALUE!	[HG-U133A_2] Affymetrix Human Genome U133A 2.0 Array
GSE116448	HCC2998	Colon	Colon adenocarcinoma	Control	2h		1	#VALUE!	[HG-U133A_2] Affymetrix Human Genome U133A 2.0 Array
GSE116448	HCC2998	Colon	Colon adenocarcinoma	Control	6h		1	#VALUE!	[HG-U133A_2] Affymetrix Human Genome U133A 2.0 Array
GSE116448	HCC2998	Colon	Colon adenocarcinoma	Control	24h		1	#VALUE!	[HG-U133A_2] Affymetrix Human Genome U133A 2.0 Array
GSE116448	HCC2998	Colon	Colon adenocarcinoma	Sorafenib	2h	5000 nM	1	#VALUE!	[HG-U133A_2] Affymetrix Human Genome U133A 2.0 Array
GSE116448	HCC2998	Colon	Colon adenocarcinoma	Sorafenib	2h	10000 nM	1	#VALUE!	[HG-U133A_2] Affymetrix Human Genome U133A 2.0 Array
GSE116448	HCC2998	Colon	Colon adenocarcinoma	Sorafenib	6h	5000 nM	1	#VALUE!	[HG-U133A_2] Affymetrix Human Genome U133A 2.0 Array
GSE116448	HCC2998	Colon	Colon adenocarcinoma	Sorafenib	6h	10000 nM	1	#VALUE!	[HG-U133A_2] Affymetrix Human Genome U133A 2.0 Array
GSE116448	HCC2998	Colon	Colon adenocarcinoma	Sorafenib	24h	5000 nM	1	#VALUE!	[HG-U133A_2] Affymetrix Human Genome U133A 2.0 Array
GSE116448	HCC2998	Colon	Colon adenocarcinoma	Sorafenib	24h	10000 nM	1	#VALUE!	[HG-U133A_2] Affymetrix Human Genome U133A 2.0 Array
GSE116447	HCT116	Colon	Colon carcinoma	Rapamycin	2h	10 nM	1	#VALUE!	[HG-U133A_2] Affymetrix Human Genome U133A 2.0 Array
GSE116447	HCT116	Colon	Colon carcinoma	Rapamycin	2h	100 nM	1	#VALUE!	[HG-U133A_2] Affymetrix Human Genome U133A 2.0 Array
GSE116447	HCT116	Colon	Colon carcinoma	Rapamycin	6h	10 nM	1	#VALUE!	[HG-U133A_2] Affymetrix Human Genome U133A 2.0 Array
GSE116447	HCT116	Colon	Colon carcinoma	Rapamycin	6h	100 nM	1	#VALUE!	[HG-U133A_2] Affymetrix Human Genome U133A 2.0 Array
GSE116447	HCT116	Colon	Colon carcinoma	Rapamycin	24h	10 nM	1	#VALUE!	[HG-U133A_2] Affymetrix Human Genome U133A 2.0 Array
GSE116447	HCT116	Colon	Colon carcinoma	Rapamycin	24h	100 nM	1	#VALUE!	[HG-U133A_2] Affymetrix Human Genome U133A 2.0 Array
GSE116447	HCT116	Colon	Colon carcinoma	Control	2h		1	#VALUE!	[HG-U133A_2] Affymetrix Human Genome U133A 2.0 Array
GSE116447	HCT116	Colon	Colon carcinoma	Control	6h		1	#VALUE!	[HG-U133A_2] Affymetrix Human Genome U133A 2.0 Array
GSE116447	HCT116	Colon	Colon carcinoma	Control	24h		1	#VALUE!	[HG-U133A_2] Affymetrix Human Genome U133A 2.0 Array
GSE116448	HCT116	Colon	Colon carcinoma	Control	2h		1	#VALUE!	[HG-U133A_2] Affymetrix Human Genome U133A 2.0 Array
GSE116448	HCT116	Colon	Colon carcinoma	Control	6h		1	#VALUE!	[HG-U133A_2] Affymetrix Human Genome U133A 2.0 Array
GSE116448	HCT116	Colon	Colon carcinoma	Control	24h		1	#VALUE!	[HG-U133A_2] Affymetrix Human Genome U133A 2.0 Array
GSE116448	HCT116	Colon	Colon carcinoma	Sorafenib	2h	5000 nM	1	#VALUE!	[HG-U133A_2] Affymetrix Human Genome U133A 2.0 Array
GSE116448	HCT116	Colon	Colon carcinoma	Sorafenib	2h	10000 nM	1	#VALUE!	[HG-U133A_2] Affymetrix Human Genome U133A 2.0 Array
GSE116448	HCT116	Colon	Colon carcinoma	Sorafenib	6h	5000 nM	1	#VALUE!	[HG-U133A_2] Affymetrix Human Genome U133A 2.0 Array
GSE116448	HCT116	Colon	Colon carcinoma	Sorafenib	6h	10000 nM	1	#VALUE!	[HG-U133A_2] Affymetrix Human Genome U133A 2.0 Array
GSE116448	HCT116	Colon	Colon carcinoma	Sorafenib	24h	5000 nM	1	#VALUE!	[HG-U133A_2] Affymetrix Human Genome U133A 2.0 Array
GSE116448	HCT116	Colon	Colon carcinoma	Sorafenib	24h	10000 nM	1	#VALUE!	[HG-U133A_2] Affymetrix Human Genome U133A 2.0 Array
GSE116447	HCT15	Colon	Colon adenocarcinoma	Rapamycin	2h	10 nM	1	#VALUE!	[HG-U133A_2] Affymetrix Human Genome U133A 2.0 Array
GSE116447	HCT15	Colon	Colon adenocarcinoma	Rapamycin	2h	100 nM	1	#VALUE!	[HG-U133A_2] Affymetrix Human Genome U133A 2.0 Array
GSE116447	HCT15	Colon	Colon adenocarcinoma	Rapamycin	6h	10 nM	1	#VALUE!	[HG-U133A_2] Affymetrix Human Genome U133A 2.0 Array
GSE116447	HCT15	Colon	Colon adenocarcinoma	Rapamycin	6h	100 nM	1	#VALUE!	[HG-U133A_2] Affymetrix Human Genome U133A 2.0 Array
GSE116447	HCT15	Colon	Colon adenocarcinoma	Rapamycin	24h	10 nM	1	#VALUE!	[HG-U133A_2] Affymetrix Human Genome U133A 2.0 Array
GSE116447	HCT15	Colon	Colon adenocarcinoma	Rapamycin	24h	100 nM	1	#VALUE!	[HG-U133A_2] Affymetrix Human Genome U133A 2.0 Array
GSE116447	HCT15	Colon	Colon adenocarcinoma	Control	2h		1	#VALUE!	[HG-U133A_2] Affymetrix Human Genome U133A 2.0 Array
GSE116447	HCT15	Colon	Colon adenocarcinoma	Control	6h		1	#VALUE!	[HG-U133A_2] Affymetrix Human Genome U133A 2.0 Array
GSE116447	HCT15	Colon	Colon adenocarcinoma	Control	24h		1	#VALUE!	[HG-U133A_2] Affymetrix Human Genome U133A 2.0 Array
GSE116448	HCT15	Colon	Colon adenocarcinoma	Control	2h		1	#VALUE!	[HG-U133A_2] Affymetrix Human Genome U133A 2.0 Array
GSE116448	HCT15	Colon	Colon adenocarcinoma	Control	6h		1	#VALUE!	[HG-U133A_2] Affymetrix Human Genome U133A 2.0 Array
GSE116448	HCT15	Colon	Colon adenocarcinoma	Control	24h		1	#VALUE!	[HG-U133A_2] Affymetrix Human Genome U133A 2.0 Array
GSE116448	HCT15	Colon	Colon adenocarcinoma	Sorafenib	2h	5000 nM	1	#VALUE!	[HG-U133A_2] Affymetrix Human Genome U133A 2.0 Array
GSE116448	HCT15	Colon	Colon adenocarcinoma	Sorafenib	2h	10000 nM	1	#VALUE!	[HG-U133A_2] Affymetrix Human Genome U133A 2.0 Array
GSE116448	HCT15	Colon	Colon adenocarcinoma	Sorafenib	6h	5000 nM	1	#VALUE!	[HG-U133A_2] Affymetrix Human Genome U133A 2.0 Array
GSE116448	HCT15	Colon	Colon adenocarcinoma	Sorafenib	6h	10000 nM	1	#VALUE!	[HG-U133A_2] Affymetrix Human Genome U133A 2.0 Array
GSE116448	HCT15	Colon	Colon adenocarcinoma	Sorafenib	24h	5000 nM	1	#VALUE!	[HG-U133A_2] Affymetrix Human Genome U133A 2.0 Array
GSE116448	HCT15	Colon	Colon adenocarcinoma	Sorafenib	24h	10000 nM	1	#VALUE!	[HG-U133A_2] Affymetrix Human Genome U133A 2.0 Array
GSE116447	HL60	Blood	Adult acute myeloid leukemia	Rapamycin	2h	10 nM	1	#VALUE!	[HG-U133A_2] Affymetrix Human Genome U133A 2.0 Array
GSE116447	HL60	Blood	Adult acute myeloid leukemia	Rapamycin	2h	100 nM	1	#VALUE!	[HG-U133A_2] Affymetrix Human Genome U133A 2.0 Array
GSE116447	HL60	Blood	Adult acute myeloid leukemia	Rapamycin	24h	10 nM	1	#VALUE!	[HG-U133A_2] Affymetrix Human Genome U133A 2.0 Array
GSE116447	HL60	Blood	Adult acute myeloid leukemia	Rapamycin	24h	100 nM	1	#VALUE!	[HG-U133A_2] Affymetrix Human Genome U133A 2.0 Array
GSE116447	HL60	Blood	Adult acute myeloid leukemia	Control	2h		1	#VALUE!	[HG-U133A_2] Affymetrix Human Genome U133A 2.0 Array
GSE116447	HL60	Blood	Adult acute myeloid leukemia	Control	6h		1	#VALUE!	[HG-U133A_2] Affymetrix Human Genome U133A 2.0 Array
GSE116447	HL60	Blood	Adult acute myeloid leukemia	Control	24h		1	#VALUE!	[HG-U133A_2] Affymetrix Human Genome U133A 2.0 Array
GSE116448	HL60	Blood	Adult acute myeloid leukemia	Control	2h		1	#VALUE!	[HG-U133A_2] Affymetrix Human Genome U133A 2.0 Array
GSE116448	HL60	Blood	Adult acute myeloid leukemia	Control	6h		1	#VALUE!	[HG-U133A_2] Affymetrix Human Genome U133A 2.0 Array
GSE116448	HL60	Blood	Adult acute myeloid leukemia	Control	24h		1	#VALUE!	[HG-U133A_2] Affymetrix Human Genome U133A 2.0 Array
GSE116448	HL60	Blood	Adult acute myeloid leukemia	Sorafenib	2h	5000 nM	1	#VALUE!	[HG-U133A_2] Affymetrix Human Genome U133A 2.0 Array
GSE116448	HL60	Blood	Adult acute myeloid leukemia	Sorafenib	2h	10000 nM	1	#VALUE!	[HG-U133A_2] Affymetrix Human Genome U133A 2.0 Array
GSE116448	HL60	Blood	Adult acute myeloid leukemia	Sorafenib	6h	5000 nM	1	#VALUE!	[HG-U133A_2] Affymetrix Human Genome U133A 2.0 Array
GSE116448	HL60	Blood	Adult acute myeloid leukemia	Sorafenib	6h	10000 nM	1	#VALUE!	[HG-U133A_2] Affymetrix Human Genome U133A 2.0 Array
GSE116448	HL60	Blood	Adult acute myeloid leukemia	Sorafenib	24h	5000 nM	1	#VALUE!	[HG-U133A_2] Affymetrix Human Genome U133A 2.0 Array
GSE116447	HOP62	Lung	Lung adenocarcinoma	Rapamycin	2h	10 nM	1	#VALUE!	[HG-U133A_2] Affymetrix Human Genome U133A 2.0 Array
GSE116447	HOP62	Lung	Lung adenocarcinoma	Rapamycin	2h	100 nM	1	#VALUE!	[HG-U133A_2] Affymetrix Human Genome U133A 2.0 Array
GSE116447	HOP62	Lung	Lung adenocarcinoma	Rapamycin	6h	10 nM	1	#VALUE!	[HG-U133A_2] Affymetrix Human Genome U133A 2.0 Array
GSE116447	HOP62	Lung	Lung adenocarcinoma	Rapamycin	6h	100 nM	1	#VALUE!	[HG-U133A_2] Affymetrix Human Genome U133A 2.0 Array
GSE116447	HOP62	Lung	Lung adenocarcinoma	Rapamycin	24h	10 nM	1	#VALUE!	[HG-U133A_2] Affymetrix Human Genome U133A 2.0 Array
GSE116447	HOP62	Lung	Lung adenocarcinoma	Rapamycin	24h	100 nM	1	#VALUE!	[HG-U133A_2] Affymetrix Human Genome U133A 2.0 Array
GSE116447	HOP62	Lung	Lung adenocarcinoma	Control	2h		1	#VALUE!	[HG-U133A_2] Affymetrix Human Genome U133A 2.0 Array
GSE116447	HOP62	Lung	Lung adenocarcinoma	Control	6h		1	#VALUE!	[HG-U133A_2] Affymetrix Human Genome U133A 2.0 Array
GSE116447	HOP62	Lung	Lung adenocarcinoma	Control	24h		1	#VALUE!	[HG-U133A_2] Affymetrix Human Genome U133A 2.0 Array
GSE116448	HOP62	Lung	Lung adenocarcinoma	Control	2h		1	#VALUE!	[HG-U133A_2] Affymetrix Human Genome U133A 2.0 Array
GSE116448	HOP62	Lung	Lung adenocarcinoma	Control	6h		1	#VALUE!	[HG-U133A_2] Affymetrix Human Genome U133A 2.0 Array
GSE116448	HOP62	Lung	Lung adenocarcinoma	Control	24h		1	#VALUE!	[HG-U133A_2] Affymetrix Human Genome U133A 2.0 Array
GSE116448	HOP62	Lung	Lung adenocarcinoma	Sorafenib	2h	5000 nM	1	#VALUE!	[HG-U133A_2] Affymetrix Human Genome U133A 2.0 Array
GSE116448	HOP62	Lung	Lung adenocarcinoma	Sorafenib	2h	10000 nM	1	#VALUE!	[HG-U133A_2] Affymetrix Human Genome U133A 2.0 Array
GSE116448	HOP62	Lung	Lung adenocarcinoma	Sorafenib	6h	5000 nM	1	#VALUE!	[HG-U133A_2] Affymetrix Human Genome U133A 2.0 Array
GSE116448	HOP62	Lung	Lung adenocarcinoma	Sorafenib	6h	10000 nM	1	#VALUE!	[HG-U133A_2] Affymetrix Human Genome U133A 2.0 Array
GSE116448	HOP62	Lung	Lung adenocarcinoma	Sorafenib	24h	5000 nM	1	#VALUE!	[HG-U133A_2] Affymetrix Human Genome U133A 2.0 Array
GSE116448	HOP62	Lung	Lung adenocarcinoma	Sorafenib	24h	10000 nM	1	#VALUE!	[HG-U133A_2] Affymetrix Human Genome U133A 2.0 Array
GSE116447	HOP92	Lung	Lung non-small cell carcinoma	Rapamycin	2h	10 nM	1	#VALUE!	[HG-U133A_2] Affymetrix Human Genome U133A 2.0 Array
GSE116447	HOP92	Lung	Lung non-small cell carcinoma	Rapamycin	2h	100 nM	1	#VALUE!	[HG-U133A_2] Affymetrix Human Genome U133A 2.0 Array
GSE116447	HOP92	Lung	Lung non-small cell carcinoma	Rapamycin	6h	10 nM	1	#VALUE!	[HG-U133A_2] Affymetrix Human Genome U133A 2.0 Array
GSE116447	HOP92	Lung	Lung non-small cell carcinoma	Rapamycin	6h	100 nM	1	#VALUE!	[HG-U133A_2] Affymetrix Human Genome U133A 2.0 Array
GSE116447	HOP92	Lung	Lung non-small cell carcinoma	Rapamycin	24h	10 nM	1	#VALUE!	[HG-U133A_2] Affymetrix Human Genome U133A 2.0 Array
GSE116447	HOP92	Lung	Lung non-small cell carcinoma	Rapamycin	24h	100 nM	1	#VALUE!	[HG-U133A_2] Affymetrix Human Genome U133A 2.0 Array
GSE116447	HOP92	Lung	Lung non-small cell carcinoma	Control	2h		1	#VALUE!	[HG-U133A_2] Affymetrix Human Genome U133A 2.0 Array
GSE116447	HOP92	Lung	Lung non-small cell carcinoma	Control	6h		1	#VALUE!	[HG-U133A_2] Affymetrix Human Genome U133A 2.0 Array
GSE116447	HOP92	Lung	Lung non-small cell carcinoma	Control	24h		1	#VALUE!	[HG-U133A_2] Affymetrix Human Genome U133A 2.0 Array
GSE116448	HOP92	Lung	Lung non-small cell carcinoma	Control	2h		1	#VALUE!	[HG-U133A_2] Affymetrix Human Genome U133A 2.0 Array
GSE116448	HOP92	Lung	Lung non-small cell carcinoma	Control	6h		1	#VALUE!	[HG-U133A_2] Affymetrix Human Genome U133A 2.0 Array
GSE116448	HOP92	Lung	Lung non-small cell carcinoma	Control	24h		1	#VALUE!	[HG-U133A_2] Affymetrix Human Genome U133A 2.0 Array
GSE116448	HOP92	Lung	Lung non-small cell carcinoma	Sorafenib	2h	5000 nM	1	#VALUE!	[HG-U133A_2] Affymetrix Human Genome U133A 2.0 Array
GSE116448	HOP92	Lung	Lung non-small cell carcinoma	Sorafenib	2h	10000 nM	1	#VALUE!	[HG-U133A_2] Affymetrix Human Genome U133A 2.0 Array
GSE116448	HOP92	Lung	Lung non-small cell carcinoma	Sorafenib	6h	5000 nM	1	#VALUE!	[HG-U133A_2] Affymetrix Human Genome U133A 2.0 Array
GSE116448	HOP92	Lung	Lung non-small cell carcinoma	Sorafenib	6h	10000 nM	1	#VALUE!	[HG-U133A_2] Affymetrix Human Genome U133A 2.0 Array
GSE116448	HOP92	Lung	Lung non-small cell carcinoma	Sorafenib	24h	5000 nM	1	#VALUE!	[HG-U133A_2] Affymetrix Human Genome U133A 2.0 Array
GSE116448	HOP92	Lung	Lung non-small cell carcinoma	Sorafenib	24h	10000 nM	1	#VALUE!	[HG-U133A_2] Affymetrix Human Genome U133A 2.0 Array
GSE116447	HS578T	Breast	Invasive breast carcinoma of no special type	Rapamycin	2h	10 nM	1	#VALUE!	[HG-U133A_2] Affymetrix Human Genome U133A 2.0 Array
GSE116447	HS578T	Breast	Invasive breast carcinoma of no special type	Rapamycin	2h	100 nM	1	#VALUE!	[HG-U133A_2] Affymetrix Human Genome U133A 2.0 Array
GSE116447	HS578T	Breast	Invasive breast carcinoma of no special type	Rapamycin	24h	10 nM	1	#VALUE!	[HG-U133A_2] Affymetrix Human Genome U133A 2.0 Array
GSE116447	HS578T	Breast	Invasive breast carcinoma of no special type	Control	2h		1	#VALUE!	[HG-U133A_2] Affymetrix Human Genome U133A 2.0 Array
GSE116447	HS578T	Breast	Invasive breast carcinoma of no special type	Control	6h		1	#VALUE!	[HG-U133A_2] Affymetrix Human Genome U133A 2.0 Array
GSE116447	HS578T	Breast	Invasive breast carcinoma of no special type	Control	24h		1	#VALUE!	[HG-U133A_2] Affymetrix Human Genome U133A 2.0 Array
GSE116448	HS578T	Breast	Invasive breast carcinoma of no special type	Control	2h		1	#VALUE!	[HG-U133A_2] Affymetrix Human Genome U133A 2.0 Array
GSE116448	HS578T	Breast	Invasive breast carcinoma of no special type	Control	6h		1	#VALUE!	[HG-U133A_2] Affymetrix Human Genome U133A 2.0 Array
GSE116448	HS578T	Breast	Invasive breast carcinoma of no special type	Control	24h		1	#VALUE!	[HG-U133A_2] Affymetrix Human Genome U133A 2.0 Array
GSE116448	HS578T	Breast	Invasive breast carcinoma of no special type	Sorafenib	2h	5000 nM	1	#VALUE!	[HG-U133A_2] Affymetrix Human Genome U133A 2.0 Array
GSE116448	HS578T	Breast	Invasive breast carcinoma of no special type	Sorafenib	2h	10000 nM	1	#VALUE!	[HG-U133A_2] Affymetrix Human Genome U133A 2.0 Array
GSE116448	HS578T	Breast	Invasive breast carcinoma of no special type	Sorafenib	6h	5000 nM	1	#VALUE!	[HG-U133A_2] Affymetrix Human Genome U133A 2.0 Array
GSE116448	HS578T	Breast	Invasive breast carcinoma of no special type	Sorafenib	6h	10000 nM	1	#VALUE!	[HG-U133A_2] Affymetrix Human Genome U133A 2.0 Array
GSE116448	HS578T	Breast	Invasive breast carcinoma of no special type	Sorafenib	24h	5000 nM	1	#VALUE!	[HG-U133A_2] Affymetrix Human Genome U133A 2.0 Array
GSE116448	HS578T	Breast	Invasive breast carcinoma of no special type	Sorafenib	24h	10000 nM	1	#VALUE!	[HG-U133A_2] Affymetrix Human Genome U133A 2.0 Array
GSE116448	HT-29	Colon	Colon adenocarcinoma	Rapamycin	2h	10 nM	1	#VALUE!	[HG-U133A_2] Affymetrix Human Genome U133A 2.0 Array
GSE116448	HT-29	Colon	Colon adenocarcinoma	Rapamycin	2h	100 nM	1	#VALUE!	[HG-U133A_2] Affymetrix Human Genome U133A 2.0 Array
GSE116448	HT-29	Colon	Colon adenocarcinoma	Rapamycin	6h	10 nM	1	#VALUE!	[HG-U133A_2] Affymetrix Human Genome U133A 2.0 Array
GSE116448	HT-29	Colon	Colon adenocarcinoma	Rapamycin	6h	100 nM	1	#VALUE!	[HG-U133A_2] Affymetrix Human Genome U133A 2.0 Array
GSE116448	HT-29	Colon	Colon adenocarcinoma	Rapamycin	24h	10 nM	1	#VALUE!	[HG-U133A_2] Affymetrix Human Genome U133A 2.0 Array
GSE116448	HT-29	Colon	Colon adenocarcinoma	Rapamycin	24h	100 nM	1	#VALUE!	[HG-U133A_2] Affymetrix Human Genome U133A 2.0 Array
GSE116448	HT-29	Colon	Colon adenocarcinoma	Control	2h		1	#VALUE!	[HG-U133A_2] Affymetrix Human Genome U133A 2.0 Array
GSE116448	HT-29	Colon	Colon adenocarcinoma	Control	6h		1	#VALUE!	[HG-U133A_2] Affymetrix Human Genome U133A 2.0 Array
GSE116448	HT-29	Colon	Colon adenocarcinoma	Control	24h		1	#VALUE!	[HG-U133A_2] Affymetrix Human Genome U133A 2.0 Array
GSE116448	HT-29	Colon	Colon adenocarcinoma	Control	2h		1	#VALUE!	[HG-U133A_2] Affymetrix Human Genome U133A 2.0 Array
GSE116448	HT-29	Colon	Colon adenocarcinoma	Control	6h		1	#VALUE!	[HG-U133A_2] Affymetrix Human Genome U133A 2.0 Array
GSE116448	HT-29	Colon	Colon adenocarcinoma	Control	24h		1	#VALUE!	[HG-U133A_2] Affymetrix Human Genome U133A 2.0 Array
GSE116448	HT-29	Colon	Colon adenocarcinoma	Sorafenib	2h	5000 nM	1	#VALUE!	[HG-U133A_2] Affymetrix Human Genome U133A 2.0 Array
GSE116448	HT-29	Colon	Colon adenocarcinoma	Sorafenib	2h	10000 nM	1	#VALUE!	[HG-U133A_2] Affymetrix Human Genome U133A 2.0 Array
GSE116448	HT-29	Colon	Colon adenocarcinoma	Sorafenib	6h	5000 nM	1	#VALUE!	[HG-U133A_2] Affymetrix Human Genome U133A 2.0 Array
GSE116448	HT-29	Colon	Colon adenocarcinoma	Sorafenib	6h	10000 nM	1	#VALUE!	[HG-U133A_2] Affymetrix Human Genome U133A 2.0 Array
GSE116448	HT-29	Colon	Colon adenocarcinoma	Sorafenib	24h	5000 nM	1	#VALUE!	[HG-U133A_2] Affymetrix Human Genome U133A 2.0 Array
GSE116448	HT-29	Colon	Colon adenocarcinoma	Sorafenib	24h	10000 nM	1	#VALUE!	[HG-U133A_2] Affymetrix Human Genome U133A 2.0 Array
GSE116447	IGROV1	Ovary	Ovarian endometrioid adenocarcinoma	Rapamycin	2h	10 nM	1	#VALUE!	[HG-U133A_2] Affymetrix Human Genome U133A 2.0 Array
GSE116447	IGROV1	Ovary	Ovarian endometrioid adenocarcinoma	Rapamycin	2h	100 nM	1	#VALUE!	[HG-U133A_2] Affymetrix Human Genome U133A 2.0 Array
GSE116447	IGROV1	Ovary	Ovarian endometrioid adenocarcinoma	Rapamycin	6h	10 nM	1	#VALUE!	[HG-U133A_2] Affymetrix Human Genome U133A 2.0 Array
GSE116447	IGROV1	Ovary	Ovarian endometrioid adenocarcinoma	Rapamycin	6h	100 nM	1	#VALUE!	[HG-U133A_2] Affymetrix Human Genome U133A 2.0 Array
GSE116447	IGROV1	Ovary	Ovarian endometrioid adenocarcinoma	Rapamycin	24h	10 nM	1	#VALUE!	[HG-U133A_2] Affymetrix Human Genome U133A 2.0 Array
GSE116447	IGROV1	Ovary	Ovarian endometrioid adenocarcinoma	Rapamycin	24h	100 nM	1	#VALUE!	[HG-U133A_2] Affymetrix Human Genome U133A 2.0 Array
GSE116447	IGROV1	Ovary	Ovarian endometrioid adenocarcinoma	Control	2h		1	#VALUE!	[HG-U133A_2] Affymetrix Human Genome U133A 2.0 Array
GSE116447	IGROV1	Ovary	Ovarian endometrioid adenocarcinoma	Control	6h		1	#VALUE!	[HG-U133A_2] Affymetrix Human Genome U133A 2.0 Array
GSE116447	IGROV1	Ovary	Ovarian endometrioid adenocarcinoma	Control	24h		1	#VALUE!	[HG-U133A_2] Affymetrix Human Genome U133A 2.0 Array
GSE116448	IGROV1	Ovary	Ovarian endometrioid adenocarcinoma	Control	2h		1	#VALUE!	[HG-U133A_2] Affymetrix Human Genome U133A 2.0 Array
GSE116448	IGROV1	Ovary	Ovarian endometrioid adenocarcinoma	Control	6h		1	#VALUE!	[HG-U133A_2] Affymetrix Human Genome U133A 2.0 Array
GSE116448	IGROV1	Ovary	Ovarian endometrioid adenocarcinoma	Control	24h		1	#VALUE!	[HG-U133A_2] Affymetrix Human Genome U133A 2.0 Array
GSE116448	IGROV1	Ovary	Ovarian endometrioid adenocarcinoma	Sorafenib	2h	5000 nM	1	#VALUE!	[HG-U133A_2] Affymetrix Human Genome U133A 2.0 Array
GSE116448	IGROV1	Ovary	Ovarian endometrioid adenocarcinoma	Sorafenib	2h	10000 nM	1	#VALUE!	[HG-U133A_2] Affymetrix Human Genome U133A 2.0 Array
GSE116448	IGROV1	Ovary	Ovarian endometrioid adenocarcinoma	Sorafenib	6h	5000 nM	1	#VALUE!	[HG-U133A_2] Affymetrix Human Genome U133A 2.0 Array
GSE116448	IGROV1	Ovary	Ovarian endometrioid adenocarcinoma	Sorafenib	6h	10000 nM	1	#VALUE!	[HG-U133A_2] Affymetrix Human Genome U133A 2.0 Array
GSE116448	IGROV1	Ovary	Ovarian endometrioid adenocarcinoma	Sorafenib	24h	5000 nM	1	#VALUE!	[HG-U133A_2] Affymetrix Human Genome U133A 2.0 Array
GSE116448	IGROV1	Ovary	Ovarian endometrioid adenocarcinoma	Sorafenib	24h	10000 nM	1	#VALUE!	[HG-U133A_2] Affymetrix Human Genome U133A 2.0 Array
GSE116447	K562	Blood	Blast phase chronic myelogenous leukemia, BCR-ABL1 positive	Rapamycin	2h	10 nM	1	#VALUE!	[HG-U133A_2] Affymetrix Human Genome U133A 2.0 Array
GSE116447	K562	Blood	Blast phase chronic myelogenous leukemia, BCR-ABL1 positive	Rapamycin	2h	100 nM	1	#VALUE!	[HG-U133A_2] Affymetrix Human Genome U133A 2.0 Array
GSE116447	K562	Blood	Blast phase chronic myelogenous leukemia, BCR-ABL1 positive	Rapamycin	6h	10 nM	1	#VALUE!	[HG-U133A_2] Affymetrix Human Genome U133A 2.0 Array
GSE116447	K562	Blood	Blast phase chronic myelogenous leukemia, BCR-ABL1 positive	Rapamycin	6h	100 nM	1	#VALUE!	[HG-U133A_2] Affymetrix Human Genome U133A 2.0 Array
GSE116447	K562	Blood	Blast phase chronic myelogenous leukemia, BCR-ABL1 positive	Rapamycin	24h	10 nM	1	#VALUE!	[HG-U133A_2] Affymetrix Human Genome U133A 2.0 Array
GSE116447	K562	Blood	Blast phase chronic myelogenous leukemia, BCR-ABL1 positive	Rapamycin	24h	100 nM	1	#VALUE!	[HG-U133A_2] Affymetrix Human Genome U133A 2.0 Array
GSE116447	K562	Blood	Blast phase chronic myelogenous leukemia, BCR-ABL1 positive	Control	2h		1	#VALUE!	[HG-U133A_2] Affymetrix Human Genome U133A 2.0 Array
GSE116447	K562	Blood	Blast phase chronic myelogenous leukemia, BCR-ABL1 positive	Control	6h		1	#VALUE!	[HG-U133A_2] Affymetrix Human Genome U133A 2.0 Array
GSE116447	K562	Blood	Blast phase chronic myelogenous leukemia, BCR-ABL1 positive	Control	24h		1	#VALUE!	[HG-U133A_2] Affymetrix Human Genome U133A 2.0 Array
GSE116448	K562	Blood	Blast phase chronic myelogenous leukemia, BCR-ABL1 positive	Control	2h		1	#VALUE!	[HG-U133A_2] Affymetrix Human Genome U133A 2.0 Array
GSE116448	K562	Blood	Blast phase chronic myelogenous leukemia, BCR-ABL1 positive	Control	6h		1	#VALUE!	[HG-U133A_2] Affymetrix Human Genome U133A 2.0 Array
GSE116448	K562	Blood	Blast phase chronic myelogenous leukemia, BCR-ABL1 positive	Control	24h		1	#VALUE!	[HG-U133A_2] Affymetrix Human Genome U133A 2.0 Array
GSE116448	K562	Blood	Blast phase chronic myelogenous leukemia, BCR-ABL1 positive	Sorafenib	2h	5000 nM	1	#VALUE!	[HG-U133A_2] Affymetrix Human Genome U133A 2.0 Array
GSE116448	K562	Blood	Blast phase chronic myelogenous leukemia, BCR-ABL1 positive	Sorafenib	2h	10000 nM	1	#VALUE!	[HG-U133A_2] Affymetrix Human Genome U133A 2.0 Array
GSE116448	K562	Blood	Blast phase chronic myelogenous leukemia, BCR-ABL1 positive	Sorafenib	6h	5000 nM	1	#VALUE!	[HG-U133A_2] Affymetrix Human Genome U133A 2.0 Array
GSE116448	K562	Blood	Blast phase chronic myelogenous leukemia, BCR-ABL1 positive	Sorafenib	6h	10000 nM	1	#VALUE!	[HG-U133A_2] Affymetrix Human Genome U133A 2.0 Array
GSE116448	K562	Blood	Blast phase chronic myelogenous leukemia, BCR-ABL1 positive	Sorafenib	24h	5000 nM	1	#VALUE!	[HG-U133A_2] Affymetrix Human Genome U133A 2.0 Array
GSE116448	K562	Blood	Blast phase chronic myelogenous leukemia, BCR-ABL1 positive	Sorafenib	24h	10000 nM	1	#VALUE!	[HG-U133A_2] Affymetrix Human Genome U133A 2.0 Array
GSE116447	KM12	Colon	Colon carcinoma	Rapamycin	2h	10 nM	1	#VALUE!	[HG-U133A_2] Affymetrix Human Genome U133A 2.0 Array
GSE116447	KM12	Colon	Colon carcinoma	Rapamycin	2h	100 nM	1	#VALUE!	[HG-U133A_2] Affymetrix Human Genome U133A 2.0 Array
GSE116447	KM12	Colon	Colon carcinoma	Rapamycin	6h	10 nM	1	#VALUE!	[HG-U133A_2] Affymetrix Human Genome U133A 2.0 Array
GSE116447	KM12	Colon	Colon carcinoma	Rapamycin	6h	100 nM	1	#VALUE!	[HG-U133A_2] Affymetrix Human Genome U133A 2.0 Array
GSE116447	KM12	Colon	Colon carcinoma	Rapamycin	24h	10 nM	1	#VALUE!	[HG-U133A_2] Affymetrix Human Genome U133A 2.0 Array
GSE116447	KM12	Colon	Colon carcinoma	Rapamycin	24h	100 nM	1	#VALUE!	[HG-U133A_2] Affymetrix Human Genome U133A 2.0 Array
GSE116447	KM12	Colon	Colon carcinoma	Control	2h		1	#VALUE!	[HG-U133A_2] Affymetrix Human Genome U133A 2.0 Array
GSE116447	KM12	Colon	Colon carcinoma	Control	6h		1	#VALUE!	[HG-U133A_2] Affymetrix Human Genome U133A 2.0 Array
GSE116447	KM12	Colon	Colon carcinoma	Control	24h		1	#VALUE!	[HG-U133A_2] Affymetrix Human Genome U133A 2.0 Array
GSE116448	KM12	Colon	Colon carcinoma	Control	2h		1	#VALUE!	[HG-U133A_2] Affymetrix Human Genome U133A 2.0 Array
GSE116448	KM12	Colon	Colon carcinoma	Control	6h		1	#VALUE!	[HG-U133A_2] Affymetrix Human Genome U133A 2.0 Array
GSE116448	KM12	Colon	Colon carcinoma	Control	24h		1	#VALUE!	[HG-U133A_2] Affymetrix Human Genome U133A 2.0 Array
GSE116448	KM12	Colon	Colon carcinoma	Sorafenib	2h	5000 nM	1	#VALUE!	[HG-U133A_2] Affymetrix Human Genome U133A 2.0 Array
GSE116448	KM12	Colon	Colon carcinoma	Sorafenib	2h	10000 nM	1	#VALUE!	[HG-U133A_2] Affymetrix Human Genome U133A 2.0 Array
GSE116448	KM12	Colon	Colon carcinoma	Sorafenib	6h	5000 nM	1	#VALUE!	[HG-U133A_2] Affymetrix Human Genome U133A 2.0 Array
GSE116448	KM12	Colon	Colon carcinoma	Sorafenib	6h	10000 nM	1	#VALUE!	[HG-U133A_2] Affymetrix Human Genome U133A 2.0 Array
GSE116448	KM12	Colon	Colon carcinoma	Sorafenib	24h	5000 nM	1	#VALUE!	[HG-U133A_2] Affymetrix Human Genome U133A 2.0 Array
GSE116448	KM12	Colon	Colon carcinoma	Sorafenib	24h	10000 nM	1	#VALUE!	[HG-U133A_2] Affymetrix Human Genome U133A 2.0 Array
GSE116447	LOX	Skin	Amelanotic melanoma. Derived from metastatic site: Axillary lymph node.	Rapamycin	2h	10 nM	1	#VALUE!	[HG-U133A_2] Affymetrix Human Genome U133A 2.0 Array
GSE116447	LOX	Skin	Amelanotic melanoma. Derived from metastatic site: Axillary lymph node.	Rapamycin	2h	100 nM	1	#VALUE!	[HG-U133A_2] Affymetrix Human Genome U133A 2.0 Array
GSE116447	LOX	Skin	Amelanotic melanoma. Derived from metastatic site: Axillary lymph node.	Rapamycin	6h	10 nM	1	#VALUE!	[HG-U133A_2] Affymetrix Human Genome U133A 2.0 Array
GSE116447	LOX	Skin	Amelanotic melanoma. Derived from metastatic site: Axillary lymph node.	Rapamycin	6h	100 nM	1	#VALUE!	[HG-U133A_2] Affymetrix Human Genome U133A 2.0 Array
GSE116447	LOX	Skin	Amelanotic melanoma. Derived from metastatic site: Axillary lymph node.	Rapamycin	24h	10 nM	1	#VALUE!	[HG-U133A_2] Affymetrix Human Genome U133A 2.0 Array
GSE116447	LOX	Skin	Amelanotic melanoma. Derived from metastatic site: Axillary lymph node.	Rapamycin	24h	100 nM	1	#VALUE!	[HG-U133A_2] Affymetrix Human Genome U133A 2.0 Array
GSE116447	LOX	Skin	Amelanotic melanoma. Derived from metastatic site: Axillary lymph node.	Control	2h		1	#VALUE!	[HG-U133A_2] Affymetrix Human Genome U133A 2.0 Array
GSE116447	LOX	Skin	Amelanotic melanoma. Derived from metastatic site: Axillary lymph node.	Control	6h		1	#VALUE!	[HG-U133A_2] Affymetrix Human Genome U133A 2.0 Array
GSE116447	LOX	Skin	Amelanotic melanoma. Derived from metastatic site: Axillary lymph node.	Control	24h		1	#VALUE!	[HG-U133A_2] Affymetrix Human Genome U133A 2.0 Array
GSE116448	LOX	Skin	Amelanotic melanoma. Derived from metastatic site: Axillary lymph node.	Control	2h		1	#VALUE!	[HG-U133A_2] Affymetrix Human Genome U133A 2.0 Array
GSE116448	LOX	Skin	Amelanotic melanoma. Derived from metastatic site: Axillary lymph node.	Control	6h		1	#VALUE!	[HG-U133A_2] Affymetrix Human Genome U133A 2.0 Array
GSE116448	LOX	Skin	Amelanotic melanoma. Derived from metastatic site: Axillary lymph node.	Control	24h		1	#VALUE!	[HG-U133A_2] Affymetrix Human Genome U133A 2.0 Array
GSE116448	LOX	Skin	Amelanotic melanoma. Derived from metastatic site: Axillary lymph node.	Sorafenib	2h	5000 nM	1	#VALUE!	[HG-U133A_2] Affymetrix Human Genome U133A 2.0 Array
GSE116448	LOX	Skin	Amelanotic melanoma. Derived from metastatic site: Axillary lymph node.	Sorafenib	2h	10000 nM	1	#VALUE!	[HG-U133A_2] Affymetrix Human Genome U133A 2.0 Array
GSE116448	LOX	Skin	Amelanotic melanoma. Derived from metastatic site: Axillary lymph node.	Sorafenib	6h	5000 nM	1	#VALUE!	[HG-U133A_2] Affymetrix Human Genome U133A 2.0 Array
GSE116448	LOX	Skin	Amelanotic melanoma. Derived from metastatic site: Axillary lymph node.	Sorafenib	6h	10000 nM	1	#VALUE!	[HG-U133A_2] Affymetrix Human Genome U133A 2.0 Array
GSE116448	LOX	Skin	Amelanotic melanoma. Derived from metastatic site: Axillary lymph node.	Sorafenib	24h	5000 nM	1	#VALUE!	[HG-U133A_2] Affymetrix Human Genome U133A 2.0 Array
GSE116448	LOX	Skin	Amelanotic melanoma. Derived from metastatic site: Axillary lymph node.	Sorafenib	24h	10000 nM	1	#VALUE!	[HG-U133A_2] Affymetrix Human Genome U133A 2.0 Array
GSE116447	M14	Skin	Amelanotic melanoma. Derived from metastatic site: Subcutaneous; right buttock.	Rapamycin	2h	10 nM	1	#VALUE!	[HG-U133A_2] Affymetrix Human Genome U133A 2.0 Array
GSE116447	M14	Skin	Amelanotic melanoma. Derived from metastatic site: Subcutaneous; right buttock.	Rapamycin	2h	100 nM	1	#VALUE!	[HG-U133A_2] Affymetrix Human Genome U133A 2.0 Array
GSE116447	M14	Skin	Amelanotic melanoma. Derived from metastatic site: Subcutaneous; right buttock.	Rapamycin	6h	10 nM	1	#VALUE!	[HG-U133A_2] Affymetrix Human Genome U133A 2.0 Array
GSE116447	M14	Skin	Amelanotic melanoma. Derived from metastatic site: Subcutaneous; right buttock.	Rapamycin	6h	100 nM	1	#VALUE!	[HG-U133A_2] Affymetrix Human Genome U133A 2.0 Array
GSE116447	M14	Skin	Amelanotic melanoma. Derived from metastatic site: Subcutaneous; right buttock.	Rapamycin	24h	10 nM	1	#VALUE!	[HG-U133A_2] Affymetrix Human Genome U133A 2.0 Array
GSE116447	M14	Skin	Amelanotic melanoma. Derived from metastatic site: Subcutaneous; right buttock.	Rapamycin	24h	100 nM	1	#VALUE!	[HG-U133A_2] Affymetrix Human Genome U133A 2.0 Array
GSE116447	M14	Skin	Amelanotic melanoma. Derived from metastatic site: Subcutaneous; right buttock.	Control	2h		1	#VALUE!	[HG-U133A_2] Affymetrix Human Genome U133A 2.0 Array
GSE116447	M14	Skin	Amelanotic melanoma. Derived from metastatic site: Subcutaneous; right buttock.	Control	6h		1	#VALUE!	[HG-U133A_2] Affymetrix Human Genome U133A 2.0 Array
GSE116447	M14	Skin	Amelanotic melanoma. Derived from metastatic site: Subcutaneous; right buttock.	Control	24h		1	#VALUE!	[HG-U133A_2] Affymetrix Human Genome U133A 2.0 Array
GSE116447	MALME3M	Skin	Melanoma. Derived from metastatic site: Lung.	Rapamycin	2h	10 nM	1	#VALUE!	[HG-U133A_2] Affymetrix Human Genome U133A 2.0 Array
GSE116447	MALME3M	Skin	Melanoma. Derived from metastatic site: Lung.	Rapamycin	2h	100 nM	1	#VALUE!	[HG-U133A_2] Affymetrix Human Genome U133A 2.0 Array
GSE116447	MALME3M	Skin	Melanoma. Derived from metastatic site: Lung.	Rapamycin	6h	10 nM	1	#VALUE!	[HG-U133A_2] Affymetrix Human Genome U133A 2.0 Array
GSE116447	MALME3M	Skin	Melanoma. Derived from metastatic site: Lung.	Rapamycin	6h	100 nM	1	#VALUE!	[HG-U133A_2] Affymetrix Human Genome U133A 2.0 Array
GSE116447	MALME3M	Skin	Melanoma. Derived from metastatic site: Lung.	Rapamycin	24h	10 nM	1	#VALUE!	[HG-U133A_2] Affymetrix Human Genome U133A 2.0 Array
GSE116447	MALME3M	Skin	Melanoma. Derived from metastatic site: Lung.	Rapamycin	24h	100 nM	1	#VALUE!	[HG-U133A_2] Affymetrix Human Genome U133A 2.0 Array
GSE116447	MALME3M	Skin	Melanoma. Derived from metastatic site: Lung.	Control	2h		1	#VALUE!	[HG-U133A_2] Affymetrix Human Genome U133A 2.0 Array
GSE116447	MALME3M	Skin	Melanoma. Derived from metastatic site: Lung.	Control	6h		1	#VALUE!	[HG-U133A_2] Affymetrix Human Genome U133A 2.0 Array
GSE116447	MALME3M	Skin	Melanoma. Derived from metastatic site: Lung.	Control	24h		1	#VALUE!	[HG-U133A_2] Affymetrix Human Genome U133A 2.0 Array
GSE116448	MALME3M	Skin	Melanoma. Derived from metastatic site: Lung.	Control	2h		1	#VALUE!	[HG-U133A_2] Affymetrix Human Genome U133A 2.0 Array
GSE116448	MALME3M	Skin	Melanoma. Derived from metastatic site: Lung.	Control	6h		1	#VALUE!	[HG-U133A_2] Affymetrix Human Genome U133A 2.0 Array
GSE116448	MALME3M	Skin	Melanoma. Derived from metastatic site: Lung.	Control	24h		1	#VALUE!	[HG-U133A_2] Affymetrix Human Genome U133A 2.0 Array
GSE116448	MALME3M	Skin	Melanoma. Derived from metastatic site: Lung.	Sorafenib	2h	5000 nM	1	#VALUE!	[HG-U133A_2] Affymetrix Human Genome U133A 2.0 Array
GSE116448	MALME3M	Skin	Melanoma. Derived from metastatic site: Lung.	Sorafenib	2h	10000 nM	1	#VALUE!	[HG-U133A_2] Affymetrix Human Genome U133A 2.0 Array
GSE116448	MALME3M	Skin	Melanoma. Derived from metastatic site: Lung.	Sorafenib	6h	5000 nM	1	#VALUE!	[HG-U133A_2] Affymetrix Human Genome U133A 2.0 Array
GSE116448	MALME3M	Skin	Melanoma. Derived from metastatic site: Lung.	Sorafenib	6h	10000 nM	1	#VALUE!	[HG-U133A_2] Affymetrix Human Genome U133A 2.0 Array
GSE116448	MALME3M	Skin	Melanoma. Derived from metastatic site: Lung.	Sorafenib	24h	5000 nM	1	#VALUE!	[HG-U133A_2] Affymetrix Human Genome U133A 2.0 Array
GSE116448	MALME3M	Skin	Melanoma. Derived from metastatic site: Lung.	Sorafenib	24h	10000 nM	1	#VALUE!	[HG-U133A_2] Affymetrix Human Genome U133A 2.0 Array
GSE116447	MCF7	Breast	Invasive breast carcinoma of no special type. Derived from metastatic site: Pleural effusion.	Rapamycin	2h	10 nM	1	#VALUE!	[HG-U133A_2] Affymetrix Human Genome U133A 2.0 Array
GSE116447	MCF7	Breast	Invasive breast carcinoma of no special type. Derived from metastatic site: Pleural effusion.	Rapamycin	2h	100 nM	1	#VALUE!	[HG-U133A_2] Affymetrix Human Genome U133A 2.0 Array
GSE116447	MCF7	Breast	Invasive breast carcinoma of no special type. Derived from metastatic site: Pleural effusion.	Rapamycin	6h	10 nM	1	#VALUE!	[HG-U133A_2] Affymetrix Human Genome U133A 2.0 Array
GSE116447	MCF7	Breast	Invasive breast carcinoma of no special type. Derived from metastatic site: Pleural effusion.	Rapamycin	6h	100 nM	1	#VALUE!	[HG-U133A_2] Affymetrix Human Genome U133A 2.0 Array
GSE116447	MCF7	Breast	Invasive breast carcinoma of no special type. Derived from metastatic site: Pleural effusion.	Rapamycin	24h	10 nM	1	#VALUE!	[HG-U133A_2] Affymetrix Human Genome U133A 2.0 Array
GSE116447	MCF7	Breast	Invasive breast carcinoma of no special type. Derived from metastatic site: Pleural effusion.	Rapamycin	24h	100 nM	1	#VALUE!	[HG-U133A_2] Affymetrix Human Genome U133A 2.0 Array
GSE116447	MCF7	Breast	Invasive breast carcinoma of no special type. Derived from metastatic site: Pleural effusion.	Control	2h		1	#VALUE!	[HG-U133A_2] Affymetrix Human Genome U133A 2.0 Array
GSE116447	MCF7	Breast	Invasive breast carcinoma of no special type. Derived from metastatic site: Pleural effusion.	Control	6h		1	#VALUE!	[HG-U133A_2] Affymetrix Human Genome U133A 2.0 Array
GSE116447	MCF7	Breast	Invasive breast carcinoma of no special type. Derived from metastatic site: Pleural effusion.	Control	24h		1	#VALUE!	[HG-U133A_2] Affymetrix Human Genome U133A 2.0 Array
GSE116448	MCF7	Breast	Invasive breast carcinoma of no special type. Derived from metastatic site: Pleural effusion.	Control	2h		1	#VALUE!	[HG-U133A_2] Affymetrix Human Genome U133A 2.0 Array
GSE116448	MCF7	Breast	Invasive breast carcinoma of no special type. Derived from metastatic site: Pleural effusion.	Control	6h		1	#VALUE!	[HG-U133A_2] Affymetrix Human Genome U133A 2.0 Array
GSE116448	MCF7	Breast	Invasive breast carcinoma of no special type. Derived from metastatic site: Pleural effusion.	Control	24h		1	#VALUE!	[HG-U133A_2] Affymetrix Human Genome U133A 2.0 Array
GSE116448	MCF7	Breast	Invasive breast carcinoma of no special type. Derived from metastatic site: Pleural effusion.	Sorafenib	2h	5000 nM	1	#VALUE!	[HG-U133A_2] Affymetrix Human Genome U133A 2.0 Array
GSE116448	MCF7	Breast	Invasive breast carcinoma of no special type. Derived from metastatic site: Pleural effusion.	Sorafenib	2h	10000 nM	1	#VALUE!	[HG-U133A_2] Affymetrix Human Genome U133A 2.0 Array
GSE116448	MCF7	Breast	Invasive breast carcinoma of no special type. Derived from metastatic site: Pleural effusion.	Sorafenib	24h	5000 nM	1	#VALUE!	[HG-U133A_2] Affymetrix Human Genome U133A 2.0 Array
GSE116448	MCF7	Breast	Invasive breast carcinoma of no special type. Derived from metastatic site: Pleural effusion.	Sorafenib	24h	10000 nM	1	#VALUE!	[HG-U133A_2] Affymetrix Human Genome U133A 2.0 Array
GSE116448	MCF7	Breast	Invasive breast carcinoma of no special type. Derived from metastatic site: Pleural effusion.	Sorafenib	6h	10000 nM	1	#VALUE!	[HG-U133A_2] Affymetrix Human Genome U133A 2.0 Array
GSE116447	MDAMB231	Breast	Invasive breast carcinoma of no special type. Derived from metastatic site: Pleural effusion.	Rapamycin	2h	10 nM	1	#VALUE!	[HG-U133A_2] Affymetrix Human Genome U133A 2.0 Array
GSE116447	MDAMB231	Breast	Invasive breast carcinoma of no special type. Derived from metastatic site: Pleural effusion.	Rapamycin	2h	100 nM	1	#VALUE!	[HG-U133A_2] Affymetrix Human Genome U133A 2.0 Array
GSE116447	MDAMB231	Breast	Invasive breast carcinoma of no special type. Derived from metastatic site: Pleural effusion.	Rapamycin	6h	10 nM	1	#VALUE!	[HG-U133A_2] Affymetrix Human Genome U133A 2.0 Array
GSE116447	MDAMB231	Breast	Invasive breast carcinoma of no special type. Derived from metastatic site: Pleural effusion.	Rapamycin	6h	100 nM	1	#VALUE!	[HG-U133A_2] Affymetrix Human Genome U133A 2.0 Array
GSE116447	MDAMB231	Breast	Invasive breast carcinoma of no special type. Derived from metastatic site: Pleural effusion.	Rapamycin	24h	10 nM	1	#VALUE!	[HG-U133A_2] Affymetrix Human Genome U133A 2.0 Array
GSE116447	MDAMB231	Breast	Invasive breast carcinoma of no special type. Derived from metastatic site: Pleural effusion.	Rapamycin	24h	100 nM	1	#VALUE!	[HG-U133A_2] Affymetrix Human Genome U133A 2.0 Array
GSE116447	MDAMB231	Breast	Invasive breast carcinoma of no special type. Derived from metastatic site: Pleural effusion.	Control	2h		1	#VALUE!	[HG-U133A_2] Affymetrix Human Genome U133A 2.0 Array
GSE116447	MDAMB231	Breast	Invasive breast carcinoma of no special type. Derived from metastatic site: Pleural effusion.	Control	6h		1	#VALUE!	[HG-U133A_2] Affymetrix Human Genome U133A 2.0 Array
GSE116447	MDAMB231	Breast	Invasive breast carcinoma of no special type. Derived from metastatic site: Pleural effusion.	Control	24h		1	#VALUE!	[HG-U133A_2] Affymetrix Human Genome U133A 2.0 Array
GSE116448	MDAMB231	Breast	Invasive breast carcinoma of no special type. Derived from metastatic site: Pleural effusion.	Control	2h		1	#VALUE!	[HG-U133A_2] Affymetrix Human Genome U133A 2.0 Array
GSE116448	MDAMB231	Breast	Invasive breast carcinoma of no special type. Derived from metastatic site: Pleural effusion.	Control	6h		1	#VALUE!	[HG-U133A_2] Affymetrix Human Genome U133A 2.0 Array
GSE116448	MDAMB231	Breast	Invasive breast carcinoma of no special type. Derived from metastatic site: Pleural effusion.	Control	24h		1	#VALUE!	[HG-U133A_2] Affymetrix Human Genome U133A 2.0 Array
GSE116448	MDAMB231	Breast	Invasive breast carcinoma of no special type. Derived from metastatic site: Pleural effusion.	Sorafenib	2h	5000 nM	1	#VALUE!	[HG-U133A_2] Affymetrix Human Genome U133A 2.0 Array
GSE116448	MDAMB231	Breast	Invasive breast carcinoma of no special type. Derived from metastatic site: Pleural effusion.	Sorafenib	2h	10000 nM	1	#VALUE!	[HG-U133A_2] Affymetrix Human Genome U133A 2.0 Array
GSE116448	MDAMB231	Breast	Invasive breast carcinoma of no special type. Derived from metastatic site: Pleural effusion.	Sorafenib	6h	5000 nM	1	#VALUE!	[HG-U133A_2] Affymetrix Human Genome U133A 2.0 Array
GSE116448	MDAMB231	Breast	Invasive breast carcinoma of no special type. Derived from metastatic site: Pleural effusion.	Sorafenib	6h	10000 nM	1	#VALUE!	[HG-U133A_2] Affymetrix Human Genome U133A 2.0 Array
GSE116448	MDAMB231	Breast	Invasive breast carcinoma of no special type. Derived from metastatic site: Pleural effusion.	Sorafenib	24h	5000 nM	1	#VALUE!	[HG-U133A_2] Affymetrix Human Genome U133A 2.0 Array
GSE116448	MDAMB231	Breast	Invasive breast carcinoma of no special type. Derived from metastatic site: Pleural effusion.	Sorafenib	24h	10000 nM	1	#VALUE!	[HG-U133A_2] Affymetrix Human Genome U133A 2.0 Array
GSE116447	MDAMB435	Skin	Amelanotic melanoma. Derived from metastatic site: Subcutaneous; right buttock.	Rapamycin	2h	10 nM	1	#VALUE!	[HG-U133A_2] Affymetrix Human Genome U133A 2.0 Array
GSE116447	MDAMB435	Skin	Amelanotic melanoma. Derived from metastatic site: Subcutaneous; right buttock.	Rapamycin	2h	100 nM	1	#VALUE!	[HG-U133A_2] Affymetrix Human Genome U133A 2.0 Array
GSE116447	MDAMB435	Skin	Amelanotic melanoma. Derived from metastatic site: Subcutaneous; right buttock.	Rapamycin	6h	10 nM	1	#VALUE!	[HG-U133A_2] Affymetrix Human Genome U133A 2.0 Array
GSE116447	MDAMB435	Skin	Amelanotic melanoma. Derived from metastatic site: Subcutaneous; right buttock.	Rapamycin	6h	100 nM	1	#VALUE!	[HG-U133A_2] Affymetrix Human Genome U133A 2.0 Array
GSE116447	MDAMB435	Skin	Amelanotic melanoma. Derived from metastatic site: Subcutaneous; right buttock.	Rapamycin	24h	10 nM	1	#VALUE!	[HG-U133A_2] Affymetrix Human Genome U133A 2.0 Array
GSE116447	MDAMB435	Skin	Amelanotic melanoma. Derived from metastatic site: Subcutaneous; right buttock.	Rapamycin	24h	100 nM	1	#VALUE!	[HG-U133A_2] Affymetrix Human Genome U133A 2.0 Array
GSE116447	MDAMB435	Skin	Amelanotic melanoma. Derived from metastatic site: Subcutaneous; right buttock.	Control	2h		1	#VALUE!	[HG-U133A_2] Affymetrix Human Genome U133A 2.0 Array
GSE116447	MDAMB435	Skin	Amelanotic melanoma. Derived from metastatic site: Subcutaneous; right buttock.	Control	6h		1	#VALUE!	[HG-U133A_2] Affymetrix Human Genome U133A 2.0 Array
GSE116447	MDAMB435	Skin	Amelanotic melanoma. Derived from metastatic site: Subcutaneous; right buttock.	Control	24h		1	#VALUE!	[HG-U133A_2] Affymetrix Human Genome U133A 2.0 Array
GSE116448	MDAMB435	Skin	Amelanotic melanoma. Derived from metastatic site: Subcutaneous; right buttock.	Control	2h		1	#VALUE!	[HG-U133A_2] Affymetrix Human Genome U133A 2.0 Array
GSE116448	MDAMB435	Skin	Amelanotic melanoma. Derived from metastatic site: Subcutaneous; right buttock.	Control	6h		1	#VALUE!	[HG-U133A_2] Affymetrix Human Genome U133A 2.0 Array
GSE116448	MDAMB435	Skin	Amelanotic melanoma. Derived from metastatic site: Subcutaneous; right buttock.	Control	24h		1	#VALUE!	[HG-U133A_2] Affymetrix Human Genome U133A 2.0 Array
GSE116448	MDAMB435	Skin	Amelanotic melanoma. Derived from metastatic site: Subcutaneous; right buttock.	Sorafenib	2h	5000 nM	1	#VALUE!	[HG-U133A_2] Affymetrix Human Genome U133A 2.0 Array
GSE116448	MDAMB435	Skin	Amelanotic melanoma. Derived from metastatic site: Subcutaneous; right buttock.	Sorafenib	2h	10000 nM	1	#VALUE!	[HG-U133A_2] Affymetrix Human Genome U133A 2.0 Array
GSE116448	MDAMB435	Skin	Amelanotic melanoma. Derived from metastatic site: Subcutaneous; right buttock.	Sorafenib	6h	5000 nM	1	#VALUE!	[HG-U133A_2] Affymetrix Human Genome U133A 2.0 Array
GSE116448	MDAMB435	Skin	Amelanotic melanoma. Derived from metastatic site: Subcutaneous; right buttock.	Sorafenib	6h	10000 nM	1	#VALUE!	[HG-U133A_2] Affymetrix Human Genome U133A 2.0 Array
GSE116448	MDAMB435	Skin	Amelanotic melanoma. Derived from metastatic site: Subcutaneous; right buttock.	Sorafenib	24h	5000 nM	1	#VALUE!	[HG-U133A_2] Affymetrix Human Genome U133A 2.0 Array
GSE116448	MDAMB435	Skin	Amelanotic melanoma. Derived from metastatic site: Subcutaneous; right buttock.	Sorafenib	24h	10000 nM	1	#VALUE!	[HG-U133A_2] Affymetrix Human Genome U133A 2.0 Array
GSE116447	MDAMB468	Breast	Breast adenocarcinoma. Derived from metastatic site: Pleural effusion.	Rapamycin	2h	10 nM	1	#VALUE!	[HG-U133A_2] Affymetrix Human Genome U133A 2.0 Array
GSE116447	MDAMB468	Breast	Breast adenocarcinoma. Derived from metastatic site: Pleural effusion.	Rapamycin	2h	100 nM	1	#VALUE!	[HG-U133A_2] Affymetrix Human Genome U133A 2.0 Array
GSE116447	MDAMB468	Breast	Breast adenocarcinoma. Derived from metastatic site: Pleural effusion.	Rapamycin	6h	10 nM	1	#VALUE!	[HG-U133A_2] Affymetrix Human Genome U133A 2.0 Array
GSE116447	MDAMB468	Breast	Breast adenocarcinoma. Derived from metastatic site: Pleural effusion.	Rapamycin	6h	100 nM	1	#VALUE!	[HG-U133A_2] Affymetrix Human Genome U133A 2.0 Array
GSE116447	MDAMB468	Breast	Breast adenocarcinoma. Derived from metastatic site: Pleural effusion.	Rapamycin	24h	10 nM	1	#VALUE!	[HG-U133A_2] Affymetrix Human Genome U133A 2.0 Array
GSE116447	MDAMB468	Breast	Breast adenocarcinoma. Derived from metastatic site: Pleural effusion.	Rapamycin	24h	100 nM	1	#VALUE!	[HG-U133A_2] Affymetrix Human Genome U133A 2.0 Array
GSE116447	MDAMB468	Breast	Breast adenocarcinoma. Derived from metastatic site: Pleural effusion.	Control	2h		1	#VALUE!	[HG-U133A_2] Affymetrix Human Genome U133A 2.0 Array
GSE116447	MDAMB468	Breast	Breast adenocarcinoma. Derived from metastatic site: Pleural effusion.	Control	6h		1	#VALUE!	[HG-U133A_2] Affymetrix Human Genome U133A 2.0 Array
GSE116447	MDAMB468	Breast	Breast adenocarcinoma. Derived from metastatic site: Pleural effusion.	Control	24h		1	#VALUE!	[HG-U133A_2] Affymetrix Human Genome U133A 2.0 Array
GSE116448	MDAMB468	Breast	Breast adenocarcinoma. Derived from metastatic site: Pleural effusion.	Control	2h		1	#VALUE!	[HG-U133A_2] Affymetrix Human Genome U133A 2.0 Array
GSE116448	MDAMB468	Breast	Breast adenocarcinoma. Derived from metastatic site: Pleural effusion.	Control	6h		1	#VALUE!	[HG-U133A_2] Affymetrix Human Genome U133A 2.0 Array
GSE116448	MDAMB468	Breast	Breast adenocarcinoma. Derived from metastatic site: Pleural effusion.	Control	24h		1	#VALUE!	[HG-U133A_2] Affymetrix Human Genome U133A 2.0 Array
GSE116448	MDAMB468	Breast	Breast adenocarcinoma. Derived from metastatic site: Pleural effusion.	Sorafenib	2h	5000 nM	1	#VALUE!	[HG-U133A_2] Affymetrix Human Genome U133A 2.0 Array
GSE116448	MDAMB468	Breast	Breast adenocarcinoma. Derived from metastatic site: Pleural effusion.	Sorafenib	2h	10000 nM	1	#VALUE!	[HG-U133A_2] Affymetrix Human Genome U133A 2.0 Array
GSE116448	MDAMB468	Breast	Breast adenocarcinoma. Derived from metastatic site: Pleural effusion.	Sorafenib	6h	5000 nM	1	#VALUE!	[HG-U133A_2] Affymetrix Human Genome U133A 2.0 Array
GSE116448	MDAMB468	Breast	Breast adenocarcinoma. Derived from metastatic site: Pleural effusion.	Sorafenib	24h	5000 nM	1	#VALUE!	[HG-U133A_2] Affymetrix Human Genome U133A 2.0 Array
GSE116448	MDAMB468	Breast	Breast adenocarcinoma. Derived from metastatic site: Pleural effusion.	Sorafenib	24h	10000 nM	1	#VALUE!	[HG-U133A_2] Affymetrix Human Genome U133A 2.0 Array
GSE116447	MOLT4	Blood	Adult T acute lymphoblastic leukemia	Rapamycin	2h	10 nM	1	#VALUE!	[HG-U133A_2] Affymetrix Human Genome U133A 2.0 Array
GSE116447	MOLT4	Blood	Adult T acute lymphoblastic leukemia	Rapamycin	2h	100 nM	1	#VALUE!	[HG-U133A_2] Affymetrix Human Genome U133A 2.0 Array
GSE116447	MOLT4	Blood	Adult T acute lymphoblastic leukemia	Rapamycin	6h	10 nM	1	#VALUE!	[HG-U133A_2] Affymetrix Human Genome U133A 2.0 Array
GSE116447	MOLT4	Blood	Adult T acute lymphoblastic leukemia	Rapamycin	6h	100 nM	1	#VALUE!	[HG-U133A_2] Affymetrix Human Genome U133A 2.0 Array
GSE116447	MOLT4	Blood	Adult T acute lymphoblastic leukemia	Rapamycin	24h	10 nM	1	#VALUE!	[HG-U133A_2] Affymetrix Human Genome U133A 2.0 Array
GSE116447	MOLT4	Blood	Adult T acute lymphoblastic leukemia	Rapamycin	24h	100 nM	1	#VALUE!	[HG-U133A_2] Affymetrix Human Genome U133A 2.0 Array
GSE116447	MOLT4	Blood	Adult T acute lymphoblastic leukemia	Control	2h		1	#VALUE!	[HG-U133A_2] Affymetrix Human Genome U133A 2.0 Array
GSE116447	MOLT4	Blood	Adult T acute lymphoblastic leukemia	Control	6h		1	#VALUE!	[HG-U133A_2] Affymetrix Human Genome U133A 2.0 Array
GSE116447	MOLT4	Blood	Adult T acute lymphoblastic leukemia	Control	24h		1	#VALUE!	[HG-U133A_2] Affymetrix Human Genome U133A 2.0 Array
GSE116448	MOLT4	Blood	Adult T acute lymphoblastic leukemia	Control	2h		1	#VALUE!	[HG-U133A_2] Affymetrix Human Genome U133A 2.0 Array
GSE116448	MOLT4	Blood	Adult T acute lymphoblastic leukemia	Control	6h		1	#VALUE!	[HG-U133A_2] Affymetrix Human Genome U133A 2.0 Array
GSE116448	MOLT4	Blood	Adult T acute lymphoblastic leukemia	Control	24h		1	#VALUE!	[HG-U133A_2] Affymetrix Human Genome U133A 2.0 Array
GSE116448	MOLT4	Blood	Adult T acute lymphoblastic leukemia	Sorafenib	2h	10000 nM	1	#VALUE!	[HG-U133A_2] Affymetrix Human Genome U133A 2.0 Array
GSE116448	MOLT4	Blood	Adult T acute lymphoblastic leukemia	Sorafenib	6h	5000 nM	1	#VALUE!	[HG-U133A_2] Affymetrix Human Genome U133A 2.0 Array
GSE116448	MOLT4	Blood	Adult T acute lymphoblastic leukemia	Sorafenib	6h	10000 nM	1	#VALUE!	[HG-U133A_2] Affymetrix Human Genome U133A 2.0 Array
GSE116448	MOLT4	Blood	Adult T acute lymphoblastic leukemia	Sorafenib	24h	5000 nM	1	#VALUE!	[HG-U133A_2] Affymetrix Human Genome U133A 2.0 Array
GSE116448	MOLT4	Blood	Adult T acute lymphoblastic leukemia	Sorafenib	24h	10000 nM	1	#VALUE!	[HG-U133A_2] Affymetrix Human Genome U133A 2.0 Array
GSE116447	NCI-ADR-RES	Ovary	High grade ovarian serous adenocarcinoma	Rapamycin	2h	10 nM	1	#VALUE!	[HG-U133A_2] Affymetrix Human Genome U133A 2.0 Array
GSE116447	NCI-ADR-RES	Ovary	High grade ovarian serous adenocarcinoma	Rapamycin	2h	100 nM	1	#VALUE!	[HG-U133A_2] Affymetrix Human Genome U133A 2.0 Array
GSE116447	NCI-ADR-RES	Ovary	High grade ovarian serous adenocarcinoma	Rapamycin	6h	10 nM	1	#VALUE!	[HG-U133A_2] Affymetrix Human Genome U133A 2.0 Array
GSE116447	NCI-ADR-RES	Ovary	High grade ovarian serous adenocarcinoma	Rapamycin	6h	100 nM	1	#VALUE!	[HG-U133A_2] Affymetrix Human Genome U133A 2.0 Array
GSE116447	NCI-ADR-RES	Ovary	High grade ovarian serous adenocarcinoma	Rapamycin	24h	10 nM	1	#VALUE!	[HG-U133A_2] Affymetrix Human Genome U133A 2.0 Array
GSE116447	NCI-ADR-RES	Ovary	High grade ovarian serous adenocarcinoma	Rapamycin	24h	100 nM	1	#VALUE!	[HG-U133A_2] Affymetrix Human Genome U133A 2.0 Array
GSE116447	NCI-ADR-RES	Ovary	High grade ovarian serous adenocarcinoma	Control	2h		1	#VALUE!	[HG-U133A_2] Affymetrix Human Genome U133A 2.0 Array
GSE116447	NCI-ADR-RES	Ovary	High grade ovarian serous adenocarcinoma	Control	6h		1	#VALUE!	[HG-U133A_2] Affymetrix Human Genome U133A 2.0 Array
GSE116447	NCI-ADR-RES	Ovary	High grade ovarian serous adenocarcinoma	Control	24h		1	#VALUE!	[HG-U133A_2] Affymetrix Human Genome U133A 2.0 Array
GSE116448	NCI-ADR-RES	Ovary	High grade ovarian serous adenocarcinoma	Control	2h		1	#VALUE!	[HG-U133A_2] Affymetrix Human Genome U133A 2.0 Array
GSE116448	NCI-ADR-RES	Ovary	High grade ovarian serous adenocarcinoma	Control	6h		1	#VALUE!	[HG-U133A_2] Affymetrix Human Genome U133A 2.0 Array
GSE116448	NCI-ADR-RES	Ovary	High grade ovarian serous adenocarcinoma	Control	24h		1	#VALUE!	[HG-U133A_2] Affymetrix Human Genome U133A 2.0 Array
GSE116448	NCI-ADR-RES	Ovary	High grade ovarian serous adenocarcinoma	Sorafenib	2h	5000 nM	1	#VALUE!	[HG-U133A_2] Affymetrix Human Genome U133A 2.0 Array
GSE116448	NCI-ADR-RES	Ovary	High grade ovarian serous adenocarcinoma	Sorafenib	2h	10000 nM	1	#VALUE!	[HG-U133A_2] Affymetrix Human Genome U133A 2.0 Array
GSE116448	NCI-ADR-RES	Ovary	High grade ovarian serous adenocarcinoma	Sorafenib	6h	5000 nM	1	#VALUE!	[HG-U133A_2] Affymetrix Human Genome U133A 2.0 Array
GSE116448	NCI-ADR-RES	Ovary	High grade ovarian serous adenocarcinoma	Sorafenib	6h	10000 nM	1	#VALUE!	[HG-U133A_2] Affymetrix Human Genome U133A 2.0 Array
GSE116448	NCI-ADR-RES	Ovary	High grade ovarian serous adenocarcinoma	Sorafenib	24h	5000 nM	1	#VALUE!	[HG-U133A_2] Affymetrix Human Genome U133A 2.0 Array
GSE116448	NCI-ADR-RES	Ovary	High grade ovarian serous adenocarcinoma	Sorafenib	24h	10000 nM	1	#VALUE!	[HG-U133A_2] Affymetrix Human Genome U133A 2.0 Array
GSE116447	NCI-H226	Pleura	Pleural epithelioid mesothelioma	Rapamycin	2h	10 nM	1	#VALUE!	[HG-U133A_2] Affymetrix Human Genome U133A 2.0 Array
GSE116447	NCI-H226	Pleura	Pleural epithelioid mesothelioma	Rapamycin	2h	100 nM	1	#VALUE!	[HG-U133A_2] Affymetrix Human Genome U133A 2.0 Array
GSE116447	NCI-H226	Pleura	Pleural epithelioid mesothelioma	Rapamycin	6h	10 nM	1	#VALUE!	[HG-U133A_2] Affymetrix Human Genome U133A 2.0 Array
GSE116447	NCI-H226	Pleura	Pleural epithelioid mesothelioma	Rapamycin	6h	100 nM	1	#VALUE!	[HG-U133A_2] Affymetrix Human Genome U133A 2.0 Array
GSE116447	NCI-H226	Pleura	Pleural epithelioid mesothelioma	Rapamycin	24h	10 nM	1	#VALUE!	[HG-U133A_2] Affymetrix Human Genome U133A 2.0 Array
GSE116447	NCI-H226	Pleura	Pleural epithelioid mesothelioma	Rapamycin	24h	100 nM	1	#VALUE!	[HG-U133A_2] Affymetrix Human Genome U133A 2.0 Array
GSE116447	NCI-H226	Pleura	Pleural epithelioid mesothelioma	Control	2h		1	#VALUE!	[HG-U133A_2] Affymetrix Human Genome U133A 2.0 Array
GSE116447	NCI-H226	Pleura	Pleural epithelioid mesothelioma	Control	6h		1	#VALUE!	[HG-U133A_2] Affymetrix Human Genome U133A 2.0 Array
GSE116447	NCI-H226	Pleura	Pleural epithelioid mesothelioma	Control	24h		1	#VALUE!	[HG-U133A_2] Affymetrix Human Genome U133A 2.0 Array
GSE116448	NCI-H226	Pleura	Pleural epithelioid mesothelioma	Control	2h		1	#VALUE!	[HG-U133A_2] Affymetrix Human Genome U133A 2.0 Array
GSE116448	NCI-H226	Pleura	Pleural epithelioid mesothelioma	Control	6h		1	#VALUE!	[HG-U133A_2] Affymetrix Human Genome U133A 2.0 Array
GSE116448	NCI-H226	Pleura	Pleural epithelioid mesothelioma	Control	24h		1	#VALUE!	[HG-U133A_2] Affymetrix Human Genome U133A 2.0 Array
GSE116448	NCI-H226	Pleura	Pleural epithelioid mesothelioma	Sorafenib	2h	5000 nM	1	#VALUE!	[HG-U133A_2] Affymetrix Human Genome U133A 2.0 Array
GSE116448	NCI-H226	Pleura	Pleural epithelioid mesothelioma	Sorafenib	2h	10000 nM	1	#VALUE!	[HG-U133A_2] Affymetrix Human Genome U133A 2.0 Array
GSE116448	NCI-H226	Pleura	Pleural epithelioid mesothelioma	Sorafenib	6h	5000 nM	1	#VALUE!	[HG-U133A_2] Affymetrix Human Genome U133A 2.0 Array
GSE116448	NCI-H226	Pleura	Pleural epithelioid mesothelioma	Sorafenib	6h	10000 nM	1	#VALUE!	[HG-U133A_2] Affymetrix Human Genome U133A 2.0 Array
GSE116448	NCI-H226	Pleura	Pleural epithelioid mesothelioma	Sorafenib	24h	5000 nM	1	#VALUE!	[HG-U133A_2] Affymetrix Human Genome U133A 2.0 Array
GSE116448	NCI-H226	Pleura	Pleural epithelioid mesothelioma	Sorafenib	24h	10000 nM	1	#VALUE!	[HG-U133A_2] Affymetrix Human Genome U133A 2.0 Array
GSE116447	NCI-H23	Lung	Lung adenocarcinoma	Rapamycin	2h	10 nM	1	#VALUE!	[HG-U133A_2] Affymetrix Human Genome U133A 2.0 Array
GSE116447	NCI-H23	Lung	Lung adenocarcinoma	Rapamycin	2h	100 nM	1	#VALUE!	[HG-U133A_2] Affymetrix Human Genome U133A 2.0 Array
GSE116447	NCI-H23	Lung	Lung adenocarcinoma	Rapamycin	6h	10 nM	1	#VALUE!	[HG-U133A_2] Affymetrix Human Genome U133A 2.0 Array
GSE116447	NCI-H23	Lung	Lung adenocarcinoma	Rapamycin	6h	100 nM	1	#VALUE!	[HG-U133A_2] Affymetrix Human Genome U133A 2.0 Array
GSE116447	NCI-H23	Lung	Lung adenocarcinoma	Rapamycin	24h	10 nM	1	#VALUE!	[HG-U133A_2] Affymetrix Human Genome U133A 2.0 Array
GSE116447	NCI-H23	Lung	Lung adenocarcinoma	Rapamycin	24h	100 nM	1	#VALUE!	[HG-U133A_2] Affymetrix Human Genome U133A 2.0 Array
GSE116447	NCI-H23	Lung	Lung adenocarcinoma	Control	2h		1	#VALUE!	[HG-U133A_2] Affymetrix Human Genome U133A 2.0 Array
GSE116447	NCI-H23	Lung	Lung adenocarcinoma	Control	6h		1	#VALUE!	[HG-U133A_2] Affymetrix Human Genome U133A 2.0 Array
GSE116447	NCI-H23	Lung	Lung adenocarcinoma	Control	24h		1	#VALUE!	[HG-U133A_2] Affymetrix Human Genome U133A 2.0 Array
GSE116448	NCI-H23	Lung	Lung adenocarcinoma	Control	2h		1	#VALUE!	[HG-U133A_2] Affymetrix Human Genome U133A 2.0 Array
GSE116448	NCI-H23	Lung	Lung adenocarcinoma	Control	6h		1	#VALUE!	[HG-U133A_2] Affymetrix Human Genome U133A 2.0 Array
GSE116448	NCI-H23	Lung	Lung adenocarcinoma	Control	24h		1	#VALUE!	[HG-U133A_2] Affymetrix Human Genome U133A 2.0 Array
GSE116448	NCI-H23	Lung	Lung adenocarcinoma	Sorafenib	2h	5000 nM	1	#VALUE!	[HG-U133A_2] Affymetrix Human Genome U133A 2.0 Array
GSE116448	NCI-H23	Lung	Lung adenocarcinoma	Sorafenib	2h	10000 nM	1	#VALUE!	[HG-U133A_2] Affymetrix Human Genome U133A 2.0 Array
GSE116448	NCI-H23	Lung	Lung adenocarcinoma	Sorafenib	6h	5000 nM	1	#VALUE!	[HG-U133A_2] Affymetrix Human Genome U133A 2.0 Array
GSE116448	NCI-H23	Lung	Lung adenocarcinoma	Sorafenib	6h	10000 nM	1	#VALUE!	[HG-U133A_2] Affymetrix Human Genome U133A 2.0 Array
GSE116448	NCI-H23	Lung	Lung adenocarcinoma	Sorafenib	24h	5000 nM	1	#VALUE!	[HG-U133A_2] Affymetrix Human Genome U133A 2.0 Array
GSE116448	NCI-H23	Lung	Lung adenocarcinoma	Sorafenib	24h	10000 nM	1	#VALUE!	[HG-U133A_2] Affymetrix Human Genome U133A 2.0 Array
GSE116447	NCI-H322M	Lung	Minimally invasive lung adenocarcinoma	Rapamycin	2h	10 nM	1	#VALUE!	[HG-U133A_2] Affymetrix Human Genome U133A 2.0 Array
GSE116447	NCI-H322M	Lung	Minimally invasive lung adenocarcinoma	Rapamycin	2h	100 nM	1	#VALUE!	[HG-U133A_2] Affymetrix Human Genome U133A 2.0 Array
GSE116447	NCI-H322M	Lung	Minimally invasive lung adenocarcinoma	Rapamycin	6h	10 nM	1	#VALUE!	[HG-U133A_2] Affymetrix Human Genome U133A 2.0 Array
GSE116447	NCI-H322M	Lung	Minimally invasive lung adenocarcinoma	Rapamycin	6h	100 nM	1	#VALUE!	[HG-U133A_2] Affymetrix Human Genome U133A 2.0 Array
GSE116447	NCI-H322M	Lung	Minimally invasive lung adenocarcinoma	Rapamycin	24h	10 nM	1	#VALUE!	[HG-U133A_2] Affymetrix Human Genome U133A 2.0 Array
GSE116447	NCI-H322M	Lung	Minimally invasive lung adenocarcinoma	Rapamycin	24h	100 nM	1	#VALUE!	[HG-U133A_2] Affymetrix Human Genome U133A 2.0 Array
GSE116447	NCI-H322M	Lung	Minimally invasive lung adenocarcinoma	Control	2h		1	#VALUE!	[HG-U133A_2] Affymetrix Human Genome U133A 2.0 Array
GSE116447	NCI-H322M	Lung	Minimally invasive lung adenocarcinoma	Control	6h		1	#VALUE!	[HG-U133A_2] Affymetrix Human Genome U133A 2.0 Array
GSE116447	NCI-H322M	Lung	Minimally invasive lung adenocarcinoma	Control	24h		1	#VALUE!	[HG-U133A_2] Affymetrix Human Genome U133A 2.0 Array
GSE116448	NCI-H322M	Lung	Minimally invasive lung adenocarcinoma	Control	2h		1	#VALUE!	[HG-U133A_2] Affymetrix Human Genome U133A 2.0 Array
GSE116448	NCI-H322M	Lung	Minimally invasive lung adenocarcinoma	Control	6h		1	#VALUE!	[HG-U133A_2] Affymetrix Human Genome U133A 2.0 Array
GSE116448	NCI-H322M	Lung	Minimally invasive lung adenocarcinoma	Control	24h		1	#VALUE!	[HG-U133A_2] Affymetrix Human Genome U133A 2.0 Array
GSE116448	NCI-H322M	Lung	Minimally invasive lung adenocarcinoma	Sorafenib	2h	5000 nM	1	#VALUE!	[HG-U133A_2] Affymetrix Human Genome U133A 2.0 Array
GSE116448	NCI-H322M	Lung	Minimally invasive lung adenocarcinoma	Sorafenib	2h	10000 nM	1	#VALUE!	[HG-U133A_2] Affymetrix Human Genome U133A 2.0 Array
GSE116448	NCI-H322M	Lung	Minimally invasive lung adenocarcinoma	Sorafenib	6h	5000 nM	1	#VALUE!	[HG-U133A_2] Affymetrix Human Genome U133A 2.0 Array
GSE116448	NCI-H322M	Lung	Minimally invasive lung adenocarcinoma	Sorafenib	6h	10000 nM	1	#VALUE!	[HG-U133A_2] Affymetrix Human Genome U133A 2.0 Array
GSE116448	NCI-H322M	Lung	Minimally invasive lung adenocarcinoma	Sorafenib	24h	5000 nM	1	#VALUE!	[HG-U133A_2] Affymetrix Human Genome U133A 2.0 Array
GSE116448	NCI-H322M	Lung	Minimally invasive lung adenocarcinoma	Sorafenib	24h	10000 nM	1	#VALUE!	[HG-U133A_2] Affymetrix Human Genome U133A 2.0 Array
GSE116447	NCI-H460	Lung	Lung large cell carcinoma. Derived from metastatic site: Pleural effusion.	Rapamycin	2h	10 nM	1	#VALUE!	[HG-U133A_2] Affymetrix Human Genome U133A 2.0 Array
GSE116447	NCI-H460	Lung	Lung large cell carcinoma. Derived from metastatic site: Pleural effusion.	Rapamycin	2h	100 nM	1	#VALUE!	[HG-U133A_2] Affymetrix Human Genome U133A 2.0 Array
GSE116447	NCI-H460	Lung	Lung large cell carcinoma. Derived from metastatic site: Pleural effusion.	Rapamycin	6h	10 nM	1	#VALUE!	[HG-U133A_2] Affymetrix Human Genome U133A 2.0 Array
GSE116447	NCI-H460	Lung	Lung large cell carcinoma. Derived from metastatic site: Pleural effusion.	Rapamycin	6h	100 nM	1	#VALUE!	[HG-U133A_2] Affymetrix Human Genome U133A 2.0 Array
GSE116447	NCI-H460	Lung	Lung large cell carcinoma. Derived from metastatic site: Pleural effusion.	Rapamycin	24h	10 nM	1	#VALUE!	[HG-U133A_2] Affymetrix Human Genome U133A 2.0 Array
GSE116447	NCI-H460	Lung	Lung large cell carcinoma. Derived from metastatic site: Pleural effusion.	Rapamycin	24h	100 nM	1	#VALUE!	[HG-U133A_2] Affymetrix Human Genome U133A 2.0 Array
GSE116447	NCI-H460	Lung	Lung large cell carcinoma. Derived from metastatic site: Pleural effusion.	Control	2h		1	#VALUE!	[HG-U133A_2] Affymetrix Human Genome U133A 2.0 Array
GSE116447	NCI-H460	Lung	Lung large cell carcinoma. Derived from metastatic site: Pleural effusion.	Control	6h		1	#VALUE!	[HG-U133A_2] Affymetrix Human Genome U133A 2.0 Array
GSE116447	NCI-H460	Lung	Lung large cell carcinoma. Derived from metastatic site: Pleural effusion.	Control	24h		1	#VALUE!	[HG-U133A_2] Affymetrix Human Genome U133A 2.0 Array
GSE116448	NCI-H460	Lung	Lung large cell carcinoma. Derived from metastatic site: Pleural effusion.	Control	2h		1	#VALUE!	[HG-U133A_2] Affymetrix Human Genome U133A 2.0 Array
GSE116448	NCI-H460	Lung	Lung large cell carcinoma. Derived from metastatic site: Pleural effusion.	Control	6h		1	#VALUE!	[HG-U133A_2] Affymetrix Human Genome U133A 2.0 Array
GSE116448	NCI-H460	Lung	Lung large cell carcinoma. Derived from metastatic site: Pleural effusion.	Control	24h		1	#VALUE!	[HG-U133A_2] Affymetrix Human Genome U133A 2.0 Array
GSE116448	NCI-H460	Lung	Lung large cell carcinoma. Derived from metastatic site: Pleural effusion.	Sorafenib	2h	5000 nM	1	#VALUE!	[HG-U133A_2] Affymetrix Human Genome U133A 2.0 Array
GSE116448	NCI-H460	Lung	Lung large cell carcinoma. Derived from metastatic site: Pleural effusion.	Sorafenib	2h	10000 nM	1	#VALUE!	[HG-U133A_2] Affymetrix Human Genome U133A 2.0 Array
GSE116448	NCI-H460	Lung	Lung large cell carcinoma. Derived from metastatic site: Pleural effusion.	Sorafenib	6h	5000 nM	1	#VALUE!	[HG-U133A_2] Affymetrix Human Genome U133A 2.0 Array
GSE116448	NCI-H460	Lung	Lung large cell carcinoma. Derived from metastatic site: Pleural effusion.	Sorafenib	6h	10000 nM	1	#VALUE!	[HG-U133A_2] Affymetrix Human Genome U133A 2.0 Array
GSE116448	NCI-H460	Lung	Lung large cell carcinoma. Derived from metastatic site: Pleural effusion.	Sorafenib	24h	5000 nM	1	#VALUE!	[HG-U133A_2] Affymetrix Human Genome U133A 2.0 Array
GSE116448	NCI-H460	Lung	Lung large cell carcinoma. Derived from metastatic site: Pleural effusion.	Sorafenib	24h	10000 nM	1	#VALUE!	[HG-U133A_2] Affymetrix Human Genome U133A 2.0 Array
GSE116447	NCI-H522	Lung	Lung adenocarcinoma	Rapamycin	2h	10 nM	1	#VALUE!	[HG-U133A_2] Affymetrix Human Genome U133A 2.0 Array
GSE116447	NCI-H522	Lung	Lung adenocarcinoma	Rapamycin	2h	100 nM	1	#VALUE!	[HG-U133A_2] Affymetrix Human Genome U133A 2.0 Array
GSE116447	NCI-H522	Lung	Lung adenocarcinoma	Rapamycin	6h	10 nM	1	#VALUE!	[HG-U133A_2] Affymetrix Human Genome U133A 2.0 Array
GSE116447	NCI-H522	Lung	Lung adenocarcinoma	Rapamycin	6h	100 nM	1	#VALUE!	[HG-U133A_2] Affymetrix Human Genome U133A 2.0 Array
GSE116447	NCI-H522	Lung	Lung adenocarcinoma	Rapamycin	24h	10 nM	1	#VALUE!	[HG-U133A_2] Affymetrix Human Genome U133A 2.0 Array
GSE116447	NCI-H522	Lung	Lung adenocarcinoma	Rapamycin	24h	100 nM	1	#VALUE!	[HG-U133A_2] Affymetrix Human Genome U133A 2.0 Array
GSE116447	NCI-H522	Lung	Lung adenocarcinoma	Control	2h		1	#VALUE!	[HG-U133A_2] Affymetrix Human Genome U133A 2.0 Array
GSE116447	NCI-H522	Lung	Lung adenocarcinoma	Control	6h		1	#VALUE!	[HG-U133A_2] Affymetrix Human Genome U133A 2.0 Array
GSE116447	NCI-H522	Lung	Lung adenocarcinoma	Control	24h		1	#VALUE!	[HG-U133A_2] Affymetrix Human Genome U133A 2.0 Array
GSE116448	NCI-H522	Lung	Lung adenocarcinoma	Control	2h		1	#VALUE!	[HG-U133A_2] Affymetrix Human Genome U133A 2.0 Array
GSE116448	NCI-H522	Lung	Lung adenocarcinoma	Control	6h		1	#VALUE!	[HG-U133A_2] Affymetrix Human Genome U133A 2.0 Array
GSE116448	NCI-H522	Lung	Lung adenocarcinoma	Control	24h		1	#VALUE!	[HG-U133A_2] Affymetrix Human Genome U133A 2.0 Array
GSE116448	NCI-H522	Lung	Lung adenocarcinoma	Sorafenib	2h	5000 nM	1	#VALUE!	[HG-U133A_2] Affymetrix Human Genome U133A 2.0 Array
GSE116448	NCI-H522	Lung	Lung adenocarcinoma	Sorafenib	2h	10000 nM	1	#VALUE!	[HG-U133A_2] Affymetrix Human Genome U133A 2.0 Array
GSE116448	NCI-H522	Lung	Lung adenocarcinoma	Sorafenib	6h	5000 nM	1	#VALUE!	[HG-U133A_2] Affymetrix Human Genome U133A 2.0 Array
GSE116448	NCI-H522	Lung	Lung adenocarcinoma	Sorafenib	6h	10000 nM	1	#VALUE!	[HG-U133A_2] Affymetrix Human Genome U133A 2.0 Array
GSE116448	NCI-H522	Lung	Lung adenocarcinoma	Sorafenib	24h	5000 nM	1	#VALUE!	[HG-U133A_2] Affymetrix Human Genome U133A 2.0 Array
GSE116448	NCI-H522	Lung	Lung adenocarcinoma	Sorafenib	24h	10000 nM	1	#VALUE!	[HG-U133A_2] Affymetrix Human Genome U133A 2.0 Array
GSE116447	OVCAR3	Ovary	High grade ovarian serous adenocarcinoma. Derived from metastatic site: Ascites.	Rapamycin	2h	10 nM	1	#VALUE!	[HG-U133A_2] Affymetrix Human Genome U133A 2.0 Array
GSE116447	OVCAR3	Ovary	High grade ovarian serous adenocarcinoma. Derived from metastatic site: Ascites.	Rapamycin	2h	100 nM	1	#VALUE!	[HG-U133A_2] Affymetrix Human Genome U133A 2.0 Array
GSE116447	OVCAR3	Ovary	High grade ovarian serous adenocarcinoma. Derived from metastatic site: Ascites.	Rapamycin	6h	10 nM	1	#VALUE!	[HG-U133A_2] Affymetrix Human Genome U133A 2.0 Array
GSE116447	OVCAR3	Ovary	High grade ovarian serous adenocarcinoma. Derived from metastatic site: Ascites.	Rapamycin	6h	100 nM	1	#VALUE!	[HG-U133A_2] Affymetrix Human Genome U133A 2.0 Array
GSE116447	OVCAR3	Ovary	High grade ovarian serous adenocarcinoma. Derived from metastatic site: Ascites.	Rapamycin	24h	10 nM	1	#VALUE!	[HG-U133A_2] Affymetrix Human Genome U133A 2.0 Array
GSE116447	OVCAR3	Ovary	High grade ovarian serous adenocarcinoma. Derived from metastatic site: Ascites.	Rapamycin	24h	100 nM	1	#VALUE!	[HG-U133A_2] Affymetrix Human Genome U133A 2.0 Array
GSE116447	OVCAR3	Ovary	High grade ovarian serous adenocarcinoma. Derived from metastatic site: Ascites.	Control	2h		1	#VALUE!	[HG-U133A_2] Affymetrix Human Genome U133A 2.0 Array
GSE116447	OVCAR3	Ovary	High grade ovarian serous adenocarcinoma. Derived from metastatic site: Ascites.	Control	6h		1	#VALUE!	[HG-U133A_2] Affymetrix Human Genome U133A 2.0 Array
GSE116447	OVCAR3	Ovary	High grade ovarian serous adenocarcinoma. Derived from metastatic site: Ascites.	Control	24h		1	#VALUE!	[HG-U133A_2] Affymetrix Human Genome U133A 2.0 Array
GSE116448	OVCAR3	Ovary	High grade ovarian serous adenocarcinoma. Derived from metastatic site: Ascites.	Control	2h		1	#VALUE!	[HG-U133A_2] Affymetrix Human Genome U133A 2.0 Array
GSE116448	OVCAR3	Ovary	High grade ovarian serous adenocarcinoma. Derived from metastatic site: Ascites.	Control	6h		1	#VALUE!	[HG-U133A_2] Affymetrix Human Genome U133A 2.0 Array
GSE116448	OVCAR3	Ovary	High grade ovarian serous adenocarcinoma. Derived from metastatic site: Ascites.	Control	24h		1	#VALUE!	[HG-U133A_2] Affymetrix Human Genome U133A 2.0 Array
GSE116448	OVCAR3	Ovary	High grade ovarian serous adenocarcinoma. Derived from metastatic site: Ascites.	Sorafenib	2h	10000 nM	1	#VALUE!	[HG-U133A_2] Affymetrix Human Genome U133A 2.0 Array
GSE116448	OVCAR3	Ovary	High grade ovarian serous adenocarcinoma. Derived from metastatic site: Ascites.	Sorafenib	6h	5000 nM	1	#VALUE!	[HG-U133A_2] Affymetrix Human Genome U133A 2.0 Array
GSE116448	OVCAR3	Ovary	High grade ovarian serous adenocarcinoma. Derived from metastatic site: Ascites.	Sorafenib	6h	10000 nM	1	#VALUE!	[HG-U133A_2] Affymetrix Human Genome U133A 2.0 Array
GSE116448	OVCAR3	Ovary	High grade ovarian serous adenocarcinoma. Derived from metastatic site: Ascites.	Sorafenib	24h	5000 nM	1	#VALUE!	[HG-U133A_2] Affymetrix Human Genome U133A 2.0 Array
GSE116448	OVCAR3	Ovary	High grade ovarian serous adenocarcinoma. Derived from metastatic site: Ascites.	Sorafenib	24h	10000 nM	1	#VALUE!	[HG-U133A_2] Affymetrix Human Genome U133A 2.0 Array
GSE116447	OVCAR4	Ovary	High grade ovarian serous adenocarcinoma. Derived from metastatic site: Ascites.	Rapamycin	2h	10 nM	1	#VALUE!	[HG-U133A_2] Affymetrix Human Genome U133A 2.0 Array
GSE116447	OVCAR4	Ovary	High grade ovarian serous adenocarcinoma. Derived from metastatic site: Ascites.	Rapamycin	2h	100 nM	1	#VALUE!	[HG-U133A_2] Affymetrix Human Genome U133A 2.0 Array
GSE116447	OVCAR4	Ovary	High grade ovarian serous adenocarcinoma. Derived from metastatic site: Ascites.	Rapamycin	6h	10 nM	1	#VALUE!	[HG-U133A_2] Affymetrix Human Genome U133A 2.0 Array
GSE116447	OVCAR4	Ovary	High grade ovarian serous adenocarcinoma. Derived from metastatic site: Ascites.	Rapamycin	6h	100 nM	1	#VALUE!	[HG-U133A_2] Affymetrix Human Genome U133A 2.0 Array
GSE116447	OVCAR4	Ovary	High grade ovarian serous adenocarcinoma. Derived from metastatic site: Ascites.	Rapamycin	24h	10 nM	1	#VALUE!	[HG-U133A_2] Affymetrix Human Genome U133A 2.0 Array
GSE116447	OVCAR4	Ovary	High grade ovarian serous adenocarcinoma. Derived from metastatic site: Ascites.	Rapamycin	24h	100 nM	1	#VALUE!	[HG-U133A_2] Affymetrix Human Genome U133A 2.0 Array
GSE116447	OVCAR4	Ovary	High grade ovarian serous adenocarcinoma. Derived from metastatic site: Ascites.	Control	2h		1	#VALUE!	[HG-U133A_2] Affymetrix Human Genome U133A 2.0 Array
GSE116447	OVCAR4	Ovary	High grade ovarian serous adenocarcinoma. Derived from metastatic site: Ascites.	Control	6h		1	#VALUE!	[HG-U133A_2] Affymetrix Human Genome U133A 2.0 Array
GSE116447	OVCAR4	Ovary	High grade ovarian serous adenocarcinoma. Derived from metastatic site: Ascites.	Control	24h		1	#VALUE!	[HG-U133A_2] Affymetrix Human Genome U133A 2.0 Array
GSE116448	OVCAR4	Ovary	High grade ovarian serous adenocarcinoma. Derived from metastatic site: Ascites.	Control	2h		1	#VALUE!	[HG-U133A_2] Affymetrix Human Genome U133A 2.0 Array
GSE116448	OVCAR4	Ovary	High grade ovarian serous adenocarcinoma. Derived from metastatic site: Ascites.	Control	6h		1	#VALUE!	[HG-U133A_2] Affymetrix Human Genome U133A 2.0 Array
GSE116448	OVCAR4	Ovary	High grade ovarian serous adenocarcinoma. Derived from metastatic site: Ascites.	Control	24h		1	#VALUE!	[HG-U133A_2] Affymetrix Human Genome U133A 2.0 Array
GSE116448	OVCAR4	Ovary	High grade ovarian serous adenocarcinoma. Derived from metastatic site: Ascites.	Sorafenib	2h	5000 nM	1	#VALUE!	[HG-U133A_2] Affymetrix Human Genome U133A 2.0 Array
GSE116448	OVCAR4	Ovary	High grade ovarian serous adenocarcinoma. Derived from metastatic site: Ascites.	Sorafenib	2h	10000 nM	1	#VALUE!	[HG-U133A_2] Affymetrix Human Genome U133A 2.0 Array
GSE116448	OVCAR4	Ovary	High grade ovarian serous adenocarcinoma. Derived from metastatic site: Ascites.	Sorafenib	6h	5000 nM	1	#VALUE!	[HG-U133A_2] Affymetrix Human Genome U133A 2.0 Array
GSE116448	OVCAR4	Ovary	High grade ovarian serous adenocarcinoma. Derived from metastatic site: Ascites.	Sorafenib	6h	10000 nM	1	#VALUE!	[HG-U133A_2] Affymetrix Human Genome U133A 2.0 Array
GSE116448	OVCAR4	Ovary	High grade ovarian serous adenocarcinoma. Derived from metastatic site: Ascites.	Sorafenib	24h	5000 nM	1	#VALUE!	[HG-U133A_2] Affymetrix Human Genome U133A 2.0 Array
GSE116448	OVCAR4	Ovary	High grade ovarian serous adenocarcinoma. Derived from metastatic site: Ascites.	Sorafenib	24h	10000 nM	1	#VALUE!	[HG-U133A_2] Affymetrix Human Genome U133A 2.0 Array
GSE116447	OVCAR8	Ovary	High grade ovarian serous adenocarcinoma	Rapamycin	6h	10 nM	1	#VALUE!	[HG-U133A_2] Affymetrix Human Genome U133A 2.0 Array
GSE116447	OVCAR8	Ovary	High grade ovarian serous adenocarcinoma	Rapamycin	6h	100 nM	1	#VALUE!	[HG-U133A_2] Affymetrix Human Genome U133A 2.0 Array
GSE116447	OVCAR8	Ovary	High grade ovarian serous adenocarcinoma	Rapamycin	24h	10 nM	1	#VALUE!	[HG-U133A_2] Affymetrix Human Genome U133A 2.0 Array
GSE116447	OVCAR8	Ovary	High grade ovarian serous adenocarcinoma	Rapamycin	24h	100 nM	1	#VALUE!	[HG-U133A_2] Affymetrix Human Genome U133A 2.0 Array
GSE116447	OVCAR8	Ovary	High grade ovarian serous adenocarcinoma	Control	2h		1	#VALUE!	[HG-U133A_2] Affymetrix Human Genome U133A 2.0 Array
GSE116447	OVCAR8	Ovary	High grade ovarian serous adenocarcinoma	Control	6h		1	#VALUE!	[HG-U133A_2] Affymetrix Human Genome U133A 2.0 Array
GSE116447	OVCAR8	Ovary	High grade ovarian serous adenocarcinoma	Control	24h		1	#VALUE!	[HG-U133A_2] Affymetrix Human Genome U133A 2.0 Array
GSE116448	OVCAR8	Ovary	High grade ovarian serous adenocarcinoma	Control	2h		1	#VALUE!	[HG-U133A_2] Affymetrix Human Genome U133A 2.0 Array
GSE116448	OVCAR8	Ovary	High grade ovarian serous adenocarcinoma	Control	6h		1	#VALUE!	[HG-U133A_2] Affymetrix Human Genome U133A 2.0 Array
GSE116448	OVCAR8	Ovary	High grade ovarian serous adenocarcinoma	Control	24h		1	#VALUE!	[HG-U133A_2] Affymetrix Human Genome U133A 2.0 Array
GSE116448	OVCAR8	Ovary	High grade ovarian serous adenocarcinoma	Sorafenib	2h	5000 nM	1	#VALUE!	[HG-U133A_2] Affymetrix Human Genome U133A 2.0 Array
GSE116448	OVCAR8	Ovary	High grade ovarian serous adenocarcinoma	Sorafenib	2h	10000 nM	1	#VALUE!	[HG-U133A_2] Affymetrix Human Genome U133A 2.0 Array
GSE116448	OVCAR8	Ovary	High grade ovarian serous adenocarcinoma	Sorafenib	6h	5000 nM	1	#VALUE!	[HG-U133A_2] Affymetrix Human Genome U133A 2.0 Array
GSE116448	OVCAR8	Ovary	High grade ovarian serous adenocarcinoma	Sorafenib	6h	10000 nM	1	#VALUE!	[HG-U133A_2] Affymetrix Human Genome U133A 2.0 Array
GSE116448	OVCAR8	Ovary	High grade ovarian serous adenocarcinoma	Sorafenib	24h	5000 nM	1	#VALUE!	[HG-U133A_2] Affymetrix Human Genome U133A 2.0 Array
GSE116448	OVCAR8	Ovary	High grade ovarian serous adenocarcinoma	Sorafenib	24h	10000 nM	1	#VALUE!	[HG-U133A_2] Affymetrix Human Genome U133A 2.0 Array
GSE116447	PC3	Prostate	Prostate carcinoma. Derived from metastatic site: Bone.	Rapamycin	2h	10 nM	1	#VALUE!	[HG-U133A_2] Affymetrix Human Genome U133A 2.0 Array
GSE116447	PC3	Prostate	Prostate carcinoma. Derived from metastatic site: Bone.	Rapamycin	2h	100 nM	1	#VALUE!	[HG-U133A_2] Affymetrix Human Genome U133A 2.0 Array
GSE116447	PC3	Prostate	Prostate carcinoma. Derived from metastatic site: Bone.	Rapamycin	6h	10 nM	1	#VALUE!	[HG-U133A_2] Affymetrix Human Genome U133A 2.0 Array
GSE116447	PC3	Prostate	Prostate carcinoma. Derived from metastatic site: Bone.	Rapamycin	6h	100 nM	1	#VALUE!	[HG-U133A_2] Affymetrix Human Genome U133A 2.0 Array
GSE116447	PC3	Prostate	Prostate carcinoma. Derived from metastatic site: Bone.	Rapamycin	24h	10 nM	1	#VALUE!	[HG-U133A_2] Affymetrix Human Genome U133A 2.0 Array
GSE116447	PC3	Prostate	Prostate carcinoma. Derived from metastatic site: Bone.	Rapamycin	24h	100 nM	1	#VALUE!	[HG-U133A_2] Affymetrix Human Genome U133A 2.0 Array
GSE116447	PC3	Prostate	Prostate carcinoma. Derived from metastatic site: Bone.	Control	2h		1	#VALUE!	[HG-U133A_2] Affymetrix Human Genome U133A 2.0 Array
GSE116447	PC3	Prostate	Prostate carcinoma. Derived from metastatic site: Bone.	Control	6h		1	#VALUE!	[HG-U133A_2] Affymetrix Human Genome U133A 2.0 Array
GSE116447	PC3	Prostate	Prostate carcinoma. Derived from metastatic site: Bone.	Control	24h		1	#VALUE!	[HG-U133A_2] Affymetrix Human Genome U133A 2.0 Array
GSE116448	PC3	Prostate	Prostate carcinoma. Derived from metastatic site: Bone.	Control	2h		1	#VALUE!	[HG-U133A_2] Affymetrix Human Genome U133A 2.0 Array
GSE116448	PC3	Prostate	Prostate carcinoma. Derived from metastatic site: Bone.	Control	6h		1	#VALUE!	[HG-U133A_2] Affymetrix Human Genome U133A 2.0 Array
GSE116448	PC3	Prostate	Prostate carcinoma. Derived from metastatic site: Bone.	Control	24h		1	#VALUE!	[HG-U133A_2] Affymetrix Human Genome U133A 2.0 Array
GSE116448	PC3	Prostate	Prostate carcinoma. Derived from metastatic site: Bone.	Sorafenib	2h	5000 nM	1	#VALUE!	[HG-U133A_2] Affymetrix Human Genome U133A 2.0 Array
GSE116448	PC3	Prostate	Prostate carcinoma. Derived from metastatic site: Bone.	Sorafenib	2h	10000 nM	1	#VALUE!	[HG-U133A_2] Affymetrix Human Genome U133A 2.0 Array
GSE116448	PC3	Prostate	Prostate carcinoma. Derived from metastatic site: Bone.	Sorafenib	6h	5000 nM	1	#VALUE!	[HG-U133A_2] Affymetrix Human Genome U133A 2.0 Array
GSE116448	PC3	Prostate	Prostate carcinoma. Derived from metastatic site: Bone.	Sorafenib	6h	10000 nM	1	#VALUE!	[HG-U133A_2] Affymetrix Human Genome U133A 2.0 Array
GSE116448	PC3	Prostate	Prostate carcinoma. Derived from metastatic site: Bone.	Sorafenib	24h	5000 nM	1	#VALUE!	[HG-U133A_2] Affymetrix Human Genome U133A 2.0 Array
GSE116448	PC3	Prostate	Prostate carcinoma. Derived from metastatic site: Bone.	Sorafenib	24h	10000 nM	1	#VALUE!	[HG-U133A_2] Affymetrix Human Genome U133A 2.0 Array
GSE116447	RPMI8226	Blood	Plasma cell myeloma	Rapamycin	2h	10 nM	1	#VALUE!	[HG-U133A_2] Affymetrix Human Genome U133A 2.0 Array
GSE116447	RPMI8226	Blood	Plasma cell myeloma	Rapamycin	2h	100 nM	1	#VALUE!	[HG-U133A_2] Affymetrix Human Genome U133A 2.0 Array
GSE116447	RPMI8226	Blood	Plasma cell myeloma	Control	2h		1	#VALUE!	[HG-U133A_2] Affymetrix Human Genome U133A 2.0 Array
GSE116447	RPMI8226	Blood	Plasma cell myeloma	Control	6h		1	#VALUE!	[HG-U133A_2] Affymetrix Human Genome U133A 2.0 Array
GSE116447	RPMI8226	Blood	Plasma cell myeloma	Control	24h		1	#VALUE!	[HG-U133A_2] Affymetrix Human Genome U133A 2.0 Array
GSE116448	RPMI8226	Blood	Plasma cell myeloma	Control	2h		1	#VALUE!	[HG-U133A_2] Affymetrix Human Genome U133A 2.0 Array
GSE116448	RPMI8226	Blood	Plasma cell myeloma	Control	6h		1	#VALUE!	[HG-U133A_2] Affymetrix Human Genome U133A 2.0 Array
GSE116448	RPMI8226	Blood	Plasma cell myeloma	Control	24h		1	#VALUE!	[HG-U133A_2] Affymetrix Human Genome U133A 2.0 Array
GSE116448	RPMI8226	Blood	Plasma cell myeloma	Sorafenib	2h	5000 nM	1	#VALUE!	[HG-U133A_2] Affymetrix Human Genome U133A 2.0 Array
GSE116448	RPMI8226	Blood	Plasma cell myeloma	Sorafenib	2h	10000 nM	1	#VALUE!	[HG-U133A_2] Affymetrix Human Genome U133A 2.0 Array
GSE116448	RPMI8226	Blood	Plasma cell myeloma	Sorafenib	6h	5000 nM	1	#VALUE!	[HG-U133A_2] Affymetrix Human Genome U133A 2.0 Array
GSE116448	RPMI8226	Blood	Plasma cell myeloma	Sorafenib	6h	10000 nM	1	#VALUE!	[HG-U133A_2] Affymetrix Human Genome U133A 2.0 Array
GSE116448	RPMI8226	Blood	Plasma cell myeloma	Sorafenib	24h	5000 nM	1	#VALUE!	[HG-U133A_2] Affymetrix Human Genome U133A 2.0 Array
GSE116448	RPMI8226	Blood	Plasma cell myeloma	Sorafenib	24h	10000 nM	1	#VALUE!	[HG-U133A_2] Affymetrix Human Genome U133A 2.0 Array
GSE116447	RXF393	Kidney	Renal cell carcinoma	Rapamycin	2h	10 nM	1	#VALUE!	[HG-U133A_2] Affymetrix Human Genome U133A 2.0 Array
GSE116447	RXF393	Kidney	Renal cell carcinoma	Rapamycin	2h	100 nM	1	#VALUE!	[HG-U133A_2] Affymetrix Human Genome U133A 2.0 Array
GSE116447	RXF393	Kidney	Renal cell carcinoma	Rapamycin	6h	10 nM	1	#VALUE!	[HG-U133A_2] Affymetrix Human Genome U133A 2.0 Array
GSE116447	RXF393	Kidney	Renal cell carcinoma	Rapamycin	6h	100 nM	1	#VALUE!	[HG-U133A_2] Affymetrix Human Genome U133A 2.0 Array
GSE116447	RXF393	Kidney	Renal cell carcinoma	Rapamycin	24h	10 nM	1	#VALUE!	[HG-U133A_2] Affymetrix Human Genome U133A 2.0 Array
GSE116447	RXF393	Kidney	Renal cell carcinoma	Rapamycin	24h	100 nM	1	#VALUE!	[HG-U133A_2] Affymetrix Human Genome U133A 2.0 Array
GSE116447	RXF393	Kidney	Renal cell carcinoma	Control	2h		1	#VALUE!	[HG-U133A_2] Affymetrix Human Genome U133A 2.0 Array
GSE116447	RXF393	Kidney	Renal cell carcinoma	Control	6h		1	#VALUE!	[HG-U133A_2] Affymetrix Human Genome U133A 2.0 Array
GSE116447	RXF393	Kidney	Renal cell carcinoma	Control	24h		1	#VALUE!	[HG-U133A_2] Affymetrix Human Genome U133A 2.0 Array
GSE116448	RXF393	Kidney	Renal cell carcinoma	Control	2h		1	#VALUE!	[HG-U133A_2] Affymetrix Human Genome U133A 2.0 Array
GSE116448	RXF393	Kidney	Renal cell carcinoma	Control	6h		1	#VALUE!	[HG-U133A_2] Affymetrix Human Genome U133A 2.0 Array
GSE116448	RXF393	Kidney	Renal cell carcinoma	Control	24h		1	#VALUE!	[HG-U133A_2] Affymetrix Human Genome U133A 2.0 Array
GSE116448	RXF393	Kidney	Renal cell carcinoma	Sorafenib	2h	5000 nM	1	#VALUE!	[HG-U133A_2] Affymetrix Human Genome U133A 2.0 Array
GSE116448	RXF393	Kidney	Renal cell carcinoma	Sorafenib	2h	10000 nM	1	#VALUE!	[HG-U133A_2] Affymetrix Human Genome U133A 2.0 Array
GSE116448	RXF393	Kidney	Renal cell carcinoma	Sorafenib	6h	5000 nM	1	#VALUE!	[HG-U133A_2] Affymetrix Human Genome U133A 2.0 Array
GSE116448	RXF393	Kidney	Renal cell carcinoma	Sorafenib	6h	10000 nM	1	#VALUE!	[HG-U133A_2] Affymetrix Human Genome U133A 2.0 Array
GSE116448	RXF393	Kidney	Renal cell carcinoma	Sorafenib	24h	5000 nM	1	#VALUE!	[HG-U133A_2] Affymetrix Human Genome U133A 2.0 Array
GSE116448	RXF393	Kidney	Renal cell carcinoma	Sorafenib	24h	10000 nM	1	#VALUE!	[HG-U133A_2] Affymetrix Human Genome U133A 2.0 Array
GSE116447	SF268	Brain	Astrocytoma	Rapamycin	2h	10 nM	1	#VALUE!	[HG-U133A_2] Affymetrix Human Genome U133A 2.0 Array
GSE116447	SF268	Brain	Astrocytoma	Rapamycin	2h	100 nM	1	#VALUE!	[HG-U133A_2] Affymetrix Human Genome U133A 2.0 Array
GSE116447	SF268	Brain	Astrocytoma	Rapamycin	6h	10 nM	1	#VALUE!	[HG-U133A_2] Affymetrix Human Genome U133A 2.0 Array
GSE116447	SF268	Brain	Astrocytoma	Rapamycin	6h	100 nM	1	#VALUE!	[HG-U133A_2] Affymetrix Human Genome U133A 2.0 Array
GSE116447	SF268	Brain	Astrocytoma	Rapamycin	24h	10 nM	1	#VALUE!	[HG-U133A_2] Affymetrix Human Genome U133A 2.0 Array
GSE116447	SF268	Brain	Astrocytoma	Rapamycin	24h	100 nM	1	#VALUE!	[HG-U133A_2] Affymetrix Human Genome U133A 2.0 Array
GSE116447	SF268	Brain	Astrocytoma	Control	2h		1	#VALUE!	[HG-U133A_2] Affymetrix Human Genome U133A 2.0 Array
GSE116447	SF268	Brain	Astrocytoma	Control	6h		1	#VALUE!	[HG-U133A_2] Affymetrix Human Genome U133A 2.0 Array
GSE116447	SF268	Brain	Astrocytoma	Control	24h		1	#VALUE!	[HG-U133A_2] Affymetrix Human Genome U133A 2.0 Array
GSE116448	SF268	Brain	Astrocytoma	Control	2h		1	#VALUE!	[HG-U133A_2] Affymetrix Human Genome U133A 2.0 Array
GSE116448	SF268	Brain	Astrocytoma	Control	6h		1	#VALUE!	[HG-U133A_2] Affymetrix Human Genome U133A 2.0 Array
GSE116448	SF268	Brain	Astrocytoma	Control	24h		1	#VALUE!	[HG-U133A_2] Affymetrix Human Genome U133A 2.0 Array
GSE116448	SF268	Brain	Astrocytoma	Sorafenib	2h	5000 nM	1	#VALUE!	[HG-U133A_2] Affymetrix Human Genome U133A 2.0 Array
GSE116448	SF268	Brain	Astrocytoma	Sorafenib	2h	10000 nM	1	#VALUE!	[HG-U133A_2] Affymetrix Human Genome U133A 2.0 Array
GSE116448	SF268	Brain	Astrocytoma	Sorafenib	6h	5000 nM	1	#VALUE!	[HG-U133A_2] Affymetrix Human Genome U133A 2.0 Array
GSE116448	SF268	Brain	Astrocytoma	Sorafenib	6h	10000 nM	1	#VALUE!	[HG-U133A_2] Affymetrix Human Genome U133A 2.0 Array
GSE116448	SF268	Brain	Astrocytoma	Sorafenib	24h	5000 nM	1	#VALUE!	[HG-U133A_2] Affymetrix Human Genome U133A 2.0 Array
GSE116448	SF268	Brain	Astrocytoma	Sorafenib	24h	10000 nM	1	#VALUE!	[HG-U133A_2] Affymetrix Human Genome U133A 2.0 Array
GSE116447	SF295	Brain	Glioblastoma	Rapamycin	2h	10 nM	1	#VALUE!	[HG-U133A_2] Affymetrix Human Genome U133A 2.0 Array
GSE116447	SF295	Brain	Glioblastoma	Rapamycin	2h	100 nM	1	#VALUE!	[HG-U133A_2] Affymetrix Human Genome U133A 2.0 Array
GSE116447	SF295	Brain	Glioblastoma	Rapamycin	24h	10 nM	1	#VALUE!	[HG-U133A_2] Affymetrix Human Genome U133A 2.0 Array
GSE116447	SF295	Brain	Glioblastoma	Rapamycin	24h	100 nM	1	#VALUE!	[HG-U133A_2] Affymetrix Human Genome U133A 2.0 Array
GSE116447	SF295	Brain	Glioblastoma	Control	2h		1	#VALUE!	[HG-U133A_2] Affymetrix Human Genome U133A 2.0 Array
GSE116447	SF295	Brain	Glioblastoma	Control	6h		1	#VALUE!	[HG-U133A_2] Affymetrix Human Genome U133A 2.0 Array
GSE116447	SF295	Brain	Glioblastoma	Control	24h		1	#VALUE!	[HG-U133A_2] Affymetrix Human Genome U133A 2.0 Array
GSE116448	SF295	Brain	Glioblastoma	Control	2h		1	#VALUE!	[HG-U133A_2] Affymetrix Human Genome U133A 2.0 Array
GSE116448	SF295	Brain	Glioblastoma	Control	6h		1	#VALUE!	[HG-U133A_2] Affymetrix Human Genome U133A 2.0 Array
GSE116448	SF295	Brain	Glioblastoma	Control	24h		1	#VALUE!	[HG-U133A_2] Affymetrix Human Genome U133A 2.0 Array
GSE116448	SF295	Brain	Glioblastoma	Sorafenib	2h	5000 nM	1	#VALUE!	[HG-U133A_2] Affymetrix Human Genome U133A 2.0 Array
GSE116448	SF295	Brain	Glioblastoma	Sorafenib	2h	10000 nM	1	#VALUE!	[HG-U133A_2] Affymetrix Human Genome U133A 2.0 Array
GSE116448	SF295	Brain	Glioblastoma	Sorafenib	6h	5000 nM	1	#VALUE!	[HG-U133A_2] Affymetrix Human Genome U133A 2.0 Array
GSE116448	SF295	Brain	Glioblastoma	Sorafenib	6h	10000 nM	1	#VALUE!	[HG-U133A_2] Affymetrix Human Genome U133A 2.0 Array
GSE116448	SF295	Brain	Glioblastoma	Sorafenib	24h	5000 nM	1	#VALUE!	[HG-U133A_2] Affymetrix Human Genome U133A 2.0 Array
GSE116448	SF295	Brain	Glioblastoma	Sorafenib	24h	10000 nM	1	#VALUE!	[HG-U133A_2] Affymetrix Human Genome U133A 2.0 Array
GSE116447	SF539	Brain	Gliosarcoma	Rapamycin	2h	10 nM	1	#VALUE!	[HG-U133A_2] Affymetrix Human Genome U133A 2.0 Array
GSE116447	SF539	Brain	Gliosarcoma	Rapamycin	2h	100 nM	1	#VALUE!	[HG-U133A_2] Affymetrix Human Genome U133A 2.0 Array
GSE116447	SF539	Brain	Gliosarcoma	Rapamycin	6h	10 nM	1	#VALUE!	[HG-U133A_2] Affymetrix Human Genome U133A 2.0 Array
GSE116447	SF539	Brain	Gliosarcoma	Rapamycin	6h	100 nM	1	#VALUE!	[HG-U133A_2] Affymetrix Human Genome U133A 2.0 Array
GSE116447	SF539	Brain	Gliosarcoma	Rapamycin	24h	10 nM	1	#VALUE!	[HG-U133A_2] Affymetrix Human Genome U133A 2.0 Array
GSE116447	SF539	Brain	Gliosarcoma	Rapamycin	24h	100 nM	1	#VALUE!	[HG-U133A_2] Affymetrix Human Genome U133A 2.0 Array
GSE116447	SF539	Brain	Gliosarcoma	Control	2h		1	#VALUE!	[HG-U133A_2] Affymetrix Human Genome U133A 2.0 Array
GSE116447	SF539	Brain	Gliosarcoma	Control	6h		1	#VALUE!	[HG-U133A_2] Affymetrix Human Genome U133A 2.0 Array
GSE116447	SF539	Brain	Gliosarcoma	Control	24h		1	#VALUE!	[HG-U133A_2] Affymetrix Human Genome U133A 2.0 Array
GSE116448	SF539	Brain	Gliosarcoma	Control	2h		1	#VALUE!	[HG-U133A_2] Affymetrix Human Genome U133A 2.0 Array
GSE116448	SF539	Brain	Gliosarcoma	Control	6h		1	#VALUE!	[HG-U133A_2] Affymetrix Human Genome U133A 2.0 Array
GSE116448	SF539	Brain	Gliosarcoma	Control	24h		1	#VALUE!	[HG-U133A_2] Affymetrix Human Genome U133A 2.0 Array
GSE116448	SF539	Brain	Gliosarcoma	Sorafenib	2h	5000 nM	1	#VALUE!	[HG-U133A_2] Affymetrix Human Genome U133A 2.0 Array
GSE116448	SF539	Brain	Gliosarcoma	Sorafenib	2h	10000 nM	1	#VALUE!	[HG-U133A_2] Affymetrix Human Genome U133A 2.0 Array
GSE116448	SF539	Brain	Gliosarcoma	Sorafenib	6h	5000 nM	1	#VALUE!	[HG-U133A_2] Affymetrix Human Genome U133A 2.0 Array
GSE116448	SF539	Brain	Gliosarcoma	Sorafenib	6h	10000 nM	1	#VALUE!	[HG-U133A_2] Affymetrix Human Genome U133A 2.0 Array
GSE116448	SF539	Brain	Gliosarcoma	Sorafenib	24h	5000 nM	1	#VALUE!	[HG-U133A_2] Affymetrix Human Genome U133A 2.0 Array
GSE116448	SF539	Brain	Gliosarcoma	Sorafenib	24h	10000 nM	1	#VALUE!	[HG-U133A_2] Affymetrix Human Genome U133A 2.0 Array
GSE116447	SKMEL2	Skin	Melanoma. Derived from metastatic site: Thigh; skin.	Rapamycin	2h	10 nM	1	#VALUE!	[HG-U133A_2] Affymetrix Human Genome U133A 2.0 Array
GSE116447	SKMEL2	Skin	Melanoma. Derived from metastatic site: Thigh; skin.	Rapamycin	2h	100 nM	1	#VALUE!	[HG-U133A_2] Affymetrix Human Genome U133A 2.0 Array
GSE116447	SKMEL2	Skin	Melanoma. Derived from metastatic site: Thigh; skin.	Rapamycin	6h	10 nM	1	#VALUE!	[HG-U133A_2] Affymetrix Human Genome U133A 2.0 Array
GSE116447	SKMEL2	Skin	Melanoma. Derived from metastatic site: Thigh; skin.	Rapamycin	6h	100 nM	1	#VALUE!	[HG-U133A_2] Affymetrix Human Genome U133A 2.0 Array
GSE116447	SKMEL2	Skin	Melanoma. Derived from metastatic site: Thigh; skin.	Rapamycin	24h	10 nM	1	#VALUE!	[HG-U133A_2] Affymetrix Human Genome U133A 2.0 Array
GSE116447	SKMEL2	Skin	Melanoma. Derived from metastatic site: Thigh; skin.	Rapamycin	24h	100 nM	1	#VALUE!	[HG-U133A_2] Affymetrix Human Genome U133A 2.0 Array
GSE116447	SKMEL2	Skin	Melanoma. Derived from metastatic site: Thigh; skin.	Control	2h		1	#VALUE!	[HG-U133A_2] Affymetrix Human Genome U133A 2.0 Array
GSE116447	SKMEL2	Skin	Melanoma. Derived from metastatic site: Thigh; skin.	Control	6h		1	#VALUE!	[HG-U133A_2] Affymetrix Human Genome U133A 2.0 Array
GSE116447	SKMEL2	Skin	Melanoma. Derived from metastatic site: Thigh; skin.	Control	24h		1	#VALUE!	[HG-U133A_2] Affymetrix Human Genome U133A 2.0 Array
GSE116448	SKMEL2	Skin	Melanoma. Derived from metastatic site: Thigh; skin.	Control	2h		1	#VALUE!	[HG-U133A_2] Affymetrix Human Genome U133A 2.0 Array
GSE116448	SKMEL2	Skin	Melanoma. Derived from metastatic site: Thigh; skin.	Control	6h		1	#VALUE!	[HG-U133A_2] Affymetrix Human Genome U133A 2.0 Array
GSE116448	SKMEL2	Skin	Melanoma. Derived from metastatic site: Thigh; skin.	Control	24h		1	#VALUE!	[HG-U133A_2] Affymetrix Human Genome U133A 2.0 Array
GSE116448	SKMEL2	Skin	Melanoma. Derived from metastatic site: Thigh; skin.	Sorafenib	2h	5000 nM	1	#VALUE!	[HG-U133A_2] Affymetrix Human Genome U133A 2.0 Array
GSE116448	SKMEL2	Skin	Melanoma. Derived from metastatic site: Thigh; skin.	Sorafenib	2h	10000 nM	1	#VALUE!	[HG-U133A_2] Affymetrix Human Genome U133A 2.0 Array
GSE116448	SKMEL2	Skin	Melanoma. Derived from metastatic site: Thigh; skin.	Sorafenib	6h	5000 nM	1	#VALUE!	[HG-U133A_2] Affymetrix Human Genome U133A 2.0 Array
GSE116448	SKMEL2	Skin	Melanoma. Derived from metastatic site: Thigh; skin.	Sorafenib	6h	10000 nM	1	#VALUE!	[HG-U133A_2] Affymetrix Human Genome U133A 2.0 Array
GSE116448	SKMEL2	Skin	Melanoma. Derived from metastatic site: Thigh; skin.	Sorafenib	24h	5000 nM	1	#VALUE!	[HG-U133A_2] Affymetrix Human Genome U133A 2.0 Array
GSE116448	SKMEL2	Skin	Melanoma. Derived from metastatic site: Thigh; skin.	Sorafenib	24h	10000 nM	1	#VALUE!	[HG-U133A_2] Affymetrix Human Genome U133A 2.0 Array
GSE116447	SKMEL28	Skin	Cutaneous melanoma	Rapamycin	2h	10 nM	1	#VALUE!	[HG-U133A_2] Affymetrix Human Genome U133A 2.0 Array
GSE116447	SKMEL28	Skin	Cutaneous melanoma	Rapamycin	2h	100 nM	1	#VALUE!	[HG-U133A_2] Affymetrix Human Genome U133A 2.0 Array
GSE116447	SKMEL28	Skin	Cutaneous melanoma	Rapamycin	6h	10 nM	1	#VALUE!	[HG-U133A_2] Affymetrix Human Genome U133A 2.0 Array
GSE116447	SKMEL28	Skin	Cutaneous melanoma	Rapamycin	6h	100 nM	1	#VALUE!	[HG-U133A_2] Affymetrix Human Genome U133A 2.0 Array
GSE116447	SKMEL28	Skin	Cutaneous melanoma	Rapamycin	24h	100 nM	1	#VALUE!	[HG-U133A_2] Affymetrix Human Genome U133A 2.0 Array
GSE116447	SKMEL28	Skin	Cutaneous melanoma	Control	2h		1	#VALUE!	[HG-U133A_2] Affymetrix Human Genome U133A 2.0 Array
GSE116447	SKMEL28	Skin	Cutaneous melanoma	Control	6h		1	#VALUE!	[HG-U133A_2] Affymetrix Human Genome U133A 2.0 Array
GSE116447	SKMEL28	Skin	Cutaneous melanoma	Control	24h		1	#VALUE!	[HG-U133A_2] Affymetrix Human Genome U133A 2.0 Array
GSE116448	SKMEL28	Skin	Cutaneous melanoma	Control	2h		1	#VALUE!	[HG-U133A_2] Affymetrix Human Genome U133A 2.0 Array
GSE116448	SKMEL28	Skin	Cutaneous melanoma	Control	6h		1	#VALUE!	[HG-U133A_2] Affymetrix Human Genome U133A 2.0 Array
GSE116448	SKMEL28	Skin	Cutaneous melanoma	Control	24h		1	#VALUE!	[HG-U133A_2] Affymetrix Human Genome U133A 2.0 Array
GSE116448	SKMEL28	Skin	Cutaneous melanoma	Sorafenib	2h	5000 nM	1	#VALUE!	[HG-U133A_2] Affymetrix Human Genome U133A 2.0 Array
GSE116448	SKMEL28	Skin	Cutaneous melanoma	Sorafenib	2h	10000 nM	1	#VALUE!	[HG-U133A_2] Affymetrix Human Genome U133A 2.0 Array
GSE116448	SKMEL28	Skin	Cutaneous melanoma	Sorafenib	6h	5000 nM	1	#VALUE!	[HG-U133A_2] Affymetrix Human Genome U133A 2.0 Array
GSE116448	SKMEL28	Skin	Cutaneous melanoma	Sorafenib	6h	10000 nM	1	#VALUE!	[HG-U133A_2] Affymetrix Human Genome U133A 2.0 Array
GSE116448	SKMEL28	Skin	Cutaneous melanoma	Sorafenib	24h	5000 nM	1	#VALUE!	[HG-U133A_2] Affymetrix Human Genome U133A 2.0 Array
GSE116448	SKMEL28	Skin	Cutaneous melanoma	Sorafenib	24h	10000 nM	1	#VALUE!	[HG-U133A_2] Affymetrix Human Genome U133A 2.0 Array
GSE116447	SKMEL5	Skin	Cutaneous melanoma. Derived from metastatic site: Axillary lymph node.	Rapamycin	2h	10 nM	1	#VALUE!	[HG-U133A_2] Affymetrix Human Genome U133A 2.0 Array
GSE116447	SKMEL5	Skin	Cutaneous melanoma. Derived from metastatic site: Axillary lymph node.	Rapamycin	2h	100 nM	1	#VALUE!	[HG-U133A_2] Affymetrix Human Genome U133A 2.0 Array
GSE116447	SKMEL5	Skin	Cutaneous melanoma. Derived from metastatic site: Axillary lymph node.	Rapamycin	6h	10 nM	1	#VALUE!	[HG-U133A_2] Affymetrix Human Genome U133A 2.0 Array
GSE116447	SKMEL5	Skin	Cutaneous melanoma. Derived from metastatic site: Axillary lymph node.	Rapamycin	6h	100 nM	1	#VALUE!	[HG-U133A_2] Affymetrix Human Genome U133A 2.0 Array
GSE116447	SKMEL5	Skin	Cutaneous melanoma. Derived from metastatic site: Axillary lymph node.	Rapamycin	24h	10 nM	1	#VALUE!	[HG-U133A_2] Affymetrix Human Genome U133A 2.0 Array
GSE116447	SKMEL5	Skin	Cutaneous melanoma. Derived from metastatic site: Axillary lymph node.	Rapamycin	24h	100 nM	1	#VALUE!	[HG-U133A_2] Affymetrix Human Genome U133A 2.0 Array
GSE116447	SKMEL5	Skin	Cutaneous melanoma. Derived from metastatic site: Axillary lymph node.	Control	2h		1	#VALUE!	[HG-U133A_2] Affymetrix Human Genome U133A 2.0 Array
GSE116447	SKMEL5	Skin	Cutaneous melanoma. Derived from metastatic site: Axillary lymph node.	Control	6h		1	#VALUE!	[HG-U133A_2] Affymetrix Human Genome U133A 2.0 Array
GSE116447	SKMEL5	Skin	Cutaneous melanoma. Derived from metastatic site: Axillary lymph node.	Control	24h		1	#VALUE!	[HG-U133A_2] Affymetrix Human Genome U133A 2.0 Array
GSE116448	SKMEL5	Skin	Cutaneous melanoma. Derived from metastatic site: Axillary lymph node.	Control	2h		1	#VALUE!	[HG-U133A_2] Affymetrix Human Genome U133A 2.0 Array
GSE116448	SKMEL5	Skin	Cutaneous melanoma. Derived from metastatic site: Axillary lymph node.	Control	6h		1	#VALUE!	[HG-U133A_2] Affymetrix Human Genome U133A 2.0 Array
GSE116448	SKMEL5	Skin	Cutaneous melanoma. Derived from metastatic site: Axillary lymph node.	Control	24h		1	#VALUE!	[HG-U133A_2] Affymetrix Human Genome U133A 2.0 Array
GSE116448	SKMEL5	Skin	Cutaneous melanoma. Derived from metastatic site: Axillary lymph node.	Sorafenib	2h	5000 nM	1	#VALUE!	[HG-U133A_2] Affymetrix Human Genome U133A 2.0 Array
GSE116448	SKMEL5	Skin	Cutaneous melanoma. Derived from metastatic site: Axillary lymph node.	Sorafenib	2h	10000 nM	1	#VALUE!	[HG-U133A_2] Affymetrix Human Genome U133A 2.0 Array
GSE116448	SKMEL5	Skin	Cutaneous melanoma. Derived from metastatic site: Axillary lymph node.	Sorafenib	6h	5000 nM	1	#VALUE!	[HG-U133A_2] Affymetrix Human Genome U133A 2.0 Array
GSE116448	SKMEL5	Skin	Cutaneous melanoma. Derived from metastatic site: Axillary lymph node.	Sorafenib	6h	10000 nM	1	#VALUE!	[HG-U133A_2] Affymetrix Human Genome U133A 2.0 Array
GSE116448	SKMEL5	Skin	Cutaneous melanoma. Derived from metastatic site: Axillary lymph node.	Sorafenib	24h	5000 nM	1	#VALUE!	[HG-U133A_2] Affymetrix Human Genome U133A 2.0 Array
GSE116448	SKMEL5	Skin	Cutaneous melanoma. Derived from metastatic site: Axillary lymph node.	Sorafenib	24h	10000 nM	1	#VALUE!	[HG-U133A_2] Affymetrix Human Genome U133A 2.0 Array
GSE116447	SKOV3	Ovary	Ovarian serous cystadenocarcinoma. Derived from metastatic site: Ascites.	Rapamycin	2h	10 nM	1	#VALUE!	[HG-U133A_2] Affymetrix Human Genome U133A 2.0 Array
GSE116447	SKOV3	Ovary	Ovarian serous cystadenocarcinoma. Derived from metastatic site: Ascites.	Rapamycin	2h	100 nM	1	#VALUE!	[HG-U133A_2] Affymetrix Human Genome U133A 2.0 Array
GSE116447	SKOV3	Ovary	Ovarian serous cystadenocarcinoma. Derived from metastatic site: Ascites.	Rapamycin	6h	10 nM	1	#VALUE!	[HG-U133A_2] Affymetrix Human Genome U133A 2.0 Array
GSE116447	SKOV3	Ovary	Ovarian serous cystadenocarcinoma. Derived from metastatic site: Ascites.	Rapamycin	6h	100 nM	1	#VALUE!	[HG-U133A_2] Affymetrix Human Genome U133A 2.0 Array
GSE116447	SKOV3	Ovary	Ovarian serous cystadenocarcinoma. Derived from metastatic site: Ascites.	Rapamycin	24h	10 nM	1	#VALUE!	[HG-U133A_2] Affymetrix Human Genome U133A 2.0 Array
GSE116447	SKOV3	Ovary	Ovarian serous cystadenocarcinoma. Derived from metastatic site: Ascites.	Rapamycin	24h	100 nM	1	#VALUE!	[HG-U133A_2] Affymetrix Human Genome U133A 2.0 Array
GSE116447	SKOV3	Ovary	Ovarian serous cystadenocarcinoma. Derived from metastatic site: Ascites.	Control	2h		1	#VALUE!	[HG-U133A_2] Affymetrix Human Genome U133A 2.0 Array
GSE116447	SKOV3	Ovary	Ovarian serous cystadenocarcinoma. Derived from metastatic site: Ascites.	Control	6h		1	#VALUE!	[HG-U133A_2] Affymetrix Human Genome U133A 2.0 Array
GSE116447	SKOV3	Ovary	Ovarian serous cystadenocarcinoma. Derived from metastatic site: Ascites.	Control	24h		1	#VALUE!	[HG-U133A_2] Affymetrix Human Genome U133A 2.0 Array
GSE116448	SKOV3	Ovary	Ovarian serous cystadenocarcinoma. Derived from metastatic site: Ascites.	Control	2h		1	#VALUE!	[HG-U133A_2] Affymetrix Human Genome U133A 2.0 Array
GSE116448	SKOV3	Ovary	Ovarian serous cystadenocarcinoma. Derived from metastatic site: Ascites.	Control	6h		1	#VALUE!	[HG-U133A_2] Affymetrix Human Genome U133A 2.0 Array
GSE116448	SKOV3	Ovary	Ovarian serous cystadenocarcinoma. Derived from metastatic site: Ascites.	Control	24h		1	#VALUE!	[HG-U133A_2] Affymetrix Human Genome U133A 2.0 Array
GSE116448	SKOV3	Ovary	Ovarian serous cystadenocarcinoma. Derived from metastatic site: Ascites.	Sorafenib	2h	5000 nM	1	#VALUE!	[HG-U133A_2] Affymetrix Human Genome U133A 2.0 Array
GSE116448	SKOV3	Ovary	Ovarian serous cystadenocarcinoma. Derived from metastatic site: Ascites.	Sorafenib	2h	10000 nM	1	#VALUE!	[HG-U133A_2] Affymetrix Human Genome U133A 2.0 Array
GSE116448	SKOV3	Ovary	Ovarian serous cystadenocarcinoma. Derived from metastatic site: Ascites.	Sorafenib	6h	5000 nM	1	#VALUE!	[HG-U133A_2] Affymetrix Human Genome U133A 2.0 Array
GSE116448	SKOV3	Ovary	Ovarian serous cystadenocarcinoma. Derived from metastatic site: Ascites.	Sorafenib	6h	10000 nM	1	#VALUE!	[HG-U133A_2] Affymetrix Human Genome U133A 2.0 Array
GSE116448	SKOV3	Ovary	Ovarian serous cystadenocarcinoma. Derived from metastatic site: Ascites.	Sorafenib	24h	5000 nM	1	#VALUE!	[HG-U133A_2] Affymetrix Human Genome U133A 2.0 Array
GSE116448	SKOV3	Ovary	Ovarian serous cystadenocarcinoma. Derived from metastatic site: Ascites.	Sorafenib	24h	10000 nM	1	#VALUE!	[HG-U133A_2] Affymetrix Human Genome U133A 2.0 Array
GSE116447	SN12C	Kidney	Renal cell carcinoma	Rapamycin	2h	10 nM	1	#VALUE!	[HG-U133A_2] Affymetrix Human Genome U133A 2.0 Array
GSE116447	SN12C	Kidney	Renal cell carcinoma	Rapamycin	2h	100 nM	1	#VALUE!	[HG-U133A_2] Affymetrix Human Genome U133A 2.0 Array
GSE116447	SN12C	Kidney	Renal cell carcinoma	Rapamycin	6h	10 nM	1	#VALUE!	[HG-U133A_2] Affymetrix Human Genome U133A 2.0 Array
GSE116447	SN12C	Kidney	Renal cell carcinoma	Rapamycin	6h	100 nM	1	#VALUE!	[HG-U133A_2] Affymetrix Human Genome U133A 2.0 Array
GSE116447	SN12C	Kidney	Renal cell carcinoma	Rapamycin	24h	10 nM	1	#VALUE!	[HG-U133A_2] Affymetrix Human Genome U133A 2.0 Array
GSE116447	SN12C	Kidney	Renal cell carcinoma	Rapamycin	24h	100 nM	1	#VALUE!	[HG-U133A_2] Affymetrix Human Genome U133A 2.0 Array
GSE116447	SN12C	Kidney	Renal cell carcinoma	Control	2h		1	#VALUE!	[HG-U133A_2] Affymetrix Human Genome U133A 2.0 Array
GSE116447	SN12C	Kidney	Renal cell carcinoma	Control	6h		1	#VALUE!	[HG-U133A_2] Affymetrix Human Genome U133A 2.0 Array
GSE116447	SN12C	Kidney	Renal cell carcinoma	Control	24h		1	#VALUE!	[HG-U133A_2] Affymetrix Human Genome U133A 2.0 Array
GSE116448	SN12C	Kidney	Renal cell carcinoma	Control	2h		1	#VALUE!	[HG-U133A_2] Affymetrix Human Genome U133A 2.0 Array
GSE116448	SN12C	Kidney	Renal cell carcinoma	Control	6h		1	#VALUE!	[HG-U133A_2] Affymetrix Human Genome U133A 2.0 Array
GSE116448	SN12C	Kidney	Renal cell carcinoma	Control	24h		1	#VALUE!	[HG-U133A_2] Affymetrix Human Genome U133A 2.0 Array
GSE116448	SN12C	Kidney	Renal cell carcinoma	Sorafenib	2h	5000 nM	1	#VALUE!	[HG-U133A_2] Affymetrix Human Genome U133A 2.0 Array
GSE116448	SN12C	Kidney	Renal cell carcinoma	Sorafenib	2h	10000 nM	1	#VALUE!	[HG-U133A_2] Affymetrix Human Genome U133A 2.0 Array
GSE116448	SN12C	Kidney	Renal cell carcinoma	Sorafenib	6h	10000 nM	1	#VALUE!	[HG-U133A_2] Affymetrix Human Genome U133A 2.0 Array
GSE116448	SN12C	Kidney	Renal cell carcinoma	Sorafenib	24h	5000 nM	1	#VALUE!	[HG-U133A_2] Affymetrix Human Genome U133A 2.0 Array
GSE116448	SN12C	Kidney	Renal cell carcinoma	Sorafenib	24h	10000 nM	1	#VALUE!	[HG-U133A_2] Affymetrix Human Genome U133A 2.0 Array
GSE116447	SNB19	Brain	Astrocytoma	Rapamycin	2h	10 nM	1	#VALUE!	[HG-U133A_2] Affymetrix Human Genome U133A 2.0 Array
GSE116447	SNB19	Brain	Astrocytoma	Rapamycin	2h	100 nM	1	#VALUE!	[HG-U133A_2] Affymetrix Human Genome U133A 2.0 Array
GSE116447	SNB19	Brain	Astrocytoma	Rapamycin	6h	10 nM	1	#VALUE!	[HG-U133A_2] Affymetrix Human Genome U133A 2.0 Array
GSE116447	SNB19	Brain	Astrocytoma	Rapamycin	6h	100 nM	1	#VALUE!	[HG-U133A_2] Affymetrix Human Genome U133A 2.0 Array
GSE116447	SNB19	Brain	Astrocytoma	Rapamycin	24h	10 nM	1	#VALUE!	[HG-U133A_2] Affymetrix Human Genome U133A 2.0 Array
GSE116447	SNB19	Brain	Astrocytoma	Rapamycin	24h	100 nM	1	#VALUE!	[HG-U133A_2] Affymetrix Human Genome U133A 2.0 Array
GSE116447	SNB19	Brain	Astrocytoma	Control	2h		1	#VALUE!	[HG-U133A_2] Affymetrix Human Genome U133A 2.0 Array
GSE116447	SNB19	Brain	Astrocytoma	Control	6h		1	#VALUE!	[HG-U133A_2] Affymetrix Human Genome U133A 2.0 Array
GSE116447	SNB19	Brain	Astrocytoma	Control	24h		1	#VALUE!	[HG-U133A_2] Affymetrix Human Genome U133A 2.0 Array
GSE116448	SNB19	Brain	Astrocytoma	Control	2h		1	#VALUE!	[HG-U133A_2] Affymetrix Human Genome U133A 2.0 Array
GSE116448	SNB19	Brain	Astrocytoma	Control	6h		1	#VALUE!	[HG-U133A_2] Affymetrix Human Genome U133A 2.0 Array
GSE116448	SNB19	Brain	Astrocytoma	Control	24h		1	#VALUE!	[HG-U133A_2] Affymetrix Human Genome U133A 2.0 Array
GSE116448	SNB19	Brain	Astrocytoma	Sorafenib	2h	5000 nM	1	#VALUE!	[HG-U133A_2] Affymetrix Human Genome U133A 2.0 Array
GSE116448	SNB19	Brain	Astrocytoma	Sorafenib	2h	10000 nM	1	#VALUE!	[HG-U133A_2] Affymetrix Human Genome U133A 2.0 Array
GSE116448	SNB19	Brain	Astrocytoma	Sorafenib	6h	5000 nM	1	#VALUE!	[HG-U133A_2] Affymetrix Human Genome U133A 2.0 Array
GSE116448	SNB19	Brain	Astrocytoma	Sorafenib	6h	10000 nM	1	#VALUE!	[HG-U133A_2] Affymetrix Human Genome U133A 2.0 Array
GSE116448	SNB19	Brain	Astrocytoma	Sorafenib	24h	5000 nM	1	#VALUE!	[HG-U133A_2] Affymetrix Human Genome U133A 2.0 Array
GSE116448	SNB19	Brain	Astrocytoma	Sorafenib	24h	10000 nM	1	#VALUE!	[HG-U133A_2] Affymetrix Human Genome U133A 2.0 Array
GSE116447	SNB75	Brain	Glioblastoma	Rapamycin	2h	10 nM	1	#VALUE!	[HG-U133A_2] Affymetrix Human Genome U133A 2.0 Array
GSE116447	SNB75	Brain	Glioblastoma	Rapamycin	2h	100 nM	1	#VALUE!	[HG-U133A_2] Affymetrix Human Genome U133A 2.0 Array
GSE116447	SNB75	Brain	Glioblastoma	Rapamycin	6h	10 nM	1	#VALUE!	[HG-U133A_2] Affymetrix Human Genome U133A 2.0 Array
GSE116447	SNB75	Brain	Glioblastoma	Rapamycin	6h	100 nM	1	#VALUE!	[HG-U133A_2] Affymetrix Human Genome U133A 2.0 Array
GSE116447	SNB75	Brain	Glioblastoma	Rapamycin	24h	10 nM	1	#VALUE!	[HG-U133A_2] Affymetrix Human Genome U133A 2.0 Array
GSE116447	SNB75	Brain	Glioblastoma	Rapamycin	24h	100 nM	1	#VALUE!	[HG-U133A_2] Affymetrix Human Genome U133A 2.0 Array
GSE116447	SNB75	Brain	Glioblastoma	Control	2h		1	#VALUE!	[HG-U133A_2] Affymetrix Human Genome U133A 2.0 Array
GSE116447	SNB75	Brain	Glioblastoma	Control	6h		1	#VALUE!	[HG-U133A_2] Affymetrix Human Genome U133A 2.0 Array
GSE116447	SNB75	Brain	Glioblastoma	Control	24h		1	#VALUE!	[HG-U133A_2] Affymetrix Human Genome U133A 2.0 Array
GSE116448	SNB75	Brain	Glioblastoma	Control	2h		1	#VALUE!	[HG-U133A_2] Affymetrix Human Genome U133A 2.0 Array
GSE116448	SNB75	Brain	Glioblastoma	Control	6h		1	#VALUE!	[HG-U133A_2] Affymetrix Human Genome U133A 2.0 Array
GSE116448	SNB75	Brain	Glioblastoma	Control	24h		1	#VALUE!	[HG-U133A_2] Affymetrix Human Genome U133A 2.0 Array
GSE116448	SNB75	Brain	Glioblastoma	Sorafenib	2h	5000 nM	1	#VALUE!	[HG-U133A_2] Affymetrix Human Genome U133A 2.0 Array
GSE116448	SNB75	Brain	Glioblastoma	Sorafenib	2h	10000 nM	1	#VALUE!	[HG-U133A_2] Affymetrix Human Genome U133A 2.0 Array
GSE116448	SNB75	Brain	Glioblastoma	Sorafenib	6h	5000 nM	1	#VALUE!	[HG-U133A_2] Affymetrix Human Genome U133A 2.0 Array
GSE116448	SNB75	Brain	Glioblastoma	Sorafenib	6h	10000 nM	1	#VALUE!	[HG-U133A_2] Affymetrix Human Genome U133A 2.0 Array
GSE116448	SNB75	Brain	Glioblastoma	Sorafenib	24h	5000 nM	1	#VALUE!	[HG-U133A_2] Affymetrix Human Genome U133A 2.0 Array
GSE116448	SNB75	Brain	Glioblastoma	Sorafenib	24h	10000 nM	1	#VALUE!	[HG-U133A_2] Affymetrix Human Genome U133A 2.0 Array
GSE116448	SR	Lymph nodes	Anaplastic large cell lymphoma, ALK-positive	Control	2h		1	#VALUE!	[HG-U133A_2] Affymetrix Human Genome U133A 2.0 Array
GSE116448	SR	Lymph nodes	Anaplastic large cell lymphoma, ALK-positive	Control	6h		1	#VALUE!	[HG-U133A_2] Affymetrix Human Genome U133A 2.0 Array
GSE116448	SR	Lymph nodes	Anaplastic large cell lymphoma, ALK-positive	Control	24h		1	#VALUE!	[HG-U133A_2] Affymetrix Human Genome U133A 2.0 Array
GSE116448	SR	Lymph nodes	Anaplastic large cell lymphoma, ALK-positive	Sorafenib	2h	5000 nM	1	#VALUE!	[HG-U133A_2] Affymetrix Human Genome U133A 2.0 Array
GSE116448	SR	Lymph nodes	Anaplastic large cell lymphoma, ALK-positive	Sorafenib	2h	10000 nM	1	#VALUE!	[HG-U133A_2] Affymetrix Human Genome U133A 2.0 Array
GSE116448	SR	Lymph nodes	Anaplastic large cell lymphoma, ALK-positive	Sorafenib	6h	5000 nM	1	#VALUE!	[HG-U133A_2] Affymetrix Human Genome U133A 2.0 Array
GSE116448	SR	Lymph nodes	Anaplastic large cell lymphoma, ALK-positive	Sorafenib	6h	10000 nM	1	#VALUE!	[HG-U133A_2] Affymetrix Human Genome U133A 2.0 Array
GSE116448	SR	Lymph nodes	Anaplastic large cell lymphoma, ALK-positive	Sorafenib	24h	5000 nM	1	#VALUE!	[HG-U133A_2] Affymetrix Human Genome U133A 2.0 Array
GSE116447	SW620	Colon	Colon adenocarcinoma. Derived from metastatic site: Lymph node.	Rapamycin	2h	10 nM	1	#VALUE!	[HG-U133A_2] Affymetrix Human Genome U133A 2.0 Array
GSE116447	SW620	Colon	Colon adenocarcinoma. Derived from metastatic site: Lymph node.	Rapamycin	2h	100 nM	1	#VALUE!	[HG-U133A_2] Affymetrix Human Genome U133A 2.0 Array
GSE116447	SW620	Colon	Colon adenocarcinoma. Derived from metastatic site: Lymph node.	Rapamycin	6h	10 nM	1	#VALUE!	[HG-U133A_2] Affymetrix Human Genome U133A 2.0 Array
GSE116447	SW620	Colon	Colon adenocarcinoma. Derived from metastatic site: Lymph node.	Rapamycin	6h	100 nM	1	#VALUE!	[HG-U133A_2] Affymetrix Human Genome U133A 2.0 Array
GSE116447	SW620	Colon	Colon adenocarcinoma. Derived from metastatic site: Lymph node.	Rapamycin	24h	10 nM	1	#VALUE!	[HG-U133A_2] Affymetrix Human Genome U133A 2.0 Array
GSE116447	SW620	Colon	Colon adenocarcinoma. Derived from metastatic site: Lymph node.	Rapamycin	24h	100 nM	1	#VALUE!	[HG-U133A_2] Affymetrix Human Genome U133A 2.0 Array
GSE116447	SW620	Colon	Colon adenocarcinoma. Derived from metastatic site: Lymph node.	Control	2h		1	#VALUE!	[HG-U133A_2] Affymetrix Human Genome U133A 2.0 Array
GSE116447	SW620	Colon	Colon adenocarcinoma. Derived from metastatic site: Lymph node.	Control	6h		1	#VALUE!	[HG-U133A_2] Affymetrix Human Genome U133A 2.0 Array
GSE116447	SW620	Colon	Colon adenocarcinoma. Derived from metastatic site: Lymph node.	Control	24h		1	#VALUE!	[HG-U133A_2] Affymetrix Human Genome U133A 2.0 Array
GSE116448	SW620	Colon	Colon adenocarcinoma. Derived from metastatic site: Lymph node.	Control	2h		1	#VALUE!	[HG-U133A_2] Affymetrix Human Genome U133A 2.0 Array
GSE116448	SW620	Colon	Colon adenocarcinoma. Derived from metastatic site: Lymph node.	Control	6h		1	#VALUE!	[HG-U133A_2] Affymetrix Human Genome U133A 2.0 Array
GSE116448	SW620	Colon	Colon adenocarcinoma. Derived from metastatic site: Lymph node.	Control	24h		1	#VALUE!	[HG-U133A_2] Affymetrix Human Genome U133A 2.0 Array
GSE116448	SW620	Colon	Colon adenocarcinoma. Derived from metastatic site: Lymph node.	Sorafenib	2h	5000 nM	1	#VALUE!	[HG-U133A_2] Affymetrix Human Genome U133A 2.0 Array
GSE116448	SW620	Colon	Colon adenocarcinoma. Derived from metastatic site: Lymph node.	Sorafenib	2h	10000 nM	1	#VALUE!	[HG-U133A_2] Affymetrix Human Genome U133A 2.0 Array
GSE116448	SW620	Colon	Colon adenocarcinoma. Derived from metastatic site: Lymph node.	Sorafenib	6h	5000 nM	1	#VALUE!	[HG-U133A_2] Affymetrix Human Genome U133A 2.0 Array
GSE116448	SW620	Colon	Colon adenocarcinoma. Derived from metastatic site: Lymph node.	Sorafenib	6h	10000 nM	1	#VALUE!	[HG-U133A_2] Affymetrix Human Genome U133A 2.0 Array
GSE116448	SW620	Colon	Colon adenocarcinoma. Derived from metastatic site: Lymph node.	Sorafenib	24h	5000 nM	1	#VALUE!	[HG-U133A_2] Affymetrix Human Genome U133A 2.0 Array
GSE116448	SW620	Colon	Colon adenocarcinoma. Derived from metastatic site: Lymph node.	Sorafenib	24h	10000 nM	1	#VALUE!	[HG-U133A_2] Affymetrix Human Genome U133A 2.0 Array
GSE116447	T47D	Breast	Invasive breast carcinoma of no special type. Derived from metastatic site: Pleural effusion.	Rapamycin	2h	10 nM	1	#VALUE!	[HG-U133A_2] Affymetrix Human Genome U133A 2.0 Array
GSE116447	T47D	Breast	Invasive breast carcinoma of no special type. Derived from metastatic site: Pleural effusion.	Rapamycin	2h	100 nM	1	#VALUE!	[HG-U133A_2] Affymetrix Human Genome U133A 2.0 Array
GSE116447	T47D	Breast	Invasive breast carcinoma of no special type. Derived from metastatic site: Pleural effusion.	Rapamycin	6h	10 nM	1	#VALUE!	[HG-U133A_2] Affymetrix Human Genome U133A 2.0 Array
GSE116447	T47D	Breast	Invasive breast carcinoma of no special type. Derived from metastatic site: Pleural effusion.	Rapamycin	6h	100 nM	1	#VALUE!	[HG-U133A_2] Affymetrix Human Genome U133A 2.0 Array
GSE116447	T47D	Breast	Invasive breast carcinoma of no special type. Derived from metastatic site: Pleural effusion.	Rapamycin	24h	10 nM	1	#VALUE!	[HG-U133A_2] Affymetrix Human Genome U133A 2.0 Array
GSE116447	T47D	Breast	Invasive breast carcinoma of no special type. Derived from metastatic site: Pleural effusion.	Rapamycin	24h	100 nM	1	#VALUE!	[HG-U133A_2] Affymetrix Human Genome U133A 2.0 Array
GSE116447	T47D	Breast	Invasive breast carcinoma of no special type. Derived from metastatic site: Pleural effusion.	Control	2h		1	#VALUE!	[HG-U133A_2] Affymetrix Human Genome U133A 2.0 Array
GSE116447	T47D	Breast	Invasive breast carcinoma of no special type. Derived from metastatic site: Pleural effusion.	Control	6h		1	#VALUE!	[HG-U133A_2] Affymetrix Human Genome U133A 2.0 Array
GSE116447	T47D	Breast	Invasive breast carcinoma of no special type. Derived from metastatic site: Pleural effusion.	Control	24h		1	#VALUE!	[HG-U133A_2] Affymetrix Human Genome U133A 2.0 Array
GSE116448	T47D	Breast	Invasive breast carcinoma of no special type. Derived from metastatic site: Pleural effusion.	Control	2h		1	#VALUE!	[HG-U133A_2] Affymetrix Human Genome U133A 2.0 Array
GSE116448	T47D	Breast	Invasive breast carcinoma of no special type. Derived from metastatic site: Pleural effusion.	Control	6h		1	#VALUE!	[HG-U133A_2] Affymetrix Human Genome U133A 2.0 Array
GSE116448	T47D	Breast	Invasive breast carcinoma of no special type. Derived from metastatic site: Pleural effusion.	Control	24h		1	#VALUE!	[HG-U133A_2] Affymetrix Human Genome U133A 2.0 Array
GSE116448	T47D	Breast	Invasive breast carcinoma of no special type. Derived from metastatic site: Pleural effusion.	Sorafenib	2h	5000 nM	1	#VALUE!	[HG-U133A_2] Affymetrix Human Genome U133A 2.0 Array
GSE116448	T47D	Breast	Invasive breast carcinoma of no special type. Derived from metastatic site: Pleural effusion.	Sorafenib	2h	10000 nM	1	#VALUE!	[HG-U133A_2] Affymetrix Human Genome U133A 2.0 Array
GSE116448	T47D	Breast	Invasive breast carcinoma of no special type. Derived from metastatic site: Pleural effusion.	Sorafenib	6h	5000 nM	1	#VALUE!	[HG-U133A_2] Affymetrix Human Genome U133A 2.0 Array
GSE116448	T47D	Breast	Invasive breast carcinoma of no special type. Derived from metastatic site: Pleural effusion.	Sorafenib	6h	10000 nM	1	#VALUE!	[HG-U133A_2] Affymetrix Human Genome U133A 2.0 Array
GSE116448	T47D	Breast	Invasive breast carcinoma of no special type. Derived from metastatic site: Pleural effusion.	Sorafenib	24h	5000 nM	1	#VALUE!	[HG-U133A_2] Affymetrix Human Genome U133A 2.0 Array
GSE116448	T47D	Breast	Invasive breast carcinoma of no special type. Derived from metastatic site: Pleural effusion.	Sorafenib	24h	10000 nM	1	#VALUE!	[HG-U133A_2] Affymetrix Human Genome U133A 2.0 Array
GSE116447	TK10	Kidney	Clear cell renal cell carcinoma	Rapamycin	2h	10 nM	1	#VALUE!	[HG-U133A_2] Affymetrix Human Genome U133A 2.0 Array
GSE116447	TK10	Kidney	Clear cell renal cell carcinoma	Rapamycin	2h	100 nM	1	#VALUE!	[HG-U133A_2] Affymetrix Human Genome U133A 2.0 Array
GSE116447	TK10	Kidney	Clear cell renal cell carcinoma	Rapamycin	6h	10 nM	1	#VALUE!	[HG-U133A_2] Affymetrix Human Genome U133A 2.0 Array
GSE116447	TK10	Kidney	Clear cell renal cell carcinoma	Rapamycin	6h	100 nM	1	#VALUE!	[HG-U133A_2] Affymetrix Human Genome U133A 2.0 Array
GSE116447	TK10	Kidney	Clear cell renal cell carcinoma	Rapamycin	24h	10 nM	1	#VALUE!	[HG-U133A_2] Affymetrix Human Genome U133A 2.0 Array
GSE116447	TK10	Kidney	Clear cell renal cell carcinoma	Rapamycin	24h	100 nM	1	#VALUE!	[HG-U133A_2] Affymetrix Human Genome U133A 2.0 Array
GSE116447	TK10	Kidney	Clear cell renal cell carcinoma	Control	2h		1	#VALUE!	[HG-U133A_2] Affymetrix Human Genome U133A 2.0 Array
GSE116447	TK10	Kidney	Clear cell renal cell carcinoma	Control	6h		1	#VALUE!	[HG-U133A_2] Affymetrix Human Genome U133A 2.0 Array
GSE116447	TK10	Kidney	Clear cell renal cell carcinoma	Control	24h		1	#VALUE!	[HG-U133A_2] Affymetrix Human Genome U133A 2.0 Array
GSE116448	TK10	Kidney	Clear cell renal cell carcinoma	Control	2h		1	#VALUE!	[HG-U133A_2] Affymetrix Human Genome U133A 2.0 Array
GSE116448	TK10	Kidney	Clear cell renal cell carcinoma	Control	6h		1	#VALUE!	[HG-U133A_2] Affymetrix Human Genome U133A 2.0 Array
GSE116448	TK10	Kidney	Clear cell renal cell carcinoma	Control	24h		1	#VALUE!	[HG-U133A_2] Affymetrix Human Genome U133A 2.0 Array
GSE116448	TK10	Kidney	Clear cell renal cell carcinoma	Sorafenib	2h	5000 nM	1	#VALUE!	[HG-U133A_2] Affymetrix Human Genome U133A 2.0 Array
GSE116448	TK10	Kidney	Clear cell renal cell carcinoma	Sorafenib	2h	10000 nM	1	#VALUE!	[HG-U133A_2] Affymetrix Human Genome U133A 2.0 Array
GSE116448	TK10	Kidney	Clear cell renal cell carcinoma	Sorafenib	6h	5000 nM	1	#VALUE!	[HG-U133A_2] Affymetrix Human Genome U133A 2.0 Array
GSE116448	TK10	Kidney	Clear cell renal cell carcinoma	Sorafenib	6h	10000 nM	1	#VALUE!	[HG-U133A_2] Affymetrix Human Genome U133A 2.0 Array
GSE116448	TK10	Kidney	Clear cell renal cell carcinoma	Sorafenib	24h	5000 nM	1	#VALUE!	[HG-U133A_2] Affymetrix Human Genome U133A 2.0 Array
GSE116448	TK10	Kidney	Clear cell renal cell carcinoma	Sorafenib	24h	10000 nM	1	#VALUE!	[HG-U133A_2] Affymetrix Human Genome U133A 2.0 Array
GSE116447	U251	Brain	Astrocytoma	Rapamycin	2h	10 nM	1	#VALUE!	[HG-U133A_2] Affymetrix Human Genome U133A 2.0 Array
GSE116447	U251	Brain	Astrocytoma	Rapamycin	2h	100 nM	1	#VALUE!	[HG-U133A_2] Affymetrix Human Genome U133A 2.0 Array
GSE116447	U251	Brain	Astrocytoma	Rapamycin	6h	10 nM	1	#VALUE!	[HG-U133A_2] Affymetrix Human Genome U133A 2.0 Array
GSE116447	U251	Brain	Astrocytoma	Rapamycin	6h	100 nM	1	#VALUE!	[HG-U133A_2] Affymetrix Human Genome U133A 2.0 Array
GSE116447	U251	Brain	Astrocytoma	Rapamycin	24h	10 nM	1	#VALUE!	[HG-U133A_2] Affymetrix Human Genome U133A 2.0 Array
GSE116447	U251	Brain	Astrocytoma	Rapamycin	24h	100 nM	1	#VALUE!	[HG-U133A_2] Affymetrix Human Genome U133A 2.0 Array
GSE116447	U251	Brain	Astrocytoma	Control	2h		1	#VALUE!	[HG-U133A_2] Affymetrix Human Genome U133A 2.0 Array
GSE116447	U251	Brain	Astrocytoma	Control	6h		1	#VALUE!	[HG-U133A_2] Affymetrix Human Genome U133A 2.0 Array
GSE116447	U251	Brain	Astrocytoma	Control	24h		1	#VALUE!	[HG-U133A_2] Affymetrix Human Genome U133A 2.0 Array
GSE116448	U251	Brain	Astrocytoma	Control	2h		1	#VALUE!	[HG-U133A_2] Affymetrix Human Genome U133A 2.0 Array
GSE116448	U251	Brain	Astrocytoma	Control	6h		1	#VALUE!	[HG-U133A_2] Affymetrix Human Genome U133A 2.0 Array
GSE116448	U251	Brain	Astrocytoma	Control	24h		1	#VALUE!	[HG-U133A_2] Affymetrix Human Genome U133A 2.0 Array
GSE116448	U251	Brain	Astrocytoma	Sorafenib	2h	5000 nM	1	#VALUE!	[HG-U133A_2] Affymetrix Human Genome U133A 2.0 Array
GSE116448	U251	Brain	Astrocytoma	Sorafenib	2h	10000 nM	1	#VALUE!	[HG-U133A_2] Affymetrix Human Genome U133A 2.0 Array
GSE116448	U251	Brain	Astrocytoma	Sorafenib	6h	5000 nM	1	#VALUE!	[HG-U133A_2] Affymetrix Human Genome U133A 2.0 Array
GSE116448	U251	Brain	Astrocytoma	Sorafenib	6h	10000 nM	1	#VALUE!	[HG-U133A_2] Affymetrix Human Genome U133A 2.0 Array
GSE116448	U251	Brain	Astrocytoma	Sorafenib	24h	5000 nM	1	#VALUE!	[HG-U133A_2] Affymetrix Human Genome U133A 2.0 Array
GSE116448	U251	Brain	Astrocytoma	Sorafenib	24h	10000 nM	1	#VALUE!	[HG-U133A_2] Affymetrix Human Genome U133A 2.0 Array
GSE116447	UACC257	Skin	Melanoma	Rapamycin	2h	100 nM	1	#VALUE!	[HG-U133A_2] Affymetrix Human Genome U133A 2.0 Array
GSE116447	UACC257	Skin	Melanoma	Rapamycin	24h	10 nM	1	#VALUE!	[HG-U133A_2] Affymetrix Human Genome U133A 2.0 Array
GSE116447	UACC257	Skin	Melanoma	Rapamycin	24h	100 nM	1	#VALUE!	[HG-U133A_2] Affymetrix Human Genome U133A 2.0 Array
GSE116447	UACC257	Skin	Melanoma	Control	2h		1	#VALUE!	[HG-U133A_2] Affymetrix Human Genome U133A 2.0 Array
GSE116447	UACC257	Skin	Melanoma	Control	6h		1	#VALUE!	[HG-U133A_2] Affymetrix Human Genome U133A 2.0 Array
GSE116447	UACC257	Skin	Melanoma	Control	24h		1	#VALUE!	[HG-U133A_2] Affymetrix Human Genome U133A 2.0 Array
GSE116448	UACC257	Skin	Melanoma	Control	2h		1	#VALUE!	[HG-U133A_2] Affymetrix Human Genome U133A 2.0 Array
GSE116448	UACC257	Skin	Melanoma	Control	6h		1	#VALUE!	[HG-U133A_2] Affymetrix Human Genome U133A 2.0 Array
GSE116448	UACC257	Skin	Melanoma	Control	24h		1	#VALUE!	[HG-U133A_2] Affymetrix Human Genome U133A 2.0 Array
GSE116448	UACC257	Skin	Melanoma	Sorafenib	2h	5000 nM	1	#VALUE!	[HG-U133A_2] Affymetrix Human Genome U133A 2.0 Array
GSE116448	UACC257	Skin	Melanoma	Sorafenib	2h	10000 nM	1	#VALUE!	[HG-U133A_2] Affymetrix Human Genome U133A 2.0 Array
GSE116448	UACC257	Skin	Melanoma	Sorafenib	6h	5000 nM	1	#VALUE!	[HG-U133A_2] Affymetrix Human Genome U133A 2.0 Array
GSE116448	UACC257	Skin	Melanoma	Sorafenib	6h	10000 nM	1	#VALUE!	[HG-U133A_2] Affymetrix Human Genome U133A 2.0 Array
GSE116448	UACC257	Skin	Melanoma	Sorafenib	24h	5000 nM	1	#VALUE!	[HG-U133A_2] Affymetrix Human Genome U133A 2.0 Array
GSE116448	UACC257	Skin	Melanoma	Sorafenib	24h	10000 nM	1	#VALUE!	[HG-U133A_2] Affymetrix Human Genome U133A 2.0 Array
GSE116447	UACC62	Skin	Melanoma	Rapamycin	6h	10 nM	1	#VALUE!	[HG-U133A_2] Affymetrix Human Genome U133A 2.0 Array
GSE116447	UACC62	Skin	Melanoma	Rapamycin	6h	100 nM	1	#VALUE!	[HG-U133A_2] Affymetrix Human Genome U133A 2.0 Array
GSE116447	UACC62	Skin	Melanoma	Rapamycin	24h	10 nM	1	#VALUE!	[HG-U133A_2] Affymetrix Human Genome U133A 2.0 Array
GSE116447	UACC62	Skin	Melanoma	Rapamycin	24h	100 nM	1	#VALUE!	[HG-U133A_2] Affymetrix Human Genome U133A 2.0 Array
GSE116447	UACC62	Skin	Melanoma	Control	2h		1	#VALUE!	[HG-U133A_2] Affymetrix Human Genome U133A 2.0 Array
GSE116447	UACC62	Skin	Melanoma	Control	6h		1	#VALUE!	[HG-U133A_2] Affymetrix Human Genome U133A 2.0 Array
GSE116447	UACC62	Skin	Melanoma	Control	24h		1	#VALUE!	[HG-U133A_2] Affymetrix Human Genome U133A 2.0 Array
GSE116448	UACC62	Skin	Melanoma	Control	2h		1	#VALUE!	[HG-U133A_2] Affymetrix Human Genome U133A 2.0 Array
GSE116448	UACC62	Skin	Melanoma	Control	6h		1	#VALUE!	[HG-U133A_2] Affymetrix Human Genome U133A 2.0 Array
GSE116448	UACC62	Skin	Melanoma	Control	24h		1	#VALUE!	[HG-U133A_2] Affymetrix Human Genome U133A 2.0 Array
GSE116448	UACC62	Skin	Melanoma	Sorafenib	2h	5000 nM	1	#VALUE!	[HG-U133A_2] Affymetrix Human Genome U133A 2.0 Array
GSE116448	UACC62	Skin	Melanoma	Sorafenib	2h	10000 nM	1	#VALUE!	[HG-U133A_2] Affymetrix Human Genome U133A 2.0 Array
GSE116448	UACC62	Skin	Melanoma	Sorafenib	6h	5000 nM	1	#VALUE!	[HG-U133A_2] Affymetrix Human Genome U133A 2.0 Array
GSE116448	UACC62	Skin	Melanoma	Sorafenib	6h	10000 nM	1	#VALUE!	[HG-U133A_2] Affymetrix Human Genome U133A 2.0 Array
GSE116448	UACC62	Skin	Melanoma	Sorafenib	24h	5000 nM	1	#VALUE!	[HG-U133A_2] Affymetrix Human Genome U133A 2.0 Array
GSE116448	UACC62	Skin	Melanoma	Sorafenib	24h	10000 nM	1	#VALUE!	[HG-U133A_2] Affymetrix Human Genome U133A 2.0 Array
GSE116447	UO31	Kidney	Renal cell carcinoma	Rapamycin	2h	10 nM	1	#VALUE!	[HG-U133A_2] Affymetrix Human Genome U133A 2.0 Array
GSE116447	UO31	Kidney	Renal cell carcinoma	Rapamycin	2h	100 nM	1	#VALUE!	[HG-U133A_2] Affymetrix Human Genome U133A 2.0 Array
GSE116447	UO31	Kidney	Renal cell carcinoma	Rapamycin	6h	10 nM	1	#VALUE!	[HG-U133A_2] Affymetrix Human Genome U133A 2.0 Array
GSE116447	UO31	Kidney	Renal cell carcinoma	Rapamycin	6h	100 nM	1	#VALUE!	[HG-U133A_2] Affymetrix Human Genome U133A 2.0 Array
GSE116447	UO31	Kidney	Renal cell carcinoma	Rapamycin	24h	10 nM	1	#VALUE!	[HG-U133A_2] Affymetrix Human Genome U133A 2.0 Array
GSE116447	UO31	Kidney	Renal cell carcinoma	Rapamycin	24h	100 nM	1	#VALUE!	[HG-U133A_2] Affymetrix Human Genome U133A 2.0 Array
GSE116447	UO31	Kidney	Renal cell carcinoma	Control	2h		1	#VALUE!	[HG-U133A_2] Affymetrix Human Genome U133A 2.0 Array
GSE116447	UO31	Kidney	Renal cell carcinoma	Control	6h		1	#VALUE!	[HG-U133A_2] Affymetrix Human Genome U133A 2.0 Array
GSE116447	UO31	Kidney	Renal cell carcinoma	Control	24h		1	#VALUE!	[HG-U133A_2] Affymetrix Human Genome U133A 2.0 Array
GSE116448	UO31	Kidney	Renal cell carcinoma	Control	2h		1	#VALUE!	[HG-U133A_2] Affymetrix Human Genome U133A 2.0 Array
GSE116448	UO31	Kidney	Renal cell carcinoma	Sorafenib	2h	5000 nM	1	#VALUE!	[HG-U133A_2] Affymetrix Human Genome U133A 2.0 Array
GSE116448	UO31	Kidney	Renal cell carcinoma	Sorafenib	2h	10000 nM	1	#VALUE!	[HG-U133A_2] Affymetrix Human Genome U133A 2.0 Array
GSE116448	UO31	Kidney	Renal cell carcinoma	Control	6h		1	#VALUE!	[HG-U133A_2] Affymetrix Human Genome U133A 2.0 Array
GSE116448	UO31	Kidney	Renal cell carcinoma	Sorafenib	6h	5000 nM	1	#VALUE!	[HG-U133A_2] Affymetrix Human Genome U133A 2.0 Array
GSE116448	UO31	Kidney	Renal cell carcinoma	Sorafenib	6h	10000 nM	1	#VALUE!	[HG-U133A_2] Affymetrix Human Genome U133A 2.0 Array
GSE116448	UO31	Kidney	Renal cell carcinoma	Control	24h		1	#VALUE!	[HG-U133A_2] Affymetrix Human Genome U133A 2.0 Array
GSE116448	UO31	Kidney	Renal cell carcinoma	Sorafenib	24h	5000 nM	1	#VALUE!	[HG-U133A_2] Affymetrix Human Genome U133A 2.0 Array
GSE116448	UO31	Kidney	Renal cell carcinoma	Sorafenib	24h	10000 nM	1	#VALUE!	[HG-U133A_2] Affymetrix Human Genome U133A 2.0 Array
