# Supplementary material for: Enhancing cancer treatment and understanding through clustering of gene responses to categorical stressors
Source: Sci Rep. 2023 Apr 21;13:6517. doi: 10.1038/s41598-023-33785-w (PMC10121664; doi:10.1038/s41598-023-33785-w)
Supplement: Supplementary file 3 — Supplementary Table S2. [file 41598_2023_33785_MOESM3_ESM.xlsx]

## Sheet: Sheet1
NOT FILTERED FOR SILHOUETTE
Samples	class	Cell line	TCGA	Treatment	silhouette
0.5uM_Genistein_MCF7	2	MCF7	BRCA	Genistein	0.967382
0.75uM_Genistein_MCF7	2	MCF7	BRCA	Genistein	0.967382
10uM_Genistein_MCF7	2	MCF7	BRCA	Genistein	0.967382
12_uM_Genistein_MCF7	2	MCF7	BRCA	Genistein	0.967382
16_uM_Genistein_MCF7	2	MCF7	BRCA	Genistein	0.967382
1uM_Genistein_MCF7	2	MCF7	BRCA	Genistein	0.967382
2uM_Genistein_MCF7	2	MCF7	BRCA	Genistein	0.967382
3uM_Genistein_MCF7	2	MCF7	BRCA	Genistein	0.967382
4uM_Genistein_MCF7	2	MCF7	BRCA	Genistein	0.967382
8_uM_Genistein_MCF7	2	MCF7	BRCA	Genistein	0.967382
A2058_BEZ235_0.03uM_24h	1	A2058	SKCM	BEZ235	0.989091
A2058_BEZ235_3.6uM_24h	1	A2058	SKCM	BEZ235	0.989091
A2058_BEZ235_IC90_24h	1	A2058	SKCM	BEZ235	0.989091
A2780_Temsirolimus_100nM_24h	2	A2780	MISC	Temsirolimus	0.967382
A2780_Temsirolimus_100nM_48h	2	A2780	MISC	Temsirolimus	0.967382
A431_Everolimus_100nM_72h	2	A431	MISC	Everolimus	0.967382
A549_DCA_0.5mM_48h	4	A549	LUAD	DCA	0.968435
A549_Resveratrol_25uM_48h	4	A549	LUAD	Resveratrol	0.967383
ACC.MESO.4_Afuresertib_10uM_24h	1	ACC-MESO-4	MESO	Afuresertib	0.989091
BT20_Metformin_10mM_72h	3	BT20	BRCA	Metformin	0.996319
BT474_Everolimus_150nM_2400h	2	BT474	BRCA	Everolimus	0.958681
BT549_Eve_10uM_48h	1	BT549	BRCA	Everolimus	0.989091
BT549_Selumetinib_24h	4	BT549	BRCA	Selumetinib	0.968435
BT549_Selumetinib_4h	4	BT549	BRCA	Selumetinib	0.968435
C4.2B_Genistein_25uM_6h	2	C4-2B	PRAD	Genistein	0.958681
C4.2B_Genistein_25uM_72h	1	C4-2B	PRAD	Genistein	0.981178
COLO205_16h_Sel_1uM	1	COLO205	COAD	Selumetinib	0.989091
COLO205_48_Sel_1uM	1	COLO205	COAD	Selumetinib	0.989091
COLO205_4h_Sel_1uM	4	COLO205	COAD	Selumetinib	0.747686
COLO205_Sel_48h_0.1uM	2	COLO205	COAD	Selumetinib	0.967382
CUTLL1_Rapamycin_10nM_24h	4	CUTLL1	DLBC	Rapamycin	0.968435
CUTLL1_Resveratrol_40uM_24h	4	CUTLL1	DLBC	Resveratrol	0.967383
Genistein_0.05_MCF7	4	MCF7	BRCA	Genistein	0.967383
Genistein_0.1_MCF7	4	MCF7	BRCA	Genistein	0.967383
Genistein_0.25_MCF7	2	MCF7	BRCA	Genistein	0.967382
Genistein_6_MCF7	2	MCF7	BRCA	Genistein	0.967382
GSC.25_BEZ235_100nM_24h	1	GSC25	LGG	BEZ235	0.989091
GSC.42_BEZ235_100nM_24h	1	GSC42	LGG	BEZ235	0.989091
GSC.811_BEZ235_100nM_24h	1	GSC7-10	LGG	BEZ235	0.989091
GSC7.10_BEZ235_100nM_24h	1	GSC811	LGG	BEZ235	0.989091
H2170_Metformin_20mM_72h	3	H2170	LUSC	Metformin	0.996319
H3122_GS_0.5gL_96h	1	H3122	LUAD	GS	0.989091
H520_Metformin_10mM_72h	3	H520	LUSC	Metformin	0.996319
HCC1937_Everolimus_150nM_2880h	4	HCC1937	BRCA	Everolimus	0.967383
HCC827_BEZ235_1uM_6h	1	HCC827	LUAD	BEZ235	0.989091
HCT116_GS_0gL_48h	3	HCT116	COAD	GS	0.996319
HCT116_GS_1mM_168h	1	HCT116	COAD	GS	0.989091
HCT116_Metformin_20mM_72h	3	HCT116	COAD	Metformin	0.996319
HCT15_Metformin_10mM_72h	3	HCT15	COAD	Metformin	0.996319
HDLM2_Sorafenib_5uM_24hrs	1	HDLM2	DLBC	Sorafenib	0.981178
HDMyZ_Sorafenib_5uM_24hrs	1	HDMyZ	LAML	Sorafenib	0.989091
Hela_2DG_18h	3	HeLa	CESC	2DG	0.996319
Hela_GS_15h	3	HeLa	CESC	GS	0.996319
Hela_GS_18h	1	HeLa	CESC	GS	0.976928
Hela_GS.Bu_15h	3	HeLa	CESC	GS+Buformin	0.996319
Hela_GS.Met_15h	3	HeLa	CESC	GS+Metformin	0.996319
Hela_GS.Phen_15h	3	HeLa	CESC	GS+Phenformin	0.996319
Hep3B_Sorafenib_3mM_24h	1	Hep3B	LIHC	Sorafenib	0.981178
HepaRG_Gen_100uM_6h	2	HepaRG	LIHC	Genistein	0.958681
HepaRG_Gen_10uM_6h	4	HepaRG	LIHC	Genistein	0.967383
HepaRG_Gen_1uM_6h	2	HepaRG	LIHC	Genistein	0.958681
HepaRG_Met_100uM_6h	2	HepaRG	LIHC	Metformin	0.958681
HepaRG_Met_10uM_6h	2	HepaRG	LIHC	Metformin	0.958681
HepaRG_Met_1uM_6h	2	HepaRG	LIHC	Metformin	0.766368
HepaRG_Phen_100uM_6h	3	HepaRG	LIHC	Phenformin	0.996319
HepaRG_Phen_10uM_6h	1	HepaRG	LIHC	Phenformin	0.845643
HepaRG_Phen_1uM_6h	2	HepaRG	LIHC	Phenformin	0.958681
HepG2_Genistein_100uM_6h	4	HepG2	MISC	Genistein	0.959782
HepG2_Genistein_10uM_6h	4	HepG2	MISC	Genistein	0.968435
HepG2_Genistein_1uM_6h	2	HepG2	MISC	Genistein	0.26084
HepG2_GS_0.4gL_48h	3	HepG2	MISC	GS	0.996319
HepG2_Metformin_100uM_6h	4	HepG2	MISC	Metformin	0.967383
HEPG2_Metformin_10mM_72h	3	HepG2	MISC	Metformin	0.996319
HepG2_Metformin_10uM_6h	4	HepG2	MISC	Metformin	0.968435
HepG2_Metformin_1uM_6h	4	HepG2	MISC	Metformin	0.967383
HepG2_Phenformin_100uM_6h	4	HepG2	MISC	Phenformin	0.967383
HepG2_Phenformin_10uM_6h	4	HepG2	MISC	Phenformin	0.967383
HepG2_Phenformin_1uM_6h	4	HepG2	MISC	Phenformin	0.958274
HepG2_sorafenib_3mM_24h	2	HepG2	MISC	Sorafenib	0.967382
HepG2.C3A_Resveratrol_166uM_72h	4	HepG2/C3A	MISC	Resveratrol	0.968435
HL60_met_10mM_24h	1	HL60	LAML	Metformin	0.981178
HOC7_10nM_trametinib_18h	1	HOC7	MISC	Trametinib	0.989091
HSC1_Everolimus_100nM_72h	1	HSC1	MISC	Everolimus	0.989091
HT.29_GS_0gL_18h	3	HT1080	SARC	GS	0.996319
HT.29_GS_0gL_18h.1	1	HT1080	SARC	GS	0.959568
HT1080_2DG_10mM_18h	3	HT1080	SARC	2DG	0.978838
HT1080_2DG_10mM_18h.1	3	HT1080	SARC	2DG	0.978838
HT1080_2DG_10mM_18h.2	1	HT1080	SARC	2DG	0.976928
HT1080_2DG.Bu_18h	3	HT1080	SARC	2DG+Buformin	0.996319
HT1080_2DG.Bu_18h.1	3	HT1080	SARC	2DG+Buformin	0.996319
HT1080_2DG.Met_18h	3	HT1080	SARC	2DG+Metformin	0.996319
HT1080_2DG.Met_18h.1	3	HT1080	SARC	2DG+Metformin	0.996319
HT1080_2DG.Phen	3	HT1080	SARC	2DG+Phenformin	0.996319
HT1080_2DG.Phen_18h	3	HT1080	SARC	2DG+Phenformin	0.996319
HT1080_2DG.Phen_18h.1	3	HT1080	SARC	2DG+Phenformin	0.996319
HT1080_Bu_300uM_18h	1	HT1080	SARC	Buformin	0.989091
HT1080_GS_0gL_18h	3	HT1080	SARC	GS	0.978838
HT1080_GS_0gL_18h.1	3	HT1080	SARC	GS	0.956875
HT1080_Met_10mM_18h	1	HT1080	SARC	Metformin	0.989091
HT1080_Phen_100uM_18h	1	HT1080	SARC	Phenformin	0.989091
HT1080_Phen_100uM_18h.1	1	HT29	COAD	Phenformin	0.989091
HT1080_Resveratrol_2195ng.mL_2h	2	HT29	COAD	Resveratrol	0.967382
HUH7_Sorafenib_10uM_9h	3	HUH7	LIHC	Sorafenib	0.996319
Huh7_sorafenib_3mM_24h	1	HUH7	LIHC	Sorafenib	0.989091
Ishikawa_Genistein_100uM_6h	4	Ishikawa	UCEC	Genistein	0.968435
Ishikawa_Genistein_10uM_6h	4	Ishikawa	UCEC	Genistein	0.968435
Ishikawa_Genistein_1uM_6h	4	Ishikawa	UCEC	Genistein	0.968435
Ishikawa_Genistein_24h_10pM	4	Ishikawa	UCEC	Genistein	0.967383
Ishikawa_Genistein_24h_10uM	1	Ishikawa	UCEC	Genistein	0.968953
Ishikawa_Genistein_24h_1nM	4	Ishikawa	UCEC	Genistein	0.967383
Ishikawa_Genistein_48h_10pM	2	Ishikawa	UCEC	Genistein	0.958681
Ishikawa_Genistein_48h_10uM	2	Ishikawa	UCEC	Genistein	0.958681
Ishikawa_Genistein_48h_1nM	2	Ishikawa	UCEC	Genistein	0.958681
Ishikawa_Genistein_8h_10pM	2	Ishikawa	UCEC	Genistein	0.967382
Ishikawa_Genistein_8h_10uM	4	Ishikawa	UCEC	Genistein	0.967383
Ishikawa_Genistein_8h_1nM	2	Ishikawa	UCEC	Genistein	0.967382
Ishikawa_Genistein4h_100nM	2	Ishikawa	UCEC	Genistein	0.967382
Ishikawa_Genistein8h_100nM	2	Ishikawa	UCEC	Genistein	0.967382
Ishikawa_Genisteinh_100nM	2	Ishikawa	UCEC	Genistein	0.967382
Ishikawa_Metformin_100uM_6h	4	Ishikawa	UCEC	Metformin	0.968435
Ishikawa_Metformin_10uM_6h	4	Ishikawa	UCEC	Metformin	0.968435
Ishikawa_Metformin_1uM_6h	4	Ishikawa	UCEC	Metformin	0.968435
Ishikawa_Phenformin_100uM_6h	4	Ishikawa	UCEC	Phenformin	0.968435
Ishikawa_Phenformin_10uM_6h	4	Ishikawa	UCEC	Phenformin	0.967383
Ishikawa_Phenformin_1uM_6h	4	Ishikawa	UCEC	Phenformin	0.968435
JEKO1_Rapamycin_10nM_24h	2	JEKO1	DLBC	Rapamycin	0.847535
KG1a_met	1	KG1a	LAML	Metformin	0.981178
L363_Rapa_10nM_48h	1	L363	DLBC	Rapamycin	0.981178
L363_Rapa_1nM_48h	2	L363	DLBC	Rapamycin	0.378487
L540_Sorafenib_5uM_24hrs	1	L540	DLBC	Sorafenib	0.981178
LoVo_24h_Metformin_10mM	3	LoVo	COAD	Metformin	0.996319
LoVo_8h_Metformin_10mM	3	LoVo	COAD	Metformin	0.996319
M059K_DCA_0.5mM_48h	2	M059K	GBM	DCA	0.967382
MB157_Metformin_10mM_72h	3	MB157	BRCA	Metformin	0.996319
MCAS_bez235_1uM_24h	1	MCAS	OV	BEZ235	0.989091
MCAS_bez235_1uM_6h	1	MCAS	OV	BEZ235	0.989091
MCF10A_2DG_50mM_24h	1	MCF10A	BRCA	2DG	0.989091
MCF7_10uM_Genistein_48h	2	MCF7	BRCA	Genistein	0.967382
MCF7_3uM_Genistein_48h	2	MCF7	BRCA	Genistein	0.967382
MCF7_Everolimus_100nM_2880h	1	MCF7	BRCA	Everolimus	0.989091
MCF7_Gen_100uM_6h	2	MCF7	BRCA	Genistein	0.958681
MCF7_Gen_10uM_6h	2	MCF7	BRCA	Genistein	0.967382
MCF7_Gen_1uM_6h	2	MCF7	BRCA	Genistein	0.967382
MCF7_GS_0.5gL_24h	1	MCF7	BRCA	GS	0.989091
MCF7_Met_100uM_6h	2	MCF7	BRCA	Metformin	0.967382
MCF7_Met_10uM_6h	2	MCF7	BRCA	Metformin	0.967382
MCF7_Met_1uM_6h	2	MCF7	BRCA	Metformin	0.967382
MCF7_Metformin_10mM_12h	3	MCF7	BRCA	Metformin	0.996319
MCF7_Phen_100uM_6h	4	MCF7	BRCA	Phenformin	0.968435
MCF7_Phen_10uM_6h	2	MCF7	BRCA	Phenformin	0.967382
MCF7_Phen_1uM_6h	2	MCF7	BRCA	Phenformin	0.967382
MCF7_PP242_1uM_12h	1	MCF7	BRCA	PP242	0.989091
MCF7_Rapamycin_100nM_12h	1	MCF7	BRCA	Rapamycin	0.981178
MCF7_Resveratrol_10uM_12h	1	MCF7	BRCA	Resveratrol	0.981178
MCF7_Resveratrol_150mM_48h	1	MCF7	BRCA	Resveratrol	0.989091
MCF7_Resveratrol_250mM_48h	1	MCF7/BUS	BRCA	Resveratrol	0.989091
MCF7_Silybin_10uM_12h	4	MCF7/BUS	BRCA	Silybin	0.967383
MDAMB231_2DG_50mM_24h	3	MDAMB231	BRCA	2DG	0.996319
MDAMB231_Eve_10uM_48h	1	MDAMB231	BRCA	Everolimus	0.989091
MDAMB231_Metformin_20mM_72h	3	MDAMB231	BRCA	Metformin	0.996319
MDAMB231_Selumetinib_1uM_24h	4	MDAMB231	BRCA	Selumetinib	0.717124
MDAMB231_Selumetinib_1uM_4h	4	MDAMB231	BRCA	Selumetinib	0.968435
ME13_BEZ235_0.1uM_8h.1	1	Me13	SKCM	BEZ235	0.989091
ME13_Selumetinib_0.1uM_8h.1	1	Me13	SKCM	Selumetinib	0.981178
ME13_Selumetinib.BEZ235_0.1uM_8h.1	1	Me13	SKCM	Selumetinib+BEZ235	0.981178
Miapaca2_PP242_2.5uM_12h	1	Miapaca2	PAAD	PP242	0.989091
MKN74_GS_0gL_18h	3	MKN74	STAD	GS	0.978838
MNNG.HOS_Rapamycin_12.5nM_6h	1	MNNG/HOS	SARC	Rapamycin	0.989091
MOLM14_met_10mM_24h	1	MOLM14	LAML	Metformin	0.981178
MPSC1_10nM_trametinib_18h	1	MPSC1	OV	Trametinib	0.989091
MSTO.211H_Afuresertib_10uM_24h	1	MSTO-211H	MESO	Afuresertib	0.989091
OV2008_bez235_1uM_24h	1	OV2008	CESC	BEZ235	0.989091
OV2008_bez235_1uM_6h	1	OV2008	CESC	BEZ235	0.989091
OVCAR3_MLN128_0.25uM_24h	1	OVCAR3	MISC	MLN128	0.989091
PANC1_Metformin_20mM_72h	3	PANC1	PAAD	Metformin	0.996319
PLCPRF5_Sorafenib_10uM_24h	4	PLCPRF5	LIHC	Sorafenib	0.968435
PTO15T_Trametinib_100nM_72h	2	PTO15T	COAD	Trametinib	0.967382
PTO19T_Trametinib_100nM_72h	2	PTO19T	COAD	Trametinib	0.967382
PTO19T_Trametinib_100nM_72h.1	1	PTO19T	COAD	Trametinib	0.981178
PTO4T_Trametinib_100nM_72h	2	PTO4T	COAD	Trametinib	0.967382
PTO7T_Trametinib_100nM_72h	2	PTO7T	COAD	Trametinib	0.967382
SNU423_Metformin_10mM_72h	3	SNU423	LIHC	Metformin	0.996319
SNU423_Rapamycin_2uM_72h	2	SNU423	LIHC	Rapamycin	0.958681
SNU423_Resveratrol_166uM_72h	1	SNU423	LIHC	Resveratrol	0.981178
SNU761_sorafenib_3mM_24h	3	SNU761	LIHC	Sorafenib	0.996319
SUM159PT_Selumetinib_1uM_24h	4	SUM159PT	BRCA	Selumetinib	0.967383
SUM159PT_Selumetinib_1uM_4h	4	SUM159PT	BRCA	Selumetinib	0.968435
SW480_Selumetinib_16h	1	SW480	COAD	Selumetinib	0.989091
SW480_Selumetinib_4h	2	SW480	COAD	Selumetinib	0.958681
T4.2_2DG_4mM_168h	2	T4-2	BRCA	2DG	0.967382
T4.2_GS_0gL_168h	2	T4-2	BRCA	GS	0.639658
TF1a_Rapamycin_100nM_72h	4	TF-1a	MISC	Rapamycin	0.68216
U937_met_10mM_24h	1	U937	LAML	Metformin	0.981178
UMSCC81B_GS_0.1mM_24h	3	UMSCC81B	HNSC	GS	0.996319
UMSCC81B_GS_0.1mM_4h	1	UMSCC81B	HNSC	GS	0.894063
