# Supplementary material for: Enhancing cancer treatment and understanding through clustering of gene responses to categorical stressors
Source: Sci Rep. 2023 Apr 21;13:6517. doi: 10.1038/s41598-023-33785-w (PMC10121664; doi:10.1038/s41598-023-33785-w)
Supplement: Supplementary file 4 — Supplementary Table S3. [file 41598_2023_33785_MOESM4_ESM.csv]

	BT549_Selumetinib_4h	BT549_Selumetinib_24h	TF1a_Rapamycin_100nM_72h	A431_Everolimus_100nM_72h	HSC1_Everolimus_100nM_72h	MSTO.211H_Afuresertib_10uM_24h	ACC.MESO.4_Afuresertib_10uM_24h	PTO7T_Trametinib_100nM_72h	PTO15T_Trametinib_100nM_72h	PTO4T_Trametinib_100nM_72h	PTO19T_Trametinib_100nM_72h	PTO19T_Trametinib_100nM_72h.1	OVCAR3_MLN128_0.25uM_24h	COLO205_4h_Sel_1uM	COLO205_16h_Sel_1uM	COLO205_48_Sel_1uM	MCF7_GS_0.5gL_24h	PLCPRF5_Sorafenib_10uM_24h	Hela_GS_18h	Hela_GS_15h	Hela_GS.Bu_15h	Hela_GS.Phen_15h	Hela_GS.Met_15h	Hela_2DG_18h	HT.29_GS_0gL_18h	HT1080_Bu_300uM_18h	HT1080_Met_10mM_18h	HT1080_Phen_100uM_18h	HT1080_GS_0gL_18h	HT1080_2DG_10mM_18h	HT1080_2DG.Bu_18h	HT1080_2DG.Met_18h	HT1080_2DG.Phen_18h	MKN74_GS_0gL_18h	Miapaca2_PP242_2.5uM_12h	HepG2_GS_0.4gL_48h	HOC7_10nM_trametinib_18h	MPSC1_10nM_trametinib_18h	HT1080_2DG.Met_18h.1	HT1080_2DG.Bu_18h.1	HT1080_2DG.Phen_18h.1	HT1080_2DG_10mM_18h.1	HT1080_GS_0gL_18h.1	HT.29_GS_0gL_18h.1	MCF7_Resveratrol_150mM_48h	MCF7_Resveratrol_250mM_48h	HDLM2_Sorafenib_5uM_24hrs	HDMyZ_Sorafenib_5uM_24hrs	L540_Sorafenib_5uM_24hrs
44986
45170
45179
45180
45181
45183
45184
44987
45171
44988
45172
45173
44990
44991
45175
44992
45176
45177
45178
A1BG			0.08884236	0.135768852	-0.048078702	0.882064314	-0.277841699					-0.332435891	0.047628214				-0.052646167		0.386833323	0.068506126	0.309834944	-0.129171389	0.231511939	0.405699848	-0.140157779	0.131611564	0.01093158	0.151451404	-0.04619739	-0.205614478	0.227253148	-0.10417717	0.111795112	0.092802788	0.181809035	-1.226894146	-0.16934665	-0.201524024	0.004058242	0.01968285	0.0320976	-0.02744959	-0.007868004	-0.128170859
A1BG-AS1			0.115084854	0.073560704	0.190976136	0.184701162	0.014669774					-0.108691609	0.14945095				-0.082347466		-0.058137726	-0.053200438	-0.150177209	-0.361429966	0.027816319	0.244683731	0.244486292	-0.015192694	-0.0543223	-0.202602782	0.278889845	-0.080275448	-0.284564203	0.442324657	-0.055391516	-0.14550791	0.301258418		0.025702926	0.07931476	0.097616165	-0.118422399	0.055538539	-0.01541382	-0.007239555	0.003180507
A1CF	-0.09099796	-0.018464313	-0.043724371	-0.183581877	0.091738729			-0.0469257	0.010293005	-0.072551365	0.009560426	0.815646476	-0.00037925	0.159007695	0.704927803	0.68262309			0.030021056	-0.121341094	-0.388764623	-0.102825676	-0.156402655	-0.044546269	0.044231764	-0.192850378	-0.209680796	0.009587563	-0.106148125	0.026423298	0.035399546	0.115128748	0.054047613	-0.33529338	0.032300174	-0.399459572	-0.096575484	-0.096575484	0.08629289	0.006004366	0.101275565	0.089098069	0.036190346	0.024159282	0.02079168	0.188861287
A2LD1
A2M	-0.080952298	0.05268683	0.088408254	-0.114530875	-0.142706332	-0.373153252	0.541945315	-0.042983671	-0.010616985	0.000989404	-0.241990114	-0.45288827	0.115399254				0.034670186		0.413649556	0.431745526	0.251961263	0.162850491	0.434119986	0.29953394	0.251941495	-0.071264007	-0.086004037	-0.185297329	0.211211922	-0.116894257	0.1431375	0.093054334	0.346023096	-0.237020435	-0.173932825	-0.619129618	0.215999688	-0.202525045	0.013220634	0.000683546	0.028747825	-0.014065857	0.010734472	0.051924491	0.382266153	0.385735192
A2M-AS1			-0.099741006	0.112219783	0.085692723	-0.151917792	0.052246764					0.259579636	0.253015299				-0.275443362		-0.43778625	-0.51696446	-0.364524533	-0.525009066	-0.572060264	-0.366022425	-0.138612887	0.052510414	0.101396602	-0.101086188	0.063096446	0.030127884	0.162920524	-0.074709679	0.131321562	0.001334497	0.161752157	-0.370809959	0.533433966	-0.307184369	0.00854446	0.012073471	-0.023664405	0.005972113	-0.027036344	-0.080981709
A2ML1	-0.076651959	0.055096453	-0.043893918	0.028977291	-0.020929604			-0.023869973	0.014567992	-0.011496017	-0.026109825	-0.465172852	0.006838117						-0.1500085	0.270491384	0.412665391	0.07648958	0.347779064	-0.02773442	-0.021209826	0.02965563	0.011179293	0.064966479	0.049061811	-0.038604668	-0.10035864	-0.1118458	0.525267126	-0.215971563	-0.235201588		-0.015967629	-0.223552742	-0.062173505	-0.023484217	0.15376415	0.004588336	0.006218304	-0.065224654	-0.092971418	0.077148903
A2MP1			-0.048430834	-0.297618847	-0.319640402							-0.141902992	0.057831275						-0.180878916	0.066490839	0.099932313	0.133599963	0.057012743	0.083878438	0.272983193	0.09291705	0.1657772	0.060485035	-0.079978746	0.099849563	0.126332935	0.278007322	0.061230971	-0.162748999	0.076947752		0.100126274	-0.271884891	0.146381235	0.04739626	0.043518737	0.013823423	0.035058987	0.009177348
A3GALT2	0.003446189	0.156066541																																											0.050409573	-0.003327557
A4GALT	0.020765403	-0.10322519	0.11644554	-0.053529598	0.126328351	0.651362717	0.223071446	-0.408472693	-0.389251187	-0.018686022	-0.043982783	-0.129272479	0.079666734				0.298926453	0.584331467	0.260867531	-0.285913441	0.313737911	0.088012296	0.239573432	0.258733063	-0.323496502	-0.180551727	-0.136377653	-0.226851286	-0.264397335	-0.209010496	-0.000338008	0.44952444	0.098110419	-0.495271137	0.375132259	0.404690796	0.260305968	0.026520047	0.142556755	0.031150958	0.059604161	-0.006356467	-0.027658188	-0.025201537	0.022056464	0.057478265		-0.137374001
A4GNT	-0.042434983	0.372405653	0.04925416	-0.008521729	-0.017120584			-0.018432668	-0.046125676	-0.045787149	-0.036513749	-0.148715295	-0.019191084	-0.309988638	-0.35606182	-0.040310289			-0.141369898	-0.118720919	0.195021898	-0.072850363	0.362622691	0.126653118	-0.184216932	-0.044144566	-0.130765593	-0.388643667	-0.09768298	-0.117145782	0.218214511	0.057076508	-0.195716481	-0.225957308	-0.230824637		-0.285989024	-0.21661247	0.125541767	0.158208356	0.049097298	0.034975566	0.07210674	-0.136236051	0.117444138	0.081645299
AA06			0.315368797	-0.062731681	-0.004255501							-0.222082296	0.073837217						0.005378586	-0.146015821	-0.265193908	-0.184529007	0.02712925	0.072855202	0.095041205	-0.501771394	0.010112287	-0.03141464	0.02320637	-0.048079651	-0.178589911	0.245096562	-0.078037901	-0.091407537	-0.061969308		-0.230611377	0.266880374	0.119753348	-0.021780818	0.02497541	0.012282485	-0.004704711	-0.053164707
AAAS	0.002103306	0.112679523	-0.139182129	0.030643209	-0.0034379	0.132601586	0.491983917	0.07904153	0.066621016	0.086793676	0.065556057	-0.118811244	-0.125873363	0.325837918	-0.357778671	-0.295756883	0.141582519	0.143615196	-0.217461246	-0.287808442	-0.279403382	-0.472880057	-0.309232797	-0.242067208	-0.280839578	-0.027204953	-0.070884833	0.034228397	-0.305373017	-0.010916724	0.095918735	0.329897451	0.214982205	-0.180615915	0.010459772	0.114072304	-0.535971349	-0.513515818	0.062637232	0.02176733	0.039132352	-0.008505465	-0.031283898	0.000789418	-0.556081399	-0.679208285	-0.474496571	-0.223886362	-0.495291367
AACS	0.06548661	-0.195374488	-0.110947576	-0.074461809	-0.104276996	-0.044756628	0.235237524	-0.03439017	-0.154393046	-0.117542371	0.13305072	-0.122676836	-0.042090937	0.056039374	0.809120906	0.939180026	-0.315771432	-0.424094746	0.203075531	-0.001235744	-0.330354702	-0.541576627	-0.35897273	0.203460458	-0.101839591	-0.19631107	-0.160654477	-0.228157062	-0.031473328	0.257500802	-0.104680417	0.365823708	-0.049223762	-0.110533859	-0.039341059	0.040723096	0.051584056	0.162911255	0.05319653	-0.02796645	-0.03629497	0.049739884	0.006953704	0.006293696	0.115543681	-0.284765863	-0.163742812	0.393941345	0.10846993
AACSL
AACSP1			-0.299660594	-0.160581979	-0.101210931	-0.354631589	-0.195270057	-0.058931796	-0.033399901	-0.050142241	-0.08106165	-0.124954164	0.198374588	-0.0938282	-0.340919081	-0.186308513		-0.094768355	0.237068972	-0.009155726	-0.002652376	0.034181654	0.058717107	0.160384496	0.170618424	-0.147448552	0.031378713	-0.071937618	0.157076777	-0.002408355	0.21439217	0.090746186	0.107355171	0.071351067	0.184417482		0.091266421	-0.007339727	0.044159661	0.096954326	0.022880067	-0.00600834	0.013011254	0.053817115				-0.736510066
AADAC	-0.00460349	0.065578735	0.001816735	-0.098495434	-0.110313859	0.280290702	0.38844221	-0.036745396	0.007556339	-0.027248951	0.00812559	0.043846592	0.283985382					-0.151691016	-0.035666333	-0.087550235	0.083642709	-0.223675803	0.204260497	0.132005819	-1.45106316	0.27827895	-0.009548926	0.18968257	-0.191679824	0.258432731	0.035667373	-0.06634553	-0.086950438	-0.151181203	0.229137931	-0.878446364	0.128927222	-0.070612725	0.036886266	0.069449139	0.065931086	0.025683217	0.000381862	-0.409954266	-0.029913707	0.135415162
AADACL1
AADACL2	-0.035306315	0.099625813	-0.055325656	0.190876239	0.273503826			0.008816517	-0.040319578	-0.047488778	-0.025767585	-0.262887475	0.180135441						0.049617909	-0.521064755	-0.2168463	-0.203593059	-0.325063866	0.162036161	-0.168573918	0.099066604	-0.026880538	-0.117100171	-0.049062895	-0.017675397	0.23303741	-0.047579358	0.68634954	0.044644116	-0.003809638		0.272898717	0.260442348	-0.034989135	0.062719616	0.292060327	-0.035914661	0.027688193	-0.189768781	0.030757813	0.078304361
AADACL2-AS1			0.062732681	-0.124684495	-0.07254364								-0.290425726
AADACL3	0.047825436	0.453292191	-0.293575587	0.081309327	-0.109752484	0.182722057	-0.18575425	0.007785275	-0.034458249	0.028713101	0.005598597		-0.195674016																							0.307070509									-0.10676609	-0.007056996
AADACL4	0.055493242	-0.011803537	-0.077896262	-0.058035396	-0.012306889			0.018084061	0.019386501	0.066967974	-0.026473585		0.096928711	-0.787381106	-0.806496751	-0.77943746																													-0.217873964	0.182593125
AADACP1			-0.019181241	-0.050706357	-0.053865764	-0.818359463	-0.741915933					-0.110016827	-0.166279576						-0.072883729	0.110019788	0.187048187	0.06808257	0.163977601	-0.033293253	-0.742894222	-0.209503106	-0.185074186	-0.126255971	0.025183191	0.053248735	-0.031607423	0.180267265	0.188947673	0.155425711	0.032596665	-1.503055293	-0.012131986	0.179070111	0.076469098	-0.061975409	0.111378451	0.034694651	-0.024664072	-0.203369368
AADAT	-0.007927603	-0.089694852	0.062890944	0.292257485	-0.01171954	-0.677548973	-0.538574317	0.112596062	0.060701345	0.004197428	0.010601882	0.14908	-0.545589673	-0.334230658	-0.49165918	-0.492640548	0.086508812	-0.115567115	-0.485225815	-0.400986471	-0.065939375	-0.233680456	-0.08143401	0.143889269	-0.594973759	-0.06885617	-0.409071659	-0.355802007	-0.23049307	-0.517412874	-0.258462522	-0.186665452	-0.18118561	-0.598066957	0.177660685	-0.714343677	-0.318568013	-0.432263919	-0.040330907	-0.032763259	-0.029688481	-0.057573299	-0.061923574	-0.074460777	-0.931788707	-1.250902546		-0.10993776
AAGAB	-0.051745846	-0.154169481	-0.06727383	-0.058101112	-0.072827458	-0.167267995	-0.560462271					-0.137810635	-0.560249084				0.131625184		-0.538535732	-0.25750701	-0.29892687	-0.402778585	-0.160181128	-0.325662985	-0.071808865	-0.498852598	-0.290807042	-0.377025178	-0.160470565	-0.21552985	0.015147426	0.018431109	-0.275413568	0.190526044	0.026933546	0.426169965	-0.16361559	-0.020680958	0.052705552	0.036408137	0.027818136	-0.008742942	0.029351519	-0.074594937	-0.065507402	-0.374610899
AAK1	-0.172979026	-0.440433656	-0.049226101	-0.131307749	-0.108948617	0.128324585	-0.314102732	0.00676477	0.031298373	0.009760489	0.016629711	-0.003188402	-0.368522601	0.348939772	0.840836306	0.738443296	-0.112717803	-0.262333247	0.184561621	0.27687449	0.109680946	-0.000818064	0.248672597	0.106985209	1.743413941	0.047955886	-0.074939921	0.052610002	0.650814159	0.239737045	-0.030745016	-0.181666905	-0.056372678	0.678382001	-0.183541577	2.161077614	0.151506302	0.039484146	-0.037284746	0.002233917	-0.007817212	0.010946809	0.092847257	0.242420043	0.269537374	-0.259247155	-0.188623891	0.121168693
AAMDC	0.208394323	0.254035963	0.022634486	-0.219187951	0.24040347	1.06737323	0.909040431	0.255859841	0.172244398	0.358232888	0.403925726	0.111011304	-0.035646949	0.497251744	0.965043873	0.979841906	-0.02280501	0.143983544	0.240269313	-0.290213042	-0.356652483	-0.428725568	-0.2483584	0.142894306	-0.082705622	-0.07888077	-0.095652654	-0.163616291	-0.17450179	-0.061843241	-0.304314932	-0.087992586	-0.156139361	-0.284469144	0.122401856	0.35901816	0.354334923	0.222805545	-0.066852869	-0.197334434	-0.028081441	-0.027576732	-0.065852973	-0.097106167	0.677734718	0.597025834	0.308645971	0.24093328	-0.371767933
AAMP	-0.011593869	-0.40236348	-0.002070595	-0.075561225	-0.151066243	-0.203676734	-0.054894976	-0.041701326	-0.187707058	-0.059102554	-0.082111364	0.049675619	0.125907624	0.268702728	-0.334067391	-0.220512086	-0.200873349	0.355279804	-0.272115615	-0.178641663	-0.292831281	-0.399804112	-0.279754727	-0.091085481	-0.333277273	-0.044856234	-0.061336009	-0.020716894	-0.389584799	-0.154979795	-0.38813063	-0.226399638	-0.308235134	-0.184308675	0.155813108	0.193395124	-0.201491065	-0.319299245	-0.034231792	-0.059011282	-0.053649407	-0.017781568	-0.048700912	-0.046249827	-0.319697151	-0.431252135	-0.237748521	-0.35519784	-0.45065287
AANAT	-0.065653556	0.056539428	0.172534686	-0.067557764	0.058853264	-0.210512017	0.73562793	0.012658862	0.027083456	0.012332525	-0.02729776	-0.352347336	0.219230721				-0.011906039		-0.139719517	-0.026656175	0.134402428	0.08403495	-0.109980799	-0.094907796	0.236650749	0.114164052	0.282836419	-0.087599632	0.091147278	0.038930076	0.05249059	0.197883871	-0.178096079	-0.336265383	0.035513385		0.548508386	-0.101903787	0.038011098	-0.028678333	-0.080362338	-0.083127491	-0.027319301	0.102254088	0.28799366	0.1039917
AAR2	0.044315575	-0.138371997	0.016038738	0.000878291	-0.077456726	-0.066028682	-0.163231608	0.170092649	0.108089629	0.03311076	0.074659481	0.11864356	-0.082936377	0.053919336	0.165804387	0.356533059	0.374403481	-0.288399198	-0.292292716	-0.184672602	-0.124299542	-0.34006199	-0.165562463	-0.04689061	-0.13742142	-0.09818212	-0.391258995	-0.355357878	0.039828398	0.04256768	-0.543087318	-0.193935054	-0.591138552	0.014315633	0.138821149	0.238274532	-0.205082837	-0.114151733	-0.024246408	-0.097033236	-0.102520599	0.015002563	-0.005578768	-0.018620415	-0.009079912	-0.117450375	-0.130200342	-0.402605294	-0.20817271
AARD	0.181011134	-0.049600421	0.059975397	0.065499869	0.124861805			-0.009657181	-0.033310259	0.02672011	0.021592109		-0.278411548				-0.415804215																												-1.405525061	-1.458382017	0.565557407	0.709081976
AARS
AARS1	0.01365456	-0.037645682	-0.300980105	-0.11902151	-0.137855	0.480283245	0.54920041	-0.370393305	-0.279821981	-0.537558601	-0.530254314	-0.666961456	-0.595391642	-0.031113021	-0.708735556	-0.443007077	0.687330825	0.813269764	0.618032369	0.380871007	0.607210011	0.446268988	0.394298521	0.263504852	1.458157451	0.505417228	0.465950634	0.457728861	1.069626445	1.052376551	0.253969075	0.061341571	0.26676612	0.935416214	-0.475599849	0.563800722	-0.387368131	-0.431686223	0.01640393	0.041261307	0.037271383	0.157444604	0.179700935	0.174630867	0.172203043	0.218670279	0.348926071	0.970087315	0.660942508
AARS2	0.241126061	-0.269317921	-0.0088677	0.102401769	-0.177308049	-0.204223457	-0.215618876	0.107231733	0.146914123	0.182389043	0.191133927	0.142221495	0.05202268	0.077132736	-0.214215076	-0.425274964	-0.297827483	-0.998614374	-0.156930425	-0.391661349	-0.698901302	-0.566514488	-0.776677078	0.095984113	-0.362274028	-0.095350573	-0.343570705	-0.072873077	-0.5544359	-0.109577517	-0.669949294	-0.569017404	-0.770056089	-0.129647451	0.1394616	-0.337383936	-0.491165814	-0.292448969	-0.142571434	-0.167141642	-0.111222147	-0.001688843	-0.086516996	-0.084601493	-0.220110843	-0.156619822	-0.081328682	-0.023477656	0.170325425
AARSD1
AASDH	-0.109198012	-0.352059231	0.003619564	0.08569368	0.264262858	-0.065343858	-0.140747702	0.049124789	0.115104074	-0.056016623	-0.055872284	-0.267492769	-0.101442473	0.18935109	0.609866214	0.713848609	0.08667887	-0.112936849	-0.500761643	-0.418108758	-0.077033139	-0.210754166	-0.124192354	-0.336338136	-0.363670304	0.406128365	0.211984267	0.215413804	0.143842376	-0.046390189	-2.818532787	-1.750475739	-2.428521646	-0.538880569	0.076633413	-0.203815654	0.275547067	0.347430405	-0.43852823	-0.760699452	-0.6338168	0.021260821	0.039204963	0.010646163	-0.072743537	0.200146046	-0.081656201	0.707319853	0.301657493
AASDHPPT	-0.123439641	-0.417563178	-0.009322372	0.051089882	0.014883103	-0.311566189	-0.277831112	0.106280708	0.063753614	0.074601322	0.028435298	-0.078073653	-0.415236214	-0.762158775	-0.498672294	-0.515041943	0.450619565	0.040777067	-0.300232728	-0.132949973	-0.749587892	-0.368705257	-0.568129111	-0.354009713	-0.576567451	-0.216503905	-0.156618431	-0.224093781	-0.250494687	-0.327053855	-0.828441592	-0.97584938	-1.076921286	-0.389295061	-0.618024558	0.038636694	0.164712736	-0.426747344	-0.150825512	-0.117716104	-0.171681719	-0.069665856	-0.057628218	-0.060437591	-0.406932087	-0.702068001	0.221229758	0.002535806	0.153788927
AASS	0.012753116	0.150409467	-0.318824622	0.173008835	-0.197757763	0.500185473	0.693288269	0.031583552	0.065851889	0.001686992	-0.015980508	0.567784223	-0.624409157						-0.184601232	0.41148549	0.416974621	0.244119043	0.170187402	-0.352652112	0.251482685	-0.106830058	0.160487049	-0.516422867	0.37003346	-0.313272859	0.286764336	-0.115780973	0.660586642	0.153370151	0.442216616	0.405623587	0.50196298	0.06595109	0.047634745	0.1009245	0.173285072	-0.026475844	0.092602652	0.09537109	-0.201493429	0.334692417		0.532199842
AATBC	0.128363878	-0.134275904	-0.176001454	0.072712122	0.0417074	-0.090575215	0.03054866	0.000469186	0.032206618	0.003184295	0.024287237	0.676310257	-0.052957415				-0.140930179		0.517764861	0.031948646	0.041003732	0.100978152	-0.015782106	0.545238646	0.194092956	-0.019833807	-0.18008832	-0.210649577	-0.343572225	-0.079901386	-0.329210609	0.111431624	0.246449268	-0.152991748	-0.069696006	0.456865961	0.712005762	0.210140966	0.042715196	-0.141806947	0.062476737	-0.057787518	-0.095166776	0.162507198	0.212263676	0.329207851
AATF	-0.042563646	-0.166793512	-0.037800744	-0.012769436	-0.238639997	-0.08709405	-0.129423955	0.016951587	-0.111976872	-0.072331853	0.05336769	-0.020077844	0.070932437	-0.309559442	-0.401071764	-0.853143045	-0.10696904	0.331666184	-0.115920472	-0.277396024	-0.069397677	-0.253130339	-0.133610505	0.084229977	0.001371838	-0.201446802	-0.228049769	-0.33904754	0.132068638	-0.156612319	0.288912671	0.529440076	0.39436817	0.237042078	0.323208982	0.532529118	-0.715198528	-0.535362894	0.084501269	0.043287069	0.062515007	-0.000946002	0.003110735	-0.00726074	-0.366727411	-0.445957844	0.122898247	-0.33420745	0.046054693
AATK	0.042043182	-0.167608342	0.012229808	-0.06014516	-0.052353196	0.173789001	1.025406821	-0.003573459	0.043807557	-0.02083102	0.019075383	-0.054865857	-0.092328694	-0.179680625	-0.138641855	-0.245226467		0.935237965	0.351982127	-0.070674022	0.176321789	-0.063986301	0.074603495	0.196966553	-0.238587275	0.015606632	-0.144112897	0.06475121	-0.172150874	0.202471104	0.345221808	0.354736701	0.43042929	-0.213815768	0.102422287	-1.812086223	0.075828209	0.017617983	0.134457323	0.072496414	0.069614556	0.033443585	0.035717654	0.002401091	-0.126629978	-0.016052103	0.089558646		0.200663616
ABAT	-0.06144646	-0.042816705	0.873765112	-0.57687186	-0.373555643	2.010899233	0.210649435	0.010528875	0.027531281	0.0373399	-0.008790347	0.676513648	-0.047268414	0.16376516	0.237111707	0.045647019	0.719937952		-0.041972141	0.346826251	0.238249335	-0.038069662	0.101789416	-0.018300788	0.110017355	0.008599817	-0.096018322	-0.072066387	-0.036903485	-0.024629316	0.204462223	0.166803868	-0.107343359	0.234459893	-0.172374266	-1.183363059	1.334322137	-0.34464435	0.023342042	0.077536504	-0.061268336	-0.037130012	-0.047758065	-0.029910189	0.24340843	-1.028612944
ABCA1	-0.191039355	-0.535329138	0.120299678	-0.482697904	-0.100388609	-2.037829083	-0.977119956	0.330322271	0.073290621	0.029229758	0.026372357	-0.05971024	0.766173282	2.023235742	1.836842108	1.719074721		0.046036247	0	-0.134755744	-0.048197416	-0.260302417	-0.298403926	0	-0.022108152	-0.072280342	0.23745616	-0.076748296	0.031066192	-0.026768636	0.141950426	-0.222789489	0.415537722	-0.103435268	0.125005662	-0.010189174	0.046140302	-0.277428924	-0.013924901	0.084716074	0.205378154	0.00864583	0.065673791	-0.098459326	-0.470024025	-0.582474633		0.422195289
ABCA10	0.031454287	-0.060595774	-0.00905372	-0.024418272	0.133054118	-0.047896421	0.51920329	0.003018267	0.025229244	0.009249523	0.01256106		0.089602315																							-0.151139426									-0.042436094	0.009188656		0.196748236
ABCA11
ABCA11P	-0.052705744	-0.382847105				-0.027549815	-0.507584722	0.073707706	-0.00819567	0.012884936	0.008195334	0.711245962					0.059992112	0.723429463	-0.079825431	0.180564176	0.334487987	0.352332098	0.348909846	0.085660184	0.884119206	-0.249838982	-0.469987493	-0.495833222	0.864102357	-0.3564342	0.084596225	0.04210748	0.004934704	0.723206466	0.219979047	0.149321711	-0.12340649	0.765887816	0.048622148	0.104372676	0.020180774	-0.018923797	0.252737331	0.265477276	-0.108366379	-0.687561509		-0.149107264
ABCA12	-0.047243042	-0.016490405	-0.058085798	-0.732027649	-0.107069142			0.009591451	0.033585193	0.000705053	-0.018687887	-0.104427923	-0.067002346	0.452585548	0.976886638	0.289977106	1.17095526		-0.122430097	0.348232506	0.281400926	0.023721155	0.094421095	-0.106382641	0.431371319	-0.026128265	0.078072554	-0.160768533	0.002158836	-0.034858561	0.028987191	-0.08893039	0.1589479	1.950386486	-0.045921682	-0.530199371	0.102412467	-0.287200168	-0.09527273	-0.039288477	0.052048976	-0.049313372	-0.021384734	0.267574968	0.354190961	-1.252772216	-0.332562805
ABCA13	-0.0167645	0.011399631	-0.185199555	-0.182565865	-0.445328311			-0.016318418	-0.03173977	0.136325182	-0.025371619	-0.027533279	-0.005060275						0.116313211	-0.217013344	-0.163364303	-0.201697106	-0.15678646	0.092579161	0.214129977	-0.016545842	-0.039594032	0.109980618	-0.047192149	-0.090225544	-0.024654509	0.153313928	-0.006520522	0.074349172	0.064216756		-0.194909101	-0.068077695	0.102880082	0.006616407	0.04040406	0.013439069	-0.020400935	0.091845239	0.083539483	0.022517645	0.558630763
ABCA17P			-0.270950679	-0.067742972	0.090135798			0.013181171	-0.010778556	-0.037501329	0.009639478	-0.220855692	0.039337748						-0.067837919	-0.681785926	-0.833361103	-0.792165108	-0.464475907	-0.049184947	0.053999965	-0.289130288	0.146916651	0.09405	0.067409634	0.040426579	0.069919195	-0.058769663	0.440901194	0.047333741	-0.055257253		0.120549387	-0.053025742	0.041141812	0.073785372	0.194101267	0.040534802	-0.009376309	0.007832285
ABCA2	0.024699292	-0.26727426	0.200229284	0.041435805	0.277657966	0.59129492	0.683673403	-0.030927777	0.01115477	-0.016868308	-0.025436093	-0.103352961	0.721966097	0.170810393	0.676956676	1.735972502	-0.381214874		0.073810355	0.13809743	-0.207490341	-0.15156425	0.182963889	0.161246932	-0.02203309	0.039073684	-0.410078263	0.021647919	0.111653875	0.001959674	0.4457769	0.23342866	0.43814045	0.507105868	0.19168044	-0.337944306	0.154019216	-0.232341725	0.066137696	0.161471626	0.165935683	-0.028767731	-0.027637856	0.005759034	-0.001715616	-0.105867772	-0.024783186	0.918121507
ABCA3	-0.058329582	-0.299442067	0.339850099	-0.04166655	-0.176288833	0.129282534	1.082784608	-0.134768326	0.03138659	-0.110845261	-0.180674545	-0.372439216	1.264575457	-0.009032127	0.078850105	0.828801234	-0.467456244	0.258875125	0.259526983	0.129008964	0.23843492	-0.050787211	0.065796134	0.093304689	0.312197538	-0.010973994	-0.176290344	-0.324570676	-0.024927261	0.081009682	0.277738287	0.227539186	0.108211898	0.130817535	0.814077811	0.580150552	0.255259865	0.005278448	0.115662287	0.113976806	0.074253742	0.004607253	0.023687274	0.139786688	0.071986299	-0.124167682	-0.166182457	0.577074267	0.281866452
ABCA4	0.030230873	0.101430124	0.104022835	-0.025449932	-0.204302694			-0.066641126	-0.004148933	0.015579634	-0.004510235	-0.156670531	0.438098981						-0.131257615	0.154928805	-0.130640171	0.082462056	0.245999422	0.045755069	0.206708856	-0.113611284	0.034014031	0.240806208	0.163575988	0.081984162	0.547921353	0.240965312	0.090589121	0.062527548	0.194486344	0.596209163	0.176698004	-0.114986398	0.060949478	0.134786162	0.002708752	0.055380237	-0.05905009	-0.013486586	0.113391502	0.298432416		0.716281719	-0.302127846
ABCA5	0.085493737	-0.083168664	0.165357344	-0.270906317	0.392659761	0.409654918	0.472371372	0.052856785	0.012563449	0.026547376	0.039997129	1.745667016	0.116734069	-0.113326005	0.372222936	1.618395369	0.063355639		0.671923344	0.230709873	0.24931085	0.234649785	0.105370566	0.708848861	0.54763123	0.050088698	-0.014649968	-0.122117	-0.136261623	0.110373449	-0.33749412	0.24048664	0.307153413	0.000820744	0.205900261	1.958105074	0.77223715	-0.089558492	0.010781619	-0.10272625	0.02980167	0.014789184	-0.033299362	0.178583845	0.689255562	0.000936086
ABCA6	0.024246246	0.024246246	0.03100722	-0.03359811	0.24411164	1.283451789	1.23420091	-0.019105127	-0.014588953	-0.024896485	0.00115797	-0.229117106	-0.141253509						-0.165460722	-0.029481699	-0.012167816	-0.227654661	0.125529899	0.099431915	0.013098271	-0.020912666	0.018859773	0.017167291	0.053718088	0.111908597	0.025679614	0.116570827	0.041528951	-0.20296739	0.108426761		-0.431425018	0.422791705	0.088536827	0.008241422	0.043019128	-0.008615031	0.071444742	0.019679502	0.121707349	0.171582018
ABCA7	0.051716619	0.05254705	0.109736044	0.071534656	0.075054241	1.496688342	0.39636255	-0.033878032	-0.034223666	0.005746014	-0.001362846	0.480179234	0.155449161	0.342263246	0.720940526	1.684734968	-0.405203348	0.386492498	0.481033424	-0.026169673	-0.334434254	-0.100617481	-0.369997749	0.006681715	-0.216275905	-0.075072271	-0.022295027	-0.108197102	0.170987977	-0.074426255	0.330964136	0.623987366	0.160838249	0.275631982	0.292745285	-0.014064057	0.805579651	0.330040018	0.210137438	0.176644395	0.171378125	0.036592087	0.081709626	0.004180388	0.260941196	0.304743521	0.385449656	1.016290415	0.728632931
ABCA8	-0.052863564	0.035433957	0.079917787	0.160604618	-0.01941934	0.839355286	0.159810981	-0.089670061	-0.006528355	-0.000713434	0.07929229	-0.186082994	-0.174706803					0.03934495	-0.028319521	-0.367080751	-0.015871531	-0.048112182	-0.103434544	-0.276761319	-0.156845766	0.107363806	-0.226948077	-0.042559157	-0.16372506	-0.126945458	-0.145008273	-0.171801748	-0.031373297	0.080480027	0.092599473		0.150788749	-0.129047427	0.025234244	0.025234244	0.025234244	0.047233518	-0.018065672	0.056462444	0.051406442	0.206288865		0.370867705
ABCA9	-0.057953842	-0.045533087	-0.15012281	0.016498633	0.210707644	0.251861409	0.244576538	0.030658876	-0.022395382	0.00797321	-0.006678461	0.113370203	-0.024022466				0.211450584	0.312715468	0.041680726	-0.131080352	-0.042733432	0.048860487	0.04984634	-0.157076814	-0.092440604	0.124700529	-0.028309252	-0.17434914	0.010287091	-0.041138188	0.100829683	0.010287091	0.243378559	-0.3483831	0.236024952	-0.911691249	0.100932919	-0.080861845	0.143272139	0.101430706	0.165624521	0.12210065	0.094136195	-0.036280193	-0.032146137	0.066332721		0.094930012
ABCA9-AS1			-0.00471155	-0.06283303	0.033718587								-0.001276624
ABCB1	-0.046134416	0.073733622	0.417939296	-0.035846531	-0.140578092	-0.5007978	-0.898898043	0.065332562	0.044087144	0.862812813	0.460916927	0.921508735	0.330596262				0.214298527		0.097931325	-0.203482005	0.017446051	0.081916677	0.23845332	0.215135639	0.225410334	-0.271538716	-0.137966709	-0.256420909	-0.245062871	-0.01025894	-0.086998288	-0.106942822	0.155848567	0.038770437	-0.067823427	1.756389265	0.353737123	1.959994499	0.047017498	0.047589672	0.160560358	0.036079111	0.003118645	0.06934717	-0.021924338	0.200799295	0.417221015		0.438352127
ABCB10	-0.077625467	-0.423517371	-0.015135218	0.143490775	0.073105422	-0.707014369	-0.570325562	0.091069219	0.097964854	0.11045129	0.220014264	-0.171589062	-0.060698282	-0.141110601	-0.062987449	-0.380569968	-0.402228445	-0.035792005	-0.002386472	0.159217465	-0.88995231	-0.382243135	-0.315917132	-0.11864367	-1.980649636	0.090798983	0.212348682	-0.027912006	-0.943807925	-0.454392195	-1.390799194	-2.894699327	-2.104346585	-0.446886558	-0.721983815	-0.459762922	-0.543111914	-0.953469797	-0.667129981	-0.294655494	-0.48983713	-0.103134997	-0.186779663	-0.150625394	-0.103365201	-0.308569267	0.087098464	0.192454691	0.23179741
ABCB11	-0.156888082	-0.06276727	-0.559097403	0.022669249	-0.173655396			0.001190397	-0.048423269	0.023264085	-0.012853988	0.118823018	0.194059321						-0.133728594	-0.323594975	0.028963767	-0.284048432	-0.326661918	-0.110878237	-0.109181491	-0.010215994	0.013128249	-0.047837649	-0.148043536	-0.035654689	0.035392989	0.164722583	-0.133015968	0.304886623	0.224217081		-0.334268134	-0.096190847	-0.003681925	-0.002955911	-0.071135729	-0.044794869	0.020993238	0.044246622	0.00171234	-0.027497866
ABCB4	-0.035876122	0.161878843	0.022106585	0.121911161	-0.00999042	2.842057219	0.192016169	-0.024255971	-0.05906811	0.027775343	-0.014605981	-0.025304682	0.503690391				0.884988369		-0.028969297	0.082493781	0.292649961	0.072800694	0.248066521	-0.068646928	-0.058919318	-0.20081248	-0.043386511	0.158149795	-0.070673323	0.127414376	0.063159533	0.077719449	0.020734263	-0.155859646	0.149466669	1.884677126	-0.044530094	0.313469122	0.168938878	0.032382791	0.017676404	0.083784827	0.01966719	0.020646074	-0.092969457	-0.042361038
ABCB5	-0.039684413	0.142786112	-0.07356159	0.059771344	-0.123384901			-0.082362286	-0.000264761	-0.00134483	-0.015842517	-0.058172653	0.056421364						0.135248758	0.074211882	0.258531943	-0.11952979	-0.155085456	0.167469223	0.084660375	-0.048461444	0.328529408	0.337719946	-0.022802006	0.419240308	0.394365989	0.386709006	0.247987489	-0.389450683	-0.246270861		0.017964507	0.041968497	0.077754049	0.07572574	0.010966404	0.022284539	-0.07480419	-0.00030928	0.096018688	0.151962487
ABCB6	0.104602437	-0.1718723	0.034232378	-0.226596053	-0.205949845	0.227417695	0.258211971	-0.131734185	-0.043587664	-0.205213348	-0.036142639	0.030029376	0.203234705	0.165282133	-0.11340843	-0.11742666	-0.799495323	0.259169693	0.376770617	-0.144912651	0.48986939	-0.237108347	0.176487611	0.279385267	0.36325444	0.148365206	0.004208501	-0.070301646	0.152112037	0.155264492	0.276221973	0.563879557	0.504467295	0.118015519	0.178938471	0.830822255	-0.028041392	0.197307075	0.240898783	0.151065337	0.250683953	0.099487361	0.160459208	0.07553002	0.109770585	0.141985212	-0.170252345	0.297309299
ABCB7	-0.087096111	-0.063245402	-0.1488635	0.090169474	-0.039911816	0.210939964	0.293113129	0.119098163	-0.019371263	-0.053491653	-0.214369532	-0.495940639	0.307019455	0.179608831	0.443189115	0.671022721	0.580331715	0.041102631	0.147858536	-0.046488115	0.143530948	0.067836444	0.201972211	0.217806122	-0.019687104	0.102465569	0.065018186	0.048816761	0.347644441	0.306752088	0.309489779	0.562680929	0.51177853	0.024069055	0.040922156	0.057576548	-0.075374542	0.191058849	0.096614072	0.051808909	0.073321717	0.082247347	0.085684752	0.013750919	-0.519780184	-0.524414858	0.269050006	0.278401726	-0.418324466
ABCB8						-0.064277434	-0.328644285	0.035847167	0.046864804	-0.018110817	-0.00112734	-0.208853114		-0.053697235	-0.424985814	-0.844972632	-0.200245174	0.450052894	0.15416879	-0.21944373	-0.214449319	-0.205762716	-0.366810229	0.092214235	0.187342906	0.053415863	0.134676852	0.082435526	-0.208631109	0.086218236	-0.278667315	0.062399079	-0.062044335	0.108810876	0.165475786	0.523881224	0.104591596	-0.157714621	0.056119718	-0.030622823	0.025938137	0.0055591	-0.013258113	0.06861091			-0.07523474	1.007372158
ABCB9	-0.079011021	-0.253779877	-0.180574384	-0.13928194	-0.123860289	0.161381407	0.285212201	0.054374207	3.51E-05	0.011888439	-0.009305303	0.175704427	0.027796985	0.768956254	0.301755674	0.541246844	-0.610195695	0.005315457	-0.203175812	0.012441977	0.055470557	0.024186413	-0.322149914	-0.052333933	0.109293727	-0.351911284	-0.307518041	-0.097569041	-0.02338738	0.099039148	-0.080107351	-0.044768256	-0.231520978	-0.043479438	-0.008042991	0.460465649	-0.321304416	0.199220231	0.012690027	0.001582295	-0.014951058	0.015017829	0.017454529	-0.009728692	0.109566395	-0.088476121	0.06236834	0.334017794
ABCC1	0.056753377	-0.171475994	0.379585046	-0.01317553	-0.021485195	0.529704897	-0.281597368	0.04820262	-0.011763674	0.027509258	0.032534303	0.459032029	0.029269987	-0.714326092	-1.077643726	-1.341448318	-0.130799592	0.084517081	0.04666855	0.104401969	0.368066398	0.246075756	0.369493586	0.079011211	0.120113412	0.410298935	0.443301374	0.554411422	0.15610731	0.251029655	0.432628098	0.339092276	0.398567385	0.433800619	0.313327503	1.139949711	0.253532231	0.275177621	0.042458995	0.058050388	0.053373093	0.027816462	0.042244787	0.029195725	0.67484928	0.772843935	0.466695418	0.239238236	-0.293644
ABCC10	0.030134187	-0.148535597	-0.085735632	0.086703359	0.030308899	0.617222649	0.284209109	0.0272545	0.067938833	0.032215785	0.034157685	0.379731664	0.226234817	0.052981723	-0.425207118	0.315134154	-0.060682885	-0.359854594	0.111477993	0.013694451	-0.156790557	-0.2926353	-0.345420726	0.267555462	-0.217999703	0.304014834	0.273463305	0.161484388	-0.132984523	0.438818675	-0.416936504	-0.822041321	-0.537544133	-0.561600949	0.547227837	0.203257707	0.364992726	0.325543498	-0.17156748	-0.09342417	-0.105513062	0.094831469	0.045731179	0.01503739	0.424144963	0.459423763	0.136328346	0.067602002	0.242462398
ABCC11	-0.065299645	0.012092886	-0.115779624	-0.316924366	-0.030668103			0.003222137	0.003415245	0.021655828	0.016715278	-0.09749547	0.194926354	0.068359266	0.023506989	-0.111914193			0.148505391	0.555056646	0.209281839	0.442225853	0.435613117	-0.146305408	0.516855051	-0.150495513	0.153171932	0.114525923	-0.086258628	0.047657743	0.436969686	0.057727243	0.114525923	0.227764556	-0.098587813	-1.408905	-0.560076539	-0.350840658	-0.064562787	0.069416388	-0.052196335	-0.048393861	-0.095632481	0.083945694	-0.066694496	-0.020339004	0.342429492	0.031262132	-0.200664863
ABCC12	-0.033168456	0.011666155	-0.015073524	0.140578007	0.083544492			0.012524752	-0.001355485	0.011808852	0.029482358	0.163656527	-0.069670104						0.128224042	-0.159224653	0.215944479	0.044605749	0.115345232	0.17333079	-0.189984276	0.165734517	0.090029537	0.171999547	-0.108297531	0.14464169	0.303832215	0.241086943	0.055935855	-0.048712626	-0.062208645		-0.22005768	-0.144037149	-0.025523255	0.045553576	-0.089477282	-0.076377736	-0.091338088	-0.086002152	-0.032502839	-0.004573264	0.10575934	-0.459096904
ABCC13	-0.049102129	0.125054018	0.014321429	-0.07499451	-0.035244677			0.034577888	0.063558561	0.001733194	-0.015583068	-0.213310294	0.151888268	-0.162614643	0.031080215	-0.075326282			0.021744582	-0.129070825	-0.032560647	-0.181208758	0.196417387	0.020437895	0.34321882	-0.350393526	-0.042800359	-0.194770843	-0.15792549	-0.104572018	-0.269750162	0.017865135	-0.05380639	-0.106086333	0.202378421		0.051515666	0.349728417	0.1139251	-0.022589789	0.051925779	0.01678214	-0.031200748	0.107607596	-0.022154943	0.117999879	0.313111219	0.275287376
ABCC2	0.139527133	-0.259120662	0.014462767	-0.268720084	-0.475206322	1.087075635	0.825566899	-0.002014947	-0.022837046	0.085136307	0.022430023	0.102320898	0.280162847	-0.009888136	0.743938093	1.090117664	-0.126570923	-0.172587419	-1.024628935	-0.06537763	0.707909691	0.227831705	0.866444795	0.090555017	-0.253423828	0.208585311	0.215069	0.371773351	0.061657157	-0.002504551	-0.049138159	0.337744463	0.280183329	0.013777781	0.540205515	2.159076281	-0.431341877	-0.124778891	0.165486068	0.031187168	0.120604844	0.039288701	0.010625043	0.001255254	-0.172778449	-0.452714268
ABCC3	0.14769596	0.036688199	0.398302309	0.202691186	0.233708866	0.708783075	1.979303758	-0.249904007	-0.248578212	-0.892835832	-0.451621221	-0.513407871	1.700749708	-0.062638291	0.348428844	0.796286492	0.115742836	0.052471501	0.534190791	0.364735798	0.303110621	0.270180013	0.100211003	0.340344833	0.489760718	0.309956117	0.628560981	0.358967632	-0.69509024	-0.026338277	-0.022105905	-0.2802658	0.005334907	0.300354134	0.516131789	2.043139936	-0.63049191	0.752961919	0.017602556	0.088878917	0.069622459	0.08416832	0.088299039	0.11494973	1.810834097	0.960198034		3.213109296
ABCC4	-0.001974123	-0.259353312	0.388863801	-0.022985622	-0.067493832	-0.140008807	-0.215905108	0.088167046	-0.005160185	0.088739673	0.015191404	-0.990459632	0.06509154	-0.181264358	-0.596447983	-0.81767369	-0.188335632	-0.517910807	-0.37509695	0.319228054	-0.201002984	0.293549494	-0.029765796	0.117266146	-0.625903315	-0.317707569	-0.261621013	-0.083359611	0.484874784	0.507145608	-0.347324852	-0.369120019	-0.693147617	-0.146391841	0.247189535	0.713713606	0.12157786	0.200762384	-0.060018268	-0.044915411	-0.092083181	0.094942526	0.085542233	0.03853028	-0.101967388	-0.563162105	0.025692446	0.352266044	0.238891225
ABCC5	0.16718194	-0.382586127	0.109074002	-0.100082355	-0.063985738	0.390215776	0.303235656	0.152808638	0.071770613	0.229389873	0.16481876	0.30358881	-0.33096937	0.5634578	0.408027949	1.035673636	1.241832015	-0.094120065	0.201479168	0.242289979	-0.119559925	0.390796781	-0.005330487	0.071306346	-0.19370501	0.341366718	0.313354568	0.42708224	-0.063825758	0.193960394	0.445984898	0.284191878	0.320461897	-0.250229507	-0.156115211	0.120113301	-0.331922944	0.225158474	0.036186687	0.015584395	0.012459752	-0.005645033	-0.086899817	-0.049145046	0.409304605	-0.371739641	0.404630449	-0.392625787	0.364680347
ABCC5-AS1			0.30387119	0.060864972	-0.052466028								-0.329650318
ABCC6						0.626653559	0.057954253	0.004115795	0.014062624	-0.004811112	-0.025632174	-0.2724371		0.164305634	0.74037838	1.469810385	0.05801959		0.025343094	0.078933302	0.367520605	-0.067226715	-0.154015639	0.063502762	0.044756592	-0.132366611	-0.146733172	-0.201122171	-0.234256653	0.01294599	0.334472179	0.482385241	0.406904029	-0.226065855	-0.008247308	-1.304709514	-0.111749079	0.005422857	0.129799094	0.083039235	0.010462463	-0.035066504	-0.026294367	-0.011811367			-0.151281244
ABCC6P1			-0.164961367	0.051826407	0.001839549							0.069656388	-0.126464973						-0.002274334	0.023113033	0.083236126	0.122970694	0.244672634	0.080652297	-0.077186911	-0.065525671	-0.027474477	0.327781707	0.195000608	0.066986549	0.213568787	0.13672703	0.318030814	-0.157043384	0.029117298	-1.60472459	0.130596157	-0.266890991	0.036871892	-0.003566183	0.11669092	-0.036539397	0.058020536	0.035820735
ABCC6P2			0.158521632	-0.211223856	-0.24055379								-0.105077636
ABCC8	0.036100494	0.004155149	0.09899436	-0.036507974	0.002471298			0.012217525	-0.018891787	-0.008858582	-0.010251603	0.035301561	0.024485022				0.234095815	0.37906028	0.039365036	-0.010757096	-0.04915376	0.197509714	-0.089864137	0.04859113	0.19904951	-0.128694456	-0.173702361	0.081040688	0.269951765	0.216633108	0.171660434	0.00113465	0.29914903	-0.13133864	-0.306058745		-0.104746006	-0.233608975	0.043335947	0.058815106	0.103335364	-2.70E-05	0.104720415	0.038494268	0.531746479	0.385926499
ABCC9	-0.003783016	0.081679618	0.005493455	-0.069182134	0.017697858	1.48846162	-0.577747495	0.035014211	0.006518424	-0.009623333	-0.00677908	-0.02416414	0.069641371	0.16277213	0.335022538	-0.005276813			0.079602311	-0.183638421	0.172781767	-0.146616684	0.004858825	0.128113859	-0.070114938	0.045608949	0.053183898	0.312011459	-0.105333645	0.010987138	0.121133599	0.061627768	0.170353944	0.008374621	0.149022703		-0.156392608	-0.038866607	0.110992537	0.071128536	0.147674357	0.025076195	0.017503947	-0.052746477	0.030145008	0.007353779
ABCD1	0.189031739	-0.212351206	0.292769334	-0.26061639	-0.06330947	-0.272303253	0.00828263	-0.005241347	-0.017191167	0.00465803	0.015599328	-0.021420187	-0.181508002	-0.308332226	-0.406793025	-0.129923507	-0.280341924		0.056708847	-0.37305257	-0.386570975	-0.544193127	-0.573549905	-0.242669121	0.167165005	-0.235759296	0.039570622	0.07702247	0.111877284	0.137423534	0.178141187	0.419759812	0.310893635	0.181436513	0.03252462	-0.170222737	0.412953549	0.352958105	0.034860228	-0.02322329	0.096222072	-0.02322329	-0.065503228	0.080580128	-0.326370587	-0.61813249	0.133840472	0.560836288
ABCD2	-0.042893468	0.174034904	-0.042533318	-0.123884818	-0.003973496			-0.011331137	0.024186136	-0.006712372	-0.004471528	-0.143506059	-0.170348606						0.222544112	0.218252683	0.160394263	0.038358192	0.097145736	0.080495328	0.009627681	-0.149875745	-0.080746497	0.212757653	-0.118699526	0.182244163	-0.068794845	-0.033060583	-0.044006202	-0.02077836	0.059907748		-0.307934604	0.337847575	-0.013577836	-0.0307151	-0.043557441	0.029976907	-0.06028079	0.073422758	0.009782647	0.139986293	-0.42948661
ABCD3	-0.056429013	-0.376719443	-0.11301685	-0.049688883	-0.159655686	-1.048641022	-0.795103679	-0.031313058	0.080302479	0.081439037	-0.011117754	0.234473032	-1.045572271	-0.455528615	0.227471729	-0.272757969	-0.780304719	-0.22817188	-1.037866887	-0.220021446	-1.013791227	-0.772831999	-0.698726896	-0.473121169	-1.125265707	-0.234005678	-0.33622704	-0.498944529	-0.988740063	-0.73261457	-0.689127496	-0.661807847	-0.877616033	-0.753297333	-1.218492481	-2.094799475	-0.591977971	-0.643546536	-0.108788608	-0.095444488	-0.128639586	-0.11397361	-0.172015352	-0.123875659	0.010093582	-0.989445754	-0.04840156	0.41146945	-0.514270104
ABCD4	0.059223669	-0.110439836	-0.037136541	-0.129442008	0.273306982	0.364627226	0.638181258	0.01850246	0.026877229	-0.020569757	-0.012227443	0.495953191	0.304987932				0.622792277	0.151714429	-0.063866634	-0.137955269	-0.32070085	-0.292272428	-0.129654329	0.041558157	-0.103124532	0.019957194	0.169839269	0.034706919	-0.230810303	0.10926887	-0.442351844	-0.527356534	-0.508733861	-0.078270737	0.418067581	-0.431944443	0.405790465	0.244745111	-0.160043955	-0.117039479	-0.158789326	-0.024876707	-0.019251284	0.053298773	0.092092776	0.59913075		0.124220246
ABCE1	-0.291608395	-0.506893871	-0.098057266	0.004914292	-0.309007193	-0.678475652	-0.852430475	-0.165226154	0.000725615	0.100861487	0.055010969	-0.744839093	-0.391884844	-0.841770903	-1.311198468	-2.3850248	-0.345569175	-0.402104509	-0.275314619	-0.089641676	-0.341621612	-0.275756177	-0.198649258	-0.156332653	-0.512028991	-0.091791741	-0.154225168	-0.188677347	-0.053760893	-0.163984895	-0.577961576	-1.041525466	-0.605836388	-0.335681802	-0.709541452	1.170795556	-1.31268744	-0.994103408	-0.137334312	-0.080758527	-0.091499334	-0.012399367	-0.023275764	-0.044422265	-0.78482487	-1.297579323	-0.09797738	0.169993392	-0.202752602
ABCF1	-0.102420315	-0.190634315	0.118270273	0.117787447	-0.139847127	-0.62470556	-0.458782184	-0.109431628	-0.042747607	0.017232391	0.067601594	0.115405676	-0.217500914	-0.132823425	-0.283566771	-0.513228679	-0.529160186	-0.193837246	-0.394461346	-0.3099683	-0.09452839	-0.228200704	-0.034552117	-0.104701601	-0.484440998	-0.032169147	-0.1114233	-0.1866658	-0.402090763	-0.260045777	0.381131628	0.635749528	0.435769198	-0.35982776	-0.205978283	0.251112856	-0.39709097	-0.36421744	0.07187737	0.037329902	0.045553221	-0.03051243	-0.073868486	-0.090222735	-0.142296198	-0.239115288	-0.093957951	-0.323763325	-0.23653153
ABCF2	-0.123354876	-0.322670544	-0.046438941	-0.051339598	-0.280931692	-0.418884489	-0.587992167	0.088486954	0.001822533	0.030011592	0.051930847	-0.115107017	-0.092518467	-0.428378367	-1.255904186	-1.262230844	-0.479454985	-0.017164261	-0.293277877	-0.206213167	0.10734038	-0.105290593	0.172998643	0.004602653	-0.496898518	0.064418882	-0.135665095	-0.019262353	-0.188850388	-0.145465189	0.137923525	0.244312117	0.335604601	-0.058384705	-0.030237576	0.654394114	-0.859053743	-0.525941664	0.015659761	-0.001268307	0.020771922	-0.026065352	-0.061104804	-0.098889376	-0.19936991	-0.466338132	-0.238836786	-0.119634017	-0.284562425
ABCF3	0.005792857	-0.152391064	-0.135440548	-0.08309232	-0.142362611	0.147225664	-0.051825021	0.015672565	-0.001279119	0.045298437	0.062565197	0.250271777	-0.184722695	-0.139358862	-0.00608875	0.238492465	-0.115254086	0.725302786	-0.107047656	-0.338285839	-0.103803075	-0.401328736	-0.267995556	0.044280254	-0.144083604	0.041052053	-0.128316291	-0.057316881	-0.496186549	-0.170707556	-0.006039496	-0.093348078	-0.028766909	-0.246153228	0.280857752	0.075009194	0.14418635	-0.041852122	0.009683731	0.019907533	0.033686996	0.026211367	-0.052957551	-0.040314489	-0.177120595	-0.478527188	0.087188561	-0.194746899	-0.322683979
ABCG1	-0.017059604	0.150689227	-0.106674167	0.094287488	-0.061943641	-0.936473409	0.265233592	0.009998271	0.139570422	0.040819219	0.058585357	0.338873884	0.454495016	-0.075160955	-0.24444134	-0.117936265	0.30803294	0.001889813	1.851923558	1.346870202	0.073184417	1.19675306	0.157298516	0.289168703	1.533814825	0.02408713	0.133457772	-0.120028839	-0.095350366	-0.053029407	0.002297735	0.033141532	0.115901376	1.251813175	-0.559153035	0.053002864	0.224977729	-0.106348992	-0.079332491	-0.025088634	-0.022718719	0.037170327	-0.073606345	0.112884258	-0.53357064	-0.406753003	0.177247397	-0.583149521
ABCG2	-0.146301656	0.159364552	-0.267937715	-0.120885406	-0.029077451	2.513328362	-0.285426545	0.052522536	-0.027999286	0.002647579	-0.00820142	-2.628394661	-0.300387078				-0.022663215	-0.188440281	-0.954454212	-0.731940488	-0.685535595	-0.844311549	-0.249064441	0.798103362	-1.195896167	-0.169459479	-0.249903868	-0.433057167	-0.587465355	-0.109433879	-0.19044974	-0.79520405	0.197358271	-0.508940465	0.07536698		-0.24733109	0.024157473	-0.170020159	-0.003710127	-0.022010975	-0.011545362	-0.135513295	-0.149700928	-0.181174731	-1.218242739	-0.059920697
ABCG4	-0.045566104	0.056665238	0.552751105	0.22630586	0.01834326	0.669606041	0.740912699	0.032497774	0.02086553	0.011851518	-0.003610823	-0.008929409	-0.122859606	-0.198486929	-0.020909482	-0.052134773		0.422639419	-0.191963178	-0.221273583	0.15841631	-0.050844814	0.123597297	0.060915547	0.357365713	0.048518334	0.130768419	0.102443327	0.175657028	0.076372355	0.104271161	0.216235306	0.143347512	0.036397087	0.202169926		0.004867493	0.004867493	0.027180495	-0.000222032	-0.012095981	-0.00120621	0.01553892	0.031583762	-0.009135218	0.269676891		0.334971896
ABCG5	-0.001500909	0.069691438	-0.096088031	0.11211401	-0.21685232	-0.533176499	-0.021224765	-0.056853922	-0.013319002	0.001661488	0.010208409	-0.282544987	0.172519649				-0.000727635		-0.179919532	0.16285308	-0.019678015	0.073067363	0.140600027	0.120607299	0.0329851	-0.180212726	-0.092695758	-0.113098539	0.262560426	-0.112412206	0.107373268	0.22464724	0.56916394	0.407495603	0.19544063	-0.295689441	-0.67035794	-0.360177691	0.092905184	0.076528594	0.214087237	0.008098976	0.060197215	0.059366239	0.05059106	0.258103396	0.089036239	-0.011957819	0.245413007
ABCG8	-0.028680024	0.143250926	-0.140930317	0.055951925	0.081405951			0.002662359	-0.038178461	0.035456837	-0.012224291	-0.338790598	0.113853095					-0.432176986	0.020678174	0.091043599	0.079093625	0.036997957	0.074543269	-0.159316405	0.169625293	-0.154125805	-0.140398255	-0.12763804	0.148163738	0.18683759	0.314435326	0.105498524	0.061274798	0.022291311	0.205068698	-0.866910825	-0.402859894	-0.322019251	0.054535208	0.087400821	0.042095538	0.036786865	0.028091438	0.082106775	0.088580219	0.420476199
ABHD1	0.001757772	-0.055738694	-0.227522082	0.119062485	0.199571366			0.005813568	0.017250116	-0.002832982	-0.065729076	-0.436763108	0.699503205				0.511405925	-0.257332878	0.093879382	0.167740401	-0.096958565	-0.066415758	-0.053640544	0.182312522	0.381358746	-0.43231662	0.024213769	-0.151755389	-0.272584077	-0.065288243	-0.095003151	-0.132353752	-0.295041345	0.011126028	0.469440324	-0.539852522	-0.256844528	-0.083168448	0.091876508	0.082802604	0.007960195	0.033059626	0	0.009511958	-0.141843878	0.146354343	0.77898126		0.46273965
ABHD10	-0.044168631	-0.2006707	-0.473096058	-0.106708711	-0.246610853			0.052790465	0.140389929	0.038066973	-0.058151536	-0.045912272	-0.540865632	0.165763189	0.238921271	0.343572239		-0.263641256	-0.344505529	-0.069863905	-0.116668254	-0.276284333	-0.165624023	0.114508731	0.240639178	0.03292056	-0.031865329	0.0347259	-0.410887679	-0.358128609	-0.884915169	-1.404044479	-0.862563782	-0.307376342	-0.4336839		-0.624802007	-0.787115067	-0.240451667	-0.135933551	-0.134190859	-0.031740903	-0.050213471	0.014461076	-0.375953406	-0.860122562	0.122648628	0.204474957	-0.021634081
ABHD11	-0.140189024	-0.019022345	0.167845492	0.127342791	-0.012516095	-0.516064976	-0.70859468	0.060921777	0.206535594	0.043721165	0.528097142	0.686109872	-0.064827757	-0.090425629	-0.439927178	-0.210398798	-0.429726868	0.095019296	-0.630074892	-0.259319353	-0.163965121	-0.585440495	-0.285167193	-1.301516645	-1.474623341	-0.183393251	-1.3786932	-0.441320307	-1.553824732	-1.097832011	-0.577623488	-0.262169572	-0.785419825	-0.93217996	0.216131607	-0.136488058	-0.258306436	-0.022812533	0.045293996	-0.003125975	-0.11746284	-0.278316154	-0.149450988	-0.113631085	-0.089124248	0.068451862	-0.5223658	0.034929453	0.371029364
ABHD11-AS1			0.119152139	0.108035351	-0.288250902	0.999087046	0.670271612	0.000333922	-0.062880806	0.006310572	-0.002433007		-0.112874898				0.597560885
ABHD12	0.139887303	0.089766895	-0.091687851	-0.119890088	0.083550735	0.126774545	0.248417586	0.42074345	0.34931345	0.31899187	0.303490259	0.75863613	0.078130767	0.209998517	0.019970761	-0.622828721	0.40731411	-0.134386452	-0.075942556	-0.29068035	-0.344341735	-0.447976685	-0.227121691	-0.120327929	0.212652873	-0.000641762	-0.134926834	-0.102250929	-0.220025277	-0.393655325	0.013353119	0.3025998	0.101257646	-0.087538876	0.215763943	0.265728213	0.192538743	-0.185559529	0.074830309	0.022816984	0.051457536	-0.03298544	-0.060420719	0.041324925	0.31657394	0.314112904	-0.045707047	-0.375895897	0.126799853
ABHD12B	-0.006808718	0.220509111	-0.218379645	-0.091122964	-0.112593797			-0.012234183	-0.084028974	0.125798395	0.082553064		-0.040406722	-0.070980741	0.081221152	-1.066869987		-0.669758436																											0.026758285	0.096463035
ABHD13	0.084381996	0.038136853	0.064471018	0.021891057	0.09229936			0.008238101	-0.023562485	0.045981994	-0.005675793	0.981874341	-0.542628958					-0.465812996	-0.588133318	-0.023123925	-0.6445572	-0.413175101	-0.659776968	0.029297272	-0.245910221	0.023739708	-0.206496545	-0.240294067	-0.57241468	-0.10388868	-1.021153678	-1.723064319	-1.446889888	-0.513448124	-0.12190767	-0.243012977	0.153628566	0.133194641	-0.450660617	-0.247557693	-0.41640422	-0.027972107	-0.067728137	-0.039667096	0.001294525	-0.206157797
ABHD14A						0.575035831	0.367105206	0.171467013	0.290926154	0.250269923	0.292073089			0.367685503	0.082134568	0.73105769	0.848967116	0.238915336																		-1.374792387											0.15296774	0.436510975	0.260524969
ABHD14A-ACY1
ABHD14B	0.113353859	-0.037917324	-0.197628388	0.270102711	0.004458276	0.615928168	0.592012284	0.009174194	0.1030723	-0.035203741	-0.043918232	-0.356289449	0.517475489	0.075903773	0.454011819	0.812028993	0.508262276	0.101654752	0.08957856	-0.316684436	-0.36673719	-0.780863917	-0.383523334	-0.023144937	0.188733788	0.348183714	0.248123168	0.464224442	-0.492545974	-0.039392823	0.026532422	0.541181963	0.193964969	0.179770512	0.901292939	-0.401361957	0.408604956	0.161594123	0.034562519	-0.029800742	-0.022449132	-0.034774433	-0.045729437	0.121703388	-0.000954382	0.071861228	0.248006452	0.37058953	0.284395555
ABHD15	0.107345846	-0.309614955	0.011277848	-0.070268376	0.062295145	0.233082747	-0.010901749	0.098129789	0.201230598	0.090077779	0.133682367	0.436928641	0.689265967	0.027564141	-0.178530846	0.376375898	-0.359142001	-0.163207935	-0.037649706	-0.391110086	-0.919687107	-0.821961291	-0.976883289	-0.136943603	-1.956600862	0.039246067	0.67697351	0.255315901	-0.67642088	-0.102171953	-1.040134872	-0.915107892	-0.997625131	-0.237547335	0.34722851	-0.35946334	0.07527515	-0.05408622	-0.337478211	-0.379124641	-0.37254682	-0.026896252	-0.298229003	-0.175261737	0.225395452	0.168110597	-0.00355618	-0.410500194
ABHD16A	0.121871256	-0.092009588	0.096899865	-0.211670323	0.078343017	0.164271085	0.079298299	0.108114097	-0.049690189	0.054486744	0.118751418	0.569181651	0.171728107	0.036977863	0.434378984	0.553322374	-0.015403926	-0.051289762	-0.194213716	-0.144816351	-0.476214635	-0.492628641	-0.442122055	-0.118931199	0.342838278	0.020546954	0.111843118	0.084873998	0.050855088	0.026193629	-0.393305875	-0.501739305	-0.665025916	-0.153422684	0.146613242	0.126783287	0.427294735	0.523139321	-0.124913841	-0.097583364	-0.130484794	0.007315597	0.030048963	0.104796104	-0.162168943	-0.126627416	0.160952219	-0.194325189	0.095174091
ABHD16B	0.122280521	0.274817523	0.047715277	-0.011530176	-0.215461241			-0.056000502	-0.027273904	-0.048008035	0.011755218	-0.101457816	0.136846191						0.349045324	0.105772463	0.120628229	0.151886459	-0.006349447	0.445435626	0.388987375	0.002340646	0.057076174	0.008272011	0.304887239	0.142718441	0.446041817	0.675865151	0.674415833	0.392231128	0.244947827		0.133517725	-0.16054757	0.261271452	0.144913019	0.251234007	0.123055119	0.063066973	0.150305323	-0.011683878	0.078988517
ABHD17A	-0.042128662	-0.081197501	0.122698544	-0.030919249	-0.093156355	-0.013065835	0.059728612	-0.016307393	0.002227244	-0.016363273	-0.006820308	0.051631785	0.315388743	-0.348511209	0.01688616	-0.317372737	-0.209581806	0.992857747	-0.150063303	-0.407480576	-0.274714856	-0.560414832	-0.356828355	-0.306115679	-0.754412233	0.177716337	0.063733471	0.267130654	-0.726600796	-0.280138189	-0.109197601	0.00430858	0.031376885	-0.357729069	0.506425101	-0.755845309	0.012530672	0.011969119	-0.007280325	-0.023700045	-0.010290916	-0.04813778	-0.071400563	-0.051220075	-0.000831796	0.204546979	-0.383762082	-0.444015993	-0.200634212
ABHD17B	-0.065424595	-0.400701368	-0.248791978	-0.222762944	-0.152670452	0.052347821	0.007455281	0.000754286	0.05335267	0.005166425	0.003082762	0.414824326	-0.733027168	0.087371965	-0.224155574	-0.0734764	-0.155776601	-0.063630832	-0.682233442	-0.362605061	0.250440137	-0.104138754	0.229675401	-0.525302899	-0.72458128	-0.061026493	-0.012257973	-0.287387892	-0.156881323	-0.440330276	-1.259040998	-1.372787754	-1.267145611	-0.672897279	-0.154357721	0.777911965	0.236133693	-0.291240566	-0.303369393	-0.255878431	-0.252795974	-0.080852734	-0.133414419	-0.121752107	0.1857853	-0.047876869	-0.381174973	-0.06315479	-0.384611625
ABHD17C	-0.037197754	-0.346437979	0.019578572	-0.133778314	0.217447239	-0.396060507	-0.286149614	-0.199487549	-0.36468129	-0.288080288	-0.31443115	-0.219902543	-0.530921321	-0.483696158	-0.308056878	-0.122086641	0.192333887	-0.234910975	0.137083814	0.214313364	0.314555426	0.422797005	0.403398155	-0.93987577	-0.670122521	-0.054170426	0.027096805	0.061208223	-0.74654089	-0.277018203	-0.959071792	-2.290640946	-1.160434651	0.262951544	0.362073801	-0.329112332	0.436777954	-0.564544803	-0.495421152	-0.19345634	-0.221190118	-0.031306869	-0.074792477	-0.059127455	0.094129388	0.038775491	-0.006371303	-0.232510765	0.155267251
ABHD18	0.002225541	-0.202631971	-0.101815812	-0.041559574	0.166617742	-0.055417051	-0.080024624	0.043556002	0.04712316	0.024032102	-0.007443413	-0.096903823	-0.425082264	0.080125971	0.290671923	0.361896515	0.14890655	0.196401672	-0.008206017	0.026084154	0.196522402	0.286002362	0.160392663	0.08728667	-0.205266865	-0.090306318	-0.327681913	-0.284362656	-0.104192742	-0.268685439	-0.491329897	-0.597726783	-0.373785338	0.244453883	0.149981938	0.863068223	-0.034445326	0.147433811	-0.192140346	-0.193996913	-0.140513769	-0.083470007	-0.061396541	-0.043291424	0.182232815	-0.074071727	0.264292556	0.588905232	-0.082712909
ABHD2	0.104350835	-0.025624782	0.117316573	-0.221658214	-0.157948099	0.144369821	-0.148812057	-0.144038885	-0.524508682	-0.44767543	-0.232112172	-1.010187186	-0.057290045	-0.200464701	-0.345544995	-0.390104617	0.313388179	0.207109975	0.123843964	0.027320684	0.145716229	-0.238798194	0.244912947	0.293878123	0.788862863	-0.10856647	-0.195597041	-0.0899882	0.044820925	0.735047533	1.003869684	0.891971544	1.15296542	0.132277785	0.023536669	0.319970559	-0.53298004	-0.352417421	0.192435775	0.234960304	0.249428518	0.172357209	0.031151828	0.085847227	-0.222286167	-0.150906606	0.04192662	-0.314069308	-0.184795667
ABHD3	0.080206336	-0.055476444	-0.389320892	-0.318663415	-0.275619466	0.963945063	-0.799356496	-0.035102774	0.082193839	0.088915338	0.144284599	0.469336646	-0.463549632	-0.667005841	0.320783859	0.404220613	-0.169061681	-0.379509344	-0.616756223	0.365447092	0.528053996	0.467687548	0.238938624	-0.271142556	0.50137394	0.263088502	0.753696461	0.113006169	0.660686403	-0.358330425	-0.190501565	0.364136909	-0.269247222	-0.283729645	-0.875827223	0.498632606	0.242940156	0.231993221	0.010436146	0.002753223	-0.010454846	-0.062161093	-0.060694562	0.003046017	1.128665394	0.829464701	0.070654057	-0.577159715	0.379565281
ABHD4	0.321142881	0.13817129	0.008101393	-0.38710472	-0.245856928	1.002501709	1.313723642	-0.155629411	-0.022663559	0.006610779	-0.062782266	0.34822353	-0.085394051	0.530820272	0.96697891	0.514985219	0.590373483	-0.425126835	-0.258390475	-0.010058983	0.22037977	0	0.199792424	-0.010401031	1.355434065	-0.13396331	0.402504826	0.265365805	0.705590332	0.47686891	-0.020175769	0.058822769	0.189971279	0.167374634	0.06283964	2.044661827	1.395115656	1.070555529	0.030930106	-0.03027145	0.047340365	0.118024142	0.118422867	0.155629818	1.2928123	1.399226339	0.060798143	-0.303769737
ABHD5	-0.046376523	-0.14663765	0.118042053	-0.008750044	-0.253281168	-0.687337578	-0.518439445	0.036765198	-0.005387118	-0.008018565	0.033252035	0.510255361	-0.252556649	-0.153389437	-0.621856442	-0.779539439	-0.431499431	-0.256842301	0.050010652	0.440265365	1.017702903	0.900973553	1.092270097	0.22283984	0.285664663	-0.357509919	-0.640036029	-0.634494474	1.209107111	-0.194643394	0.54663774	-0.247925829	0.345977449	-0.109694617	-0.499333359	1.32972118	0.169198316	-0.115024439	-0.05294216	0.205604872	0.084479252	-0.06531487	0.138880747	-0.053816137	-0.065441376	-0.656749977	0.15624814	-0.898886095	0.667396893
ABHD6	0.170138824	-0.223668539	-0.384946942	-0.179196366	-0.183597285	-0.176423673	-0.04975362	-0.102064142	0.093048344	0.194061678	-0.045882075	0.157473827	-0.163002184	-0.170183379	-0.395980613	0.137424498	-0.369544463	0.007801543	-0.657969865	-0.564653643	-0.251480092	-0.459892938	-0.344982308	-0.117860513	-1.420482121	0.226250577	-0.090967304	-0.056527176	0.042236224	0.104812764	-1.155509973	-0.701198253	-1.341880241	0.110119722	0.051601232	-0.33231033	0.572455214	-0.21331961	-0.189622136	-0.288097983	-0.285926237	0.030916911	0.015090852	-0.248462333	0.366034244	0.429264386	0.139663133	-0.639161632	-0.323380438
ABHD7
ABHD8	0.106531842	-0.218414086	-0.109457775	-0.190278235	-0.088297282	0.698857007	0.221039405	0.014248395	0.104468277	0.096307342	0.04126302	0.316728243	0.239367042	0.573094051	0.604995156	0.831500527	0.13505128	0.158721062	-0.45260675	-0.638291375	-0.085565283	-0.72060809	-0.700550881	-0.317081572	-0.001498687	-0.199807946	-0.161591142	-0.168327074	0.08892285	0.15916545	0.107807813	0.07156676	0.132352382	-0.331027894	0.024337737	-0.500867803	0.608403241	0.075340515	0.197521363	0.057713474	0.065861127	0.059470763	0.043048297	-0.032225985	0.255566695	0.553594482	-0.42056889	-0.184103842	0.358398486
ABI1	-0.116915015	-0.300431096	0.256254361	-0.035253405	-0.09114383	0.25578352	0.622216154	0.011235941	-0.086018559	0.019727809	-0.019924793	0.169781068	0.057946176	-0.368790769	0.06678533	-0.126271306	0.233246837	0.578363128	-0.155337552	-0.004945737	0.039792253	0.058389421	0.037786991	-0.105597883	-0.119510132	-0.229852848	-0.171785462	-0.006422049	-0.009709832	0.068628613	-0.004386803	0.018579454	-0.181000715	-0.172821125	0.169747593	0.397077474	-0.24505919	0.078770558	0.069137952	0.049099896	-0.084001094	0.015097823	0.022863665	-0.064635353	0.168721022	-0.326652108	0.454188649	0.510819967	-0.008026623
ABI2	-0.089101514	-0.172957405	0.07083833	0.264680871	0.053563107	0.029445895	-0.259780366	-0.037123157	0.006610805	-0.017902947	-0.053084512	-0.730717069	0.141663213	-0.393358933	-0.378700898	-0.58779367	-0.032390248	0.433214014	-0.074360914	-0.063140179	0.139230026	-0.057675438	0.04643982	0.110287752	0.305775838	0.36679947	0.048199886	0.263936785	0.125093539	0.24123525	0.375029166	0.510395341	0.418105506	0.195838476	0.369950302	-0.09632528	0.047508692	0.336735304	0.07651661	0.086936938	0.079217777	0.056226969	0.054853317	0.058431082	-0.335613458	-0.310179065	0.067923771	-0.099047476	0.332636077
ABI3	-0.01418949	0.010132523	-0.031847148	0.053534832	0.163135131	0.191739076	0.044362772	0.032543806	0.002134545	0.015132575	0.019904348	-0.009114733	0.082398344				-0.06858154		0.396048727	0.150644743	0.409200059	-0.369950071	-0.05723845	0.349098182	0.197024174	-0.089194892	-0.060935052	-0.002764056	-0.642209913	0.194171178	0.143791486	-0.00235108	-0.006863175	0.142263176	-0.14682925	0.14781315	-0.287114567	-0.004256387	0.117697076	0.119281939	0.096357049	0.061607924	-0.044817198	0.005389532	0.048833439	0.129857558	-0.21093119		-0.19611736
ABI3BP	-0.283298492	-0.549529716	-0.096290867	-0.463979499	-0.126733867	0.128634849	0.492531318	0.069746595	-0.027115686	-0.001268654	-0.002465615	0.011526499	0.868962686						0.035255464	-0.207955109	-0.03527674	-0.042995959	-0.349603859	-0.054896251	0.087017143	-0.023964729	-0.181524349	0.180619335	-0.031731843	-0.057344051	0.007378292	-0.011226555	0.072853435	0	0.201686634		0.093056858	0.217394159	0.051015605	0.040437079	0.107390629	0.05055919	0.035389551	0.052510239	0.055178278	0.169536196
ABITRAM	-0.080123762	-0.128065619	0.136137488	-0.131188486	-0.027930822	-0.182469701	-0.272099465	-0.049406254	0.051310234	0.025969386	-0.042080722	0.016510311	-0.024344394	-0.303063878	0.101148618	-0.535756201	0.247515325	0.245999287	0.158070543	0.06534463	0.078156216	0.056325607	0.032071732	0.2283607	0.766438656	0.057077035	0.110668684	-0.134520394	0.477681739	0.365927319	0.654621701	0.675006598	0.813606995	0.417731961	0.095267958	0.082603935	0.367245631	0.160498348	0.095396798	0.096468034	0.126496893	0.078552515	0.100488131	0.094970063	-0.168806344	-0.17196622	-0.089096583	-0.042715633	0.315970302
ABL1	-0.401105965	-0.358922066	0.049546294	0.046242289	-0.181836342	0.310430868	0.160590136	0.004948567	0.018056819	0.025277011	-0.041268127	0.540968869	0.076697055	0.279091994	0.012209802	0.329501743	0.089430573	0.134066803	0.069774445	-0.116021868	0.096731109	-0.177519088	-0.007283313	-0.111749512	-0.519183402	0.590917203	0.101028872	0.358308272	-0.469982256	-0.404415566	0.100365729	-0.717520914	0.209666953	0.203869601	0.087796659	0.171306678	0.278490957	0.055939872	-0.153027076	0.004206654	0.006194918	-0.072836296	-0.082706371	-0.012659672	-0.150262048	-0.353408764	-0.117185413	0.276782713	0.331857452
ABL2	-0.072962396	-0.070263083	0.14126624	0.169429277	0.084800978	0.335698642	0.577268141	0.015388659	-0.006969425	0.038600469	0.017378022	-0.411203977	0.081163478				0.126554337	-0.920744397	0.385001515	0.144135819	1.386087054	1.03075463	1.608167661	-0.136382453	1.087330432	-0.006919134	-0.159811352	-0.079182565	1.814661963	0.689839987	4.256125501	4.551817104	4.644374589	1.265925318	-0.060034102	-0.594051668	-0.683732998	-0.099591311	0.832989788	0.847572223	0.872681998	0.1934185	0.301879917	-0.025056685	0.123376438	0.226010807	0.055273624	-0.194797585
ABLIM1	0.09191016	0.005797898	0.377271708	-0.790801182	0.087256519	0.646506738	0.384502724	-0.007907759	0.017676412	0.016267248	0.063293825	-0.371063694	0.343177015	-0.159016926	0.17993479	0.516518216	0.088573289	-0.038210595	-0.117173515	-0.306193549	-0.266548928	-0.489733175	-0.300740586	-0.044953879	0.116463405	-0.447227002	0.299484593	0.205211113	-0.366961465	-0.33599491	-0.255097409	-0.208897086	0.087520615	-0.057927875	0.171571535	0.439204943	0.418713958	1.160062065	-0.01746355	0.028565062	-0.005303451	-0.114211782	-0.156784261	0.032602993	-0.507157582	-0.595662754	0.210231664		0.039622005
ABLIM2	-0.027601834	-0.255467258	0.221191989	-0.080688595	0.237260534	1.495644623	1.087340963	-0.110732688	-0.20098407	-0.271772863	-0.260495856	-0.215438199	-0.033069241	0.266994966	0.677022937	0.608749361	-0.172736795		-0.086325293	0.13999176	0.215305253	0.334787335	0.228968974	0.218730994	0.125292185	-0.287566172	0.386001787	0.098679754	-0.010327833	0.015533349	0.213182408	0.382504528	0.317558007	-0.06389282	-0.04764959	-0.632006105	-0.134366137	0.050429238	0.112618212	0.11220811	0.128170101	0.020427467	-0.005777387	-0.04818726	0.455791211	0.4165859
ABLIM3	-0.020092827	-0.261893263	-0.002308769	-0.215086474	0.007931998	0.993780001	0.995583603	-0.049703076	0.00862135	-0.002349146	0.014536383	-0.133931904	0.407180636				0.265786897		0.373566982	0.540048266	0.211135059	0.301531838	0.209844829	0.539145955	1.124646622	0.430614974	0.472514527	0.164954427	-0.325474433	0.315864594	0.006479173	0.373282159	0.194012616	0.258832948	0.092256578	2.448843215	0.234014044	-0.368823257	0.040270141	-0.025810136	-0.001897782	0.063709315	-0.057303275	0.128095211	0.057268197	0.294464732
ABO	-0.033089484	0.015089567	-0.222454747	-0.21628973	0.135184688	0.899415091	0.657215774	-0.01656115	0.009762868	0.014069372	0.010369448	0.045997787	-0.148003848				0.035936799		0.318068568	-0.034550272	-0.011505461	0.229915356	0.002416933	0.146726481	0.244182937	0.041848075	-0.134050548	0.358758879	-0.000773193	0.387976642	0.330526592	0.211268433	0.277058398	0.149040292	-0.112595322		0.285007263	0.099938536	0.040061461	0.064204949	0.078194071	0.068469975	-0.008797202	0.073987233	-0.029655933	0.173996158
ABR	-0.038276561	-0.221573168	0.044346119	0.085850285	-0.030568503	0.72199181	0.439602033	-0.053198269	-0.04487064	0.000809283	0.030882034	0.229488922	0.420367034	0.102747286	0.744352414	0.984372836	-0.063957282	-0.1965857	0.298328275	-0.114621893	0.294142972	-0.064429509	0.018461908	0.081778529	-0.410599194	0.157605962	0.118818772	0.074604375	-0.156198995	0.096488858	-0.488726975	-0.213514726	-0.431484571	0.053568479	0.259750166	0.713576884	-0.05789754	-0.067689584	-0.034157798	-0.089789386	-0.081834021	0.027120915	-0.003413826	-0.025822487	0.173771685	-0.266573384	-0.233582105	0.616731682	0.134328982
ABRA	-0.019108433	-0.001911375	-0.029655874	0.166767137	-0.093427533			-0.002333332	0.021616066	-0.002872875	0.001014324	-0.340990714	0.124706977						0.049138325	-0.16862363	-0.281476945	-0.118634177	-0.483176846	-0.116843274	0.15911235	-0.243211967	-0.216796109	-0.262403848	-0.17017563	-0.212123059	0.121273622	0.088326872	-0.069728839	-0.160303104	0.067720973		-0.063783768	0.245561232	0.050661765	0.081350504	-0.019007019	-0.077857326	-0.083591255	0.058376209	-0.020745735	0.091195211
ABRACL	-0.197585066	-0.272917243	-0.244507975	0.079436475	0.08102935	0.166752776	-0.258504174	0.102000084	0.048364481	0.219249043	-0.042031475	0.601339049	-0.368740725	0.062393799	0.038130202	-0.370870872	-0.347950339	-0.239124483	-0.513129532	-0.277949554	-1.062676032	-0.400833102	-0.590861152	-0.359454855	-0.481098884	-0.364342433	-0.10052275	-0.237563384	0.245293902	-0.371831577	-0.152654868	-0.574255358	-0.397946664	-0.228564677	-0.193017982	1.006253802	0.557841919	0.402416474	-0.100069584	-0.065608662	-0.069951604	-0.064194	-0.026372922	-0.05833673	0.031104482	-0.366253148	0.044064744	-0.39431466	-0.555898385
ABRAXAS1	-0.339860408	-0.49946268	0.115572759	0.02685466	0.393353352	0.908206192	1.147812191	-0.001339438	-0.028223758	0.021713551	0.010652555	-0.251887456	0.732466423				0.957738011		0.116303627	0.185140597	-0.446755069	-0.100367394	-0.157306817	0.387372586	-0.214875815	0.150824152	0.149464646	0.064789986	0.307046502	0.17817608	0.297932717	0.138967749	0.234450353	0.388574013	0.017393505	0.430707361	0.501971424	0.125146776	0.029720994	0.04952365	0.022649391	0.02881629	0.062877951	0.035017804	1.185961135	0.926420775	-0.380419503
ABRAXAS2	-0.114973996	-0.3785366	-0.120117254	-0.034477057	-0.167202827	-0.192836606	0.31597258	0.065596148	-0.054045487	-0.067147086	-0.202596323	-0.178975707	-0.305869006	-0.220571393	-0.169540505	-0.155080936	0.001255527	0.071040685	-0.2273292	-0.2132618	0.325498608	0.278162647	0.483033861	0.230671715	-0.250758937	-0.114576239	-0.220594882	-0.275007387	-0.061630433	-0.006096794	-0.567054862	-0.380420638	-0.527658445	-0.197120754	-0.182474498	0.567442803	-0.092459895	0.177757531	-0.044009188	-0.098735938	-0.084338353	0.018297775	0.011299252	-0.033761085	0.134620795	-0.020468144	-0.051564303	0.034245406	0.226135088
ABT1	0.002661863	-0.34050321	-0.195532112	-0.087658105	-0.131796653	-0.210395106	-0.461822077	0.050499599	0.033455597	0.088042317	0.100014465	0.038071954	-0.261367969	-0.222905534	-0.137056787	-0.100270435	0.393705085	-0.692866928	-0.436927178	-0.273235075	-0.085239935	-0.266995013	-0.039637758	0.001515227	-0.522751563	0.109481676	-0.354136099	-0.235465031	-0.424057068	-0.15216465	0.575305813	0.638059905	0.661864223	-0.257901003	0.028105624	-0.07273285	-0.57138154	-0.338212843	0.118698009	0.110127469	0.127921861	0.004434999	-0.011027457	-0.082992042	-0.232276605	-0.369197714	-0.189764968	-0.35896933
ABTB1	-0.064227523	-0.254533904	0.066396115	-0.043733147	0.358984199	2.033341765	3.514385801	-0.056942792	-0.478542752	-0.441586019	-0.271935863	0.397352909	0.419670798	0.499575192	1.06344948	2.325587739	0.675831754	0.248889182	0.778731079	0.210970935	0.201482801	-0.080559905	-0.150378183	0.674153818	0.055767797	0.492475715	0.123925631	0.375825475	0.278021099	0.7578873	-0.194804062	-0.569407899	-0.076159861	0.226463378	0.327204577	0.599024975	0.904010355	-0.138426609	-0.130221467	-0.065383886	-0.0654454	0.138773461	0.066635715	0.010362266	0.682772951	1.034310683	-0.012836112	-0.029755997	0.546846397
ABTB2	0.158853348	-0.140702888	0.066513541	0.211536427	-0.581605856	0.397427952	-0.174602385	-0.094621317	-0.001165057	-0.052548592	0.037652218	-0.055165675	0.199837899	-0.600051406	-0.153983284	-0.588972325	0.169584766	-0.560527048	0.344418286	0.092940331	0.464104415	0.406898014	0.288035509	0.252228438	0.293917816	0.125149652	0.181598487	0.143616036	-0.536845468	-0.155631209	0.324648107	0.160383732	0.411191784	-0.117939343	0.079631344	0.276682135	0.057188739	0.487806914	0.022559372	0.030939513	0.07039634	-0.004530479	-0.107316419	0.020410914	0.98161044	1.106999257		-0.17827069
ACAA1	0.107761762	-0.250978597				0.429904142	0.510657514	0.228861872	0.075704608	0.142903345	0.346558785	0.737680916		0.048535857	0.031465635	-0.425692204	-0.014629164	0.377399238	-0.033570047	-0.209294757	-0.022294236	-0.030161492	-0.173889684	0.024966054	-0.377540732	-0.000722611	-0.184449551	-0.037518383	-0.104237291	-0.159869245	0.217301774	0.372397892	0.150373658	-0.364253045	0.354112309	-1.716821646	0.250124586	0.664454705	0.11142789	0.062219227	0.088756072	0.001972674	-0.002504753	0.002853351	0.393953771	0.399596608	-0.020636558	0.014283872	-0.090343957
ACAA2	0.016275134	-0.198685884	-0.346558328	0.103064615	-0.054556201	-1.520645344	0.006330431	0.210103786	0.461025272	0.247249063	0.086170476	-0.187552693	-0.076570796	0.05521091	0.237000538	-0.027426911	0.255264335	-0.336705092	-0.007886623	-0.604392913	0.021409663	-0.502019542	-0.225606048	0.264825128	0.023066728	0.040000449	-0.096074455	0.120562721	-0.074704364	0.137106322	0.201503209	0.246168719	0.479029219	-0.282347354	0.445065666	-0.660753685	-0.184212873	-0.033708476	0.088581171	0.060439806	0.1066397	0.00709878	0.022543628	0.063054422	-0.90292885	-1.540128059	-0.176686194	-0.099590641	-0.305049934
ACACA	0.013821731	-0.107517188	0.099067996	-0.117709765	0.021988903	-0.299749521	0.10713215	-0.015087722	-0.009429871	0.011316454	-0.007138338	-0.306478303	-0.366956503	0.047756551	-0.54347223	-0.213119015	-0.077130783	-0.264418225	-0.161543037	0.032632021	-0.027146194	-0.180273798	-0.051132162	-0.062963949	-0.617444638	0.215514226	0.194336343	0.263376356	-0.133086209	-0.484253572	-0.140664993	-0.284552255	-0.359552869	-0.270070869	-0.321073353	-0.811374402	-0.332375352	-0.081843926	-0.066464474	-0.097205266	-0.079849411	-0.067826148	-0.021642823	-0.024127716	-0.260932856	-0.502988031	-0.047051379	0.571073075	-0.186214147
ACACB	-0.121964101	-0.092098436	0.138389835	-0.049004641	-0.042771416	-0.022097451	0.62283642	0.174796614	0.187826133	0.021302552	0.061319723	-0.025029882	0.337215953	0.451986783	1.51532785	1.781613873	-0.047806366	-0.205494877	0.022534456	0.075809963	0.030783218	0.090001107	-0.056976108	-0.01952018	0.12734211	-0.072140335	-0.093202115	0.10086076	0.185090981	0.107840667	0.176307782	0.24353684	0.257543833	0.011769652	-0.167926393	-1.674180178	-0.147739411	-0.116518838	0.063403418	0.055163179	0.048907909	0.022293085	0.025638054	-0.012650239	-0.03837476	-0.064586037	0.22037302	0.877349394	-0.397176147
ACAD10	-0.060455801	-0.222138056	-0.051862838	-0.112562772	0.316015189	-0.047024893	0.384485012	0.10109738	0.09185223	0.081738547	0.03186641	0.452833108	0.353483214	0.309398722	0.85168834	1.094775829	0.425110849	0.35591759	-0.188259489	-0.163742952	-0.305966268	-0.726085978	-0.203305419	-0.286309153	0.147433005	-0.208651446	-0.353537942	-0.171364483	-0.058070957	-0.172513275	-0.02399657	0.028699926	-0.202478806	0.139676453	0.50859033	-0.471731242	0.621838287	0.024184519	0.037897725	-0.009206436	-0.002864747	-0.031076881	0.049277899	0.091517369	0.328557639	-0.185792645	-0.180955082	0.895769638	-0.087752713
ACAD11						0.350466176	1.163353466										0.352728726																			0.840897118
ACAD8	0.213066265	-0.157099557	0.296863874	0.072881172	-0.257453193	0.041952547	-0.094334571	0.026124208	-0.006063179	-0.000510463	-0.002399196	0.70227027	-0.068136093	0.187620712	0.496362008	1.120860593	-0.088044933	-0.048908886	-0.128613035	0.033875934	-0.150527764	0.095136521	0.108271079	0.209593056	-0.67672137	0.021801276	-0.324878477	-0.164893564	-0.589802203	0.072606486	-1.27504528	-1.473213902	-1.330517458	-0.267929663	-0.041322259	-0.150491019	0.239606552	0.334757248	-0.239262448	-0.245331492	-0.326691966	0.011909508	-0.065739462	-0.02721956	-0.134079876	-0.284131222	0.030522656	-0.211587875	-0.036454521
ACAD9	-0.037247014	-0.047490461	-0.329768556	-0.039789334	-0.144289697	-0.210147224	-0.292432779	0.339563703	0.518203961	0.315749317	0.424601323	0.559284035	-0.225574889	0.125313391	0.016000904	-0.068210299	-0.239510488	0.390326786	0.174904425	-0.053458462	0.158619949	0.049183152	0.085055096	0.079199472	-0.314561183	-0.209341771	-0.097558469	-0.1818029	-0.253671404	-0.37700536	0.149418343	0.086299958	0.087729717	-0.379110081	-0.140586342	-0.230106571	-0.354070174	-0.346345053	0.020323026	0.016022395	0.024779631	-0.068033223	-0.00385934	-0.00379661	-0.407161733	-1.011915025	-0.212953485	0.064098222	-0.122480863
ACADL	-0.076834692	0.016234671	-0.052336775	0.006347443	0.033923106	1.288173003	1.057415505	-0.006519226	-0.005323012	0.059061176	-0.028121248	-0.17479234	0.150877688						-0.085900641	-0.044350063	0.297232289	0.159192514	0.157789624	0.123029603	0.064559869	-0.324716898	-0.203944977	-0.201233627	-0.283560064	-0.067181948	-0.05289113	-0.060647108	0.124519991	0.192826026	-0.005404186		0.730762044	0.525613915	-0.034682686	-0.031092938	0.08181264	-0.009713584	-0.057553041	0.143694518	0.148113124	0.125120584
ACADM	-0.102749204	-0.169017288	-0.087826527	-0.037822409	-0.132249407	-0.252628907	-0.07164701	0.377833966	0.533537099	0.405687174	0.194730881	0.637266371	-0.422893925	-0.096504832	0.726984923	0.816307389	0.21792547	0.081813483	-0.211982927	0.002903048	-0.500830332	-0.098508574	-0.309203142	-0.028663868	-0.000821942	-0.178874493	-0.070246768	-0.035249966	-0.401793591	-0.433462057	-0.186510244	-0.220575614	-0.421502718	-0.407470496	-0.936254616	-0.063008455	0.234141514	-0.258771259	-0.059497368	-0.049183923	-0.088249836	-0.09723221	-0.094385048	0.02044373	-0.012124086	-0.438840973	0.183687003	0.135807194	0.28712339
ACADS	0.091669618	-0.313593736	0.090823242	-0.00264832	0.006051611			0.137526425	0.107885251	0.084328788	0.110042098	0.768153889	0.417508548	0.488008231	0.975428025	1.780225699	0.065719127	-0.008002375	0.073928539	0.131692702	-0.035707044	-0.149188378	-0.015931671	-0.040247426	0.025580724	-0.017176569	0.098130049	0.026542484	-0.338814615	0.074865243	0.114723201	0.246215526	0.124772821	0.021856876	0.296642945	-0.681886818	0.234431696	0.051076164	0.061594468	0.037679425	0.032143393	-0.037001472	-0.038376415	-0.00055138	-0.11568569	0.385796467	-0.115566798
ACADSB	-0.026953804	-0.165964152	-0.254162846	-0.252907795	0.218586835	0.125690404	0.254860776	0.004529507	-0.011292173	0.010030169	-0.017310262	0.030731747	-0.35763054				0.639173696	0.371095432	0.073389445	0.377348871	0.407140094	0.249756921	0.32415743	0.106408	0.145654554	-0.124367231	0.07388231	0.284897245	-0.264912019	0.017595764	-0.022188422	-0.146945391	0.109040287	-0.085857418	-0.298585012	-1.48418408	0.612086618	0.386336015	-0.050835448	0.020139372	0.011810772	-0.024337332	-0.100852588	0.008050921	0.74968282	-0.191851199	-0.028449221	0.171596114
ACADVL	0.156684371	-0.102177528	0.065095325	-0.044744691	-0.054643599	0.555077648	0.117641563	-0.329881322	-0.343361257	-0.478439775	-0.466201531	-0.224589061	0.360886925	0.115904186	-0.099659809	0.104282175	-0.51595964	0.220117275	0.132023363	-0.175729799	0.033014222	-0.176346964	-0.063849696	0.190653322	0.355153329	0.412834088	0.33330148	0.337631693	0.014262355	0.295325352	0.298412342	0.512804906	0.362468644	0.222912702	0.915766122	0.680599146	0.186903798	0.360577937	0.051261127	0.02236011	0.033525743	0.042558054	-0.011820101	0.071334655	0.645273603	0.33793993	-0.381703527	0.085334152	-0.132108496
ACAN	-0.005939224	0.074746222	-0.001604427	0.097054899	0.225677319			0.031661081	0.021883613	0.00078358	-0.070270118	-0.251995105	0.008906855						-0.272417854	-0.003023927	0.459718292	0.150286687	0.298626395	-0.306561424	-0.008334336	-0.225589163	-0.177209937	0.095994962	-0.135993199	-0.100205434	0.202112955	-0.291949919	-0.002167322	-0.132335483	-0.057030644		-0.517672989	0.322354492	-0.119813644	0.049532369	-0.010721634	-0.090268355	-0.101495012	0.021643257	0.007480707	0.151210137
ACAP1			-0.082997213	-0.087818977	-0.095722519			-0.010418207	0.063114416	0.037206301	-0.010759117	-0.097520336	-0.012844146						-0.356971088	-0.565099981	0.089270959	-0.595306024	-0.117318769	0.25373665	0.063549719	-0.213981077	-0.396490682	-0.424536019	-0.080864956	0.063247113	-0.240875097	0.820480239	0.323334493	-0.165027159	0.641982544		-0.059989864	-0.196797653	0.287941199	0.008605246	0.143504527	0.018096213	0.095274865	0.04578518			0.255870591		0.063132589
ACAP2	-0.08997748	-0.201603422	-0.050117949	-0.252764629	-0.029381848	0.467031207	0.135064446	0.049823283	0.000274436	0.040812382	0.078890566	-0.630808031	-0.264413555	-0.006933307	0.449835042	0.117123922	0.012938412	0.087870642	0.150668577	0.327664772	0.906937139	0.932888633	1.063969812	0.357133863	1.39058559	-0.012816143	0.100158871	0.120616533	0.893665939	0.896711935	1.32440912	0.977730447	1.509124858	1.015542013	0.386654675	1.083735799	-0.19971758	0.301227902	0.206805937	0.26087883	0.280220718	0.188458152	0.122050289	0.187505273	0.170211761	-0.442974796	0.102937708	-0.011641455	0.733546398
ACAP3	0.192646044	0.197342487	-0.070378177	0.228129076	0.161806263	-0.066456169	-0.04322972	0.03552734	0.017283695	-0.020333085	-0.021043412	0.273931838	-0.060452658	-0.098902099	-0.191294583	-0.082923399	0.216275298		0.194227858	-0.220885228	-0.05242692	-0.264218514	-0.102439267	0.007922785	-0.556695176	0.276595017	0.334297285	0.243347387	-0.939523212	-0.301980213	-0.530358059	-0.190856172	-1.1678398	-0.042827523	-0.157760232	0.024027889	0.428863421	0.272918871	-0.099045417	-0.20874679	-0.308538499	-0.069371217	-0.256918737	-0.045762704	0.40972102	0.256526022	-0.096901714	-0.384570984
ACAT1	-0.068724266	-0.085288909	-0.109999628	0.044340578	-0.134624067	-0.099225408	0.109179494	-0.009666584	0.432966136	0.087347295	-0.129156308	-0.23885081	-0.509867867	-0.056885646	-0.254755918	-0.329872802	-0.127138824	0.229237331	-0.05989836	-0.229130596	-0.130010595	-0.233107553	-0.010836547	-0.005736459	-0.189358993	-0.095286637	-0.090705504	-0.001220169	-0.042089547	0.111664235	0.142698467	0.126789048	0.072213611	-0.343885296	0.043683541	-0.466173136	-0.068281194	-0.209940305	0.010150805	-0.008017342	-0.026583139	-0.017059228	-0.02586739	-0.021410111	-0.04348967	-0.552642737	-0.042467079	0.152893278	0.088236683
ACAT2	-0.094543674	0.023574595	-0.628190955	-0.015387903	-0.352917951	1.831108182	1.653132332	-0.447438924	-0.311364386	-0.05195766	0.156929023	-1.51468559	-0.791590272	0.048881172	-0.713586073	-0.915802417	-1.200397462	-0.284191025	0.052220898	0.153800194	0.014827617	-0.057576032	-0.008263406	-0.134679195	-0.952665557	0.105269411	0.261669332	0.148342597	-1.050234086	-0.934504669	-0.390066319	-0.222559973	-0.430928449	-0.943605825	-1.251487958	-0.188604386	-0.613956692	0.187826932	-0.044010914	-0.064679175	-0.068455959	-0.110367741	-0.230253203	-0.087053296	-1.068497026	-1.351102188	0.201151027	0.087582711	-0.613424036
ACBD3	-0.043091559	-0.084259378	-0.158603848	-0.050039154	-0.042123048	0.479581316	0.06576391	-0.467339927	-0.340946761	-0.291154305	-0.480336363	-0.276760425	-0.055807324	0.001083992	0.43360768	0.373192056	0.085515989	-0.129321911	0.37094212	0.191571164	0.266935106	0.449953535	0.396403324	0.600206902	0.762251395	0.294709263	0.121770018	0.267902405	0.584078471	0.325311471	1.020715581	0.831286563	1.290310526	0.584819901	0.2191926	0.181287991	0.104902815	0.182433866	0.18574969	0.216930078	0.260281345	0.070958824	0.120272397	0.085682372	0.09585355	0.211732513	0.101409936	0.259857634	0.21378534
ACBD4	0.088200786	0.353166633	0.041839764	0.113919402	0.024967421	0.482220374	0.284633604	0.002615967	0.0430643	0.050463012	-0.00894592	-0.101174023	0.378976453	0.251959698	0.678481399	1.000259854	0.087325931	-0.051040594	0.371699678	-0.029679108	-0.063820345	-0.075135252	-0.168950512	0.520265255	-0.000429502	-0.0224839	0.063683725	0.185910106	-0.398856333	-0.080464999	-0.108466306	0.288773686	0.108724098	0.051490775	0.081381667	0.173608881	0.442604335	0.457493176	0.12417108	0.014059813	0.046303756	-0.042792122	0.053313426	-0.05550256	0.138874799	0.601363786	0.076329007	0.634264013
ACBD5	-0.023393751	-0.174062533	-0.318162328	-0.205534265	-0.202101636	-0.186282472	0.209298106	0.000234061	0.031612975	0.033056595	0.044250436	0.487329536	-0.284107753				-0.010558249	0.195067928	-0.33626901	0.108340237	0.377269344	0.246191051	0.710906936	-0.298535184	-1.206242218	0.102156134	-0.008079484	-0.127533751	-0.086942495	-0.014866748	-0.020705606	-0.453736082	0.125802963	-0.137793112	0.151617484	0.932280713	-0.260020601	0.117505989	-0.084859841	-0.019087988	0.02501937	0.028486786	-0.052948374	-0.141267998	-0.834258889	-1.221950247	-0.175093546	0.372966519
ACBD6	0.099964599	-0.128515491	-0.062131599	0.252102978	0.179817868	-0.032389468	0.204420729	0.190704969	0.243564998	0.101967058	0.018181317	-0.230575191	0.117968377	0.144379158	-0.397513556	-0.605385716	0.424983776	0.067461548	0.017811061	-0.048233709	0.163047186	0.071795922	0.142571767	-0.485326665	-0.001173803	0.178850398	0.216880788	0.322118868	0.11484684	-0.126464856	0.084487905	0.408767595	0.241930108	0.276480691	-0.045291245	0.464683779	-0.241376228	-0.197106486	0.03627379	-0.010809688	0.008301246	-0.00600402	0.013971006	0.019446699	-0.128529369	-0.571216939	-7.03E-05	-0.102581534	0.048976003
ACBD7						0.125838802	-0.153546053	-0.091659179	0.10837526	0.194121117	0.214109939			0.689493498	0.834225691	-1.320344872	-0.0348311																			0.394496867											-0.358234102	1.504686622
ACCS	-0.021163028	-0.155748739	-0.006234489	-0.027316847	0.403742019	0.617918832	0.279200986	0.06877447	0.015293657	0.035683275	0.013804894	0.600532907	0.183120849	0.166179253	0.898944608	1.388272245	0.266827882	-0.023051871	0.176718598	0.097222751	-0.199630037	-0.094879575	-0.153227201	-0.09634687	0.22017311	0.360601655	0.360601655	0.360601655	0.465097461	0.371627063	-0.055568238	0.103022565	0.162654145	-0.188127434	0.827956371		0.754295102	0.680203966	-0.010458696	-0.05255222	0.018156865	0.071837841	0.134608894	0.070760554	-0.011958065	-0.148348081		0.647119458
ACCSL	-0.035436896	0.153547069	0.05951821	0.079566428	-0.029288675			0.018120698	-0.041500618	-0.00617772	-0.020855497		-0.129008662																																0.197532909	0.416542592
ACD	0.146263297	0.004714374	-0.438441631	-0.059104633	-0.252492579	-0.409896419	-0.082067286	0.011075641	0.019490545	-0.010100924	0.192957483	-0.279861687	0.512629829	0.090826722	-0.437435204	-0.562034925	-0.123389793	0.320839119	0.115996282	-0.1313768	-0.096339752	-0.28402636	-0.164819922	-0.105988259	-1.09796214	-0.027028915	-0.289709912	0.054676542	-1.186836853	-0.379450353	-0.375185836	-0.00405028	-0.177050724	-0.376873688	-0.458979772	-0.919011186	-0.906031685	-0.715684943	0.017729974	-0.026648829	-0.01501854	-0.030478712	-0.128624957	-0.06029109	-0.651895665	-0.369510021	-0.009862344	-0.288775835	0.281914293
ACE	-0.036490703	-0.019775511	0.285385037	-0.100625032	0.060224811	0.254235914	-0.093058075	0.001581337	0.013594096	0.000631842	-0.009780728	0.174069352	0.265361323				-0.242426206		0.117429051	-0.102671273	0.145851646	0.009581246	0.111264073	0.251310509	0.235641445	-0.250602055	-0.204069701	-0.241081164	-0.082162922	0.08491269	0.175632716	0.021471988	0.130348253	0.015796545	0.21752067	-0.04872906	-0.365688767	0.14465448	-0.052046803	0.028462845	-0.019482564	-0.050265884	-0.038061774	-0.127846266	0.08335578	0.305892692
ACE2	0.098681419	0.204487431	-0.202834433	-0.278725971	0.174247692			0.04715825	0.048500018	0.18581566	-0.023630468	1.678180557	-0.162117747						-0.06914797	-0.214984471	0.140620876	-0.044414214	-0.242058585	-0.344030385	0.233889104	-0.097380297	-0.015191602	-0.029886798	-0.027472984	-0.186933278	-0.211335247	0.215040675	0.121837477	-0.6128207	0.059476918		1.561762645	0.320480921	0.161863867	-0.021315854	0.111455062	-0.022267344	-0.099233051	-0.031344297	0.18884498	0.498142228
ACER1	-0.016711131	-0.087999097	0.244024124	-0.21824699	0.035689496	0.294030167	-0.052859779	0.004200153	-0.019483805	-0.007363583	0.005233629	-0.244870874	0.016689241				-0.055811999		-0.087551805	0.074796743	0.366086788	-0.130921803	0.071492278	0.029059731	-0.006960338	-0.011868607	-0.377119641	0.10860449	-0.056917685	0.188485837	0.109531452	0.639436251	0.385994594	-0.351678473	-0.168180606	0.149722233	0.356677562	-0.237474152	0.135680214	-0.030481788	0.046374052	-0.078344866	-0.093831957	0.030228441	0.051160127	0.204994949
ACER2	-0.12238638	-0.044261027	-0.20799008	-0.649813883	0.177476223	0.099871115	-0.725437382	-0.016472577	-0.004903986	-0.011121003	-0.021553707		0.029050423	-0.321990211	-0.04607906	0.042224594	0.201578007																			0.233630839									1.419442017	1.164037589
ACER3	-0.170187588	-0.027678597	-0.067867694	0.164180291	0.013005341	-0.275677692	-0.49016889	-0.082363962	-0.014894541	-0.164280938	0.154303214	0.27864905	0.056029969	-0.128515793	-1.260746181	-0.881692955	-0.333333472	-0.145616679	0.349719458	0.003642313	0.186085657	0.024397243	0.109144087	-0.082970279	-0.390157546	0.465674568	0.305529679	0.014459482	-0.455439533	-0.202956815	0.191182005	0.364130824	0.163556579	0.037657719	-0.112153323		-0.171267119	-0.755421995	0.070584503	0.024445231	0.026539508	-0.015722586	-0.179657845	-0.146128728	0.234769679	-0.646706488	-0.021815634	-0.178817542	0.352382936
ACHE	-0.096092439	-0.171938953	-0.119805062	-0.152825859	0.037811978	0.12191622	0.121610005	-0.029564619	-0.047805258	0.004357521	-0.053983918	0.027727418	0.140883072				0.093399607		0.394513956	0.271620961	0.012531757	-0.010057237	0.066273155	0.068772795	0.068313413	-0.123640661	-0.111810632	0.27017298	-0.148385414	0.120908096	0.034642599	0.242980379	0.262211226	0.235007885	0.060956902	-0.030490128	-0.05467966	-0.002930981	0.109714725	0.093893429	0.149849765	0.041496089	0.006574316	0.043677037	0.140689854	0.546329159
ACIN1	-0.060989243	-0.173525311	0.137129787	0.02251813	-0.017519334	-0.285732889	-0.013765313	0.020725054	-0.006674002	0.177519934	0.140756471	0.433213512	-0.163292169	0.164301771	-0.005705851	0.144477032	-0.008574578	-0.15995578	-0.144889686	-0.26915326	0.288969719	-0.007972561	0.273557051	0.040332837	-0.176352396	0.085776799	0.02656366	-0.248262986	-0.022619887	0.004737284	0.447444821	0.769211863	0.520243142	0.008098378	-0.133443505	0.308161663	-0.117978951	-0.064359657	0.124464585	0.05885355	0.080522533	0.011891082	-0.046018016	-0.020204208	-0.581555816	-0.934585572	-0.11649694	-0.1911735	-0.259861803
ACKR1	-0.052150944	0.044815769	0.037070614	0.074751687	0.00162316			0.045223539	0.023653072	-0.023279218	-0.026675507	-0.306743991	-0.101887477						0.21227912	0.204936181	-0.403603181	-0.033058422	-0.050368465	0.239898316	0.026332241	-0.611037433	0.187474132	0.307463549	0.109430393	-0.10417099	0.277875914	0.822433703	0.537039304	-0.158009805	0.086167715		0.244354672	-0.207105426	0.308078201	0.259043138	0.237651751	0.082751695	0.045773073	-0.016372008	0.176232773	0.174856605
ACKR2	0.056498516	-0.126175813	0.355026697	0.031815734	0.157829894	0.176824975	-1.341790983	-0.075816939	0.028091969	0.004789806	0.022048922	-0.066286733	-0.14553167						0.083352604	0.098399234	0.481277732	0.265276463	0.275872429	-0.076149468	0.115663286	0.065028517	-0.255532	0.096521831	-0.212043303	0.05171371	0.065028517	0.118632538	0.107922086	0.608730814	-0.037928365		0.940876684	-0.092191002	0.013477348	-0.048632141	0.009637487	-0.091297903	-0.026282676	0.010118143	0.458270771	0.746631003
ACKR3	0.238468789	0.208282544	0.168771005	-0.104424315	0.649899904	0.072478618	0.895893214	0.071099571	0.018663214	0.118222119	0.482415805	0.020713795	0.217776575				0.419674084		0.433833174	-0.084669703	0.072981197	-0.122602513	-0.380415738	0.097113693	-0.021490777	-0.056955197	0.075743145	0.055581546	0.086640921	-0.085323357	0.200331838	0.181422189	0.237367249	0.000753174	0.155837724		-0.153627426	0.311570822	0.228361805	0.167748332	0.159731211	0.087870115	0.132589273	-0.073086094	-0.822639788	-0.639853226
ACKR4	-0.089574936	0.038183142	-0.027868124	-0.127532297	-0.085118635	0.015409857	0.528361258	-0.031333132	0.067152455	0.022393211	0.028818879	0.005239205	0.063469964	0.144281972	0.11749638	0.001905989		0.610506374	0	-0.007739387	0.040688707	0.176530894	0.044747072	0.019246754	-0.196115329	-0.220445611	0.097303905	0.128355607	-0.080994171	-0.154360194	0.175991611	0.212697395	0.152242094	-0.103753675	0.244271146		0.318123361	0.024298931	0.073415083	0.068765151	0.03050265	-0.071964564	-0.036017096	-0.1131172	0.196829448	0.056741371
ACLY	0.014670967	-0.052411166	-0.448653496	-0.10233307	-0.208049674	1.146055233	1.327958127	-0.249092123	-0.183744971	-0.134707966	0.01019935	-0.82100293	-0.312356686	-0.206386315	-0.600840461	-0.563264919	-0.623517828	-0.399920335	-0.491929063	-0.331198577	0.003421015	-0.304607805	-0.034542741	-0.345766401	-0.761092301	0.018599794	-0.115055199	-0.06957555	-0.222851059	-0.49522842	0.372993592	0.512601749	0.302332609	-0.514201233	-0.021397288	-0.778311134	-0.311727816	-0.100260045	0.083255996	0.080387379	0.064009174	-0.057278951	-0.06914675	-0.06520858	0.267632062	0.152801745	0.27980463	0.202915771	-0.217308433
ACMSD	0.046856091	0.231868748	0.137362098	0.274596502	0.026188969			0.025593832	0.083421731	-0.031184906	-0.000136815	-0.055118818	-0.174354644						-0.044160839	0.083473824	0.032265722	-0.019458513	0.039079998	-0.005421663	0.050421722	0.094772598	0.027728154	0.114237839	-0.181089426	0.124136154	0.182995319	-0.144479789	0.162704114	-0.083775423	-0.114879619		0.099565081	0.192854606	-0.080083936	0.071795572	0.058664274	0.054571174	-0.057736572	0.111847811	0.193848377	0.009790588	-0.154788072	0.371141159
ACN9
ACO1	0.077970461	0.050789248	-0.380785373	-0.107217746	-0.316417871	-0.111413031	-0.03076175	0.107729613	0.11858343	0.157339799	-0.028242262	-0.012241731	-0.199192802	0.119806043	0.402494011	0.867868537	-0.381813919	0.052284164	-0.108060057	0.019898901	0.129523807	0.106949657	0.117164511	-0.13110756	-0.333704744	0.011877508	0.083147681	-0.007346254	-0.378149764	0.035193736	0.075655699	0.327119274	0.142301294	-0.35799334	0.194984509	-1.16909828	0.111388238	0.319316497	0.073596781	0.060648976	0.062409346	0.017517267	-0.031305384	-0.030581046	0.975795393	0.456307019	-0.033473525	0.268936594	-0.271086693
ACO2	0.091350738	0.08851997	-0.132306059	-0.02252853	0.084594677	0.109139972	-0.131808779	-0.047634148	-0.028423957	-0.054499254	0.028735773	0.032882692	0.276701002	0.126838725	0.517292858	0.945253989	-0.333141213	0.45399065	0.024416474	0.018257576	0.379541378	0.01564787	0.31195113	-0.029200078	0.566438514	0.122549186	-0.034166281	0.081127627	-0.331946623	-0.35074207	0.336857557	0.389985111	0.483467674	-0.056059761	0.56683835	0.382169102	0.288639062	0.012756808	0.065411231	0.057729826	0.071200589	-0.026911811	-0.057138027	0.079364667	0.196003846	0.090273407	-0.051919118	-0.122249498	-0.3067067
ACOD1	0.028484417	0.195259141	-0.261228118	0.220010583	-0.002491713							-0.112161184	-0.039479009						-0.449187767	0.199225659	0.264691609	0.228738596	0.347576593	-0.050468898	0.204374035	-0.106409488	0.000985699	-0.007098775	-0.252983335	0.266098103	0.151499363	-0.125111263	-0.19043528	0.097856423	0.076604257		-0.203213186	-0.350848364	-0.015880946	0.075875449	-0.056287525	0.063222816	-0.018289498	0.085228463	-0.068370158	0.124750477
ACOT1	0.092232676	-0.085108097	0.169190528	0.043617615	0.205595369	0.272155183	0.575662849	0.022939481	0.103816394	-0.004115332	0.045440462		0.049162077	0.097953196	0.080146317	0.746786038	0.710216137	-0.038874046																		-1.600767261									-0.104957376	-0.198443752	-0.03135418	-0.087260544
ACOT11	0.066895714	-0.024540583	-0.148687042	-0.009348646	0.119585161	0.363999706	0.35148912	0.294922158	0.264764528	0.363346817	0.133553916	-0.236415652	0.631014036	-0.268842618	-0.41652713	-0.571670826	-0.524846948	0.357763555	-0.034406232	0.113237427	0.525645465	0.217686297	0.11780944	-0.110773471	-0.556741386	-0.065106875	0.02620209	0.024724808	0.010995408	0.079458031	0.338867325	0.740143467	0.36752812	-0.154384186	0.106431252	-1.968814693	0.346061934	-0.41038939	0.102050821	0.072363661	0.113455347	0.029529158	0.057560875	-0.076754477	-0.000915361	0.132782379	0.668633237
ACOT12	-0.069455245	0.183237629	-0.180962103	-0.240868295	0.027272655			0.010632923	-0.020910979	0.007046071	-0.011611837	0.129045858	-0.017776671						0.031312505	-0.251780816	-0.206235087	-0.005519164	-0.061939576	0.146878316	0.182038156	0.215752632	-0.036536006	0.123581757	0.075142413	0.028950545	0.218934794	0.556386022	0.100858483	0.411498973	0.156200464		0.154069463	0.091178682	0.158993397	0.042122451	-0.050885802	-0.018330157	0.002049023	0.077111767	0.142052683	0.333485955		0.88228113
ACOT13	-0.126666104	-0.209130944	-0.016355769	-0.189243252	-0.177081957	0.355933782	-0.042323665	-0.232289608	0.230833993	-0.148577262	-0.216321187	-0.3894914	-0.608388919	-0.129352306	0.294424482	-0.467822397	-0.798581836	0.245349666	-0.744913347	-0.319354624	-0.175895711	-0.282939758	-0.214405731	-0.23112767	-0.273925006	0.342113699	0.328011279	0.472276794	-0.483090288	-0.471647517	0.091325068	0.175789514	0.309353676	-0.472565385	-0.053312309	-0.599892629	0.209155867	0.255374074	0.043949382	-0.017197306	0.038692999	-0.096938402	-0.099391533	-0.031451328	-0.25561382	-0.529550542	0.292833442	0.359942248	-0.231822943
ACOT2	0.089959911	0.000872478	-0.067824214	-0.132215517	-0.115495484			0.177388445	0.081887655	-0.059911805	-0.01815035		0.461167126	-0.102049506	0.106714492	0.588556979		0.568859042																											-0.852441046	-0.586295414	0.106560286	-0.149467995
ACOT4	0.117052318	-0.062297402	-0.06772632	-0.117605981	-0.030308132			0.000260432	0.09774019	0.187775349	0.125446755	0.794496485	0.220568562	-0.022210756	-0.265689082	-0.204736684	0.400827349	0.097785272	0.103690012	0.257519111	0.274495984	0.289656405	0.20519057	-0.021021553	-0.743383306	-0.135955346	0.231664923	-0.002086712	0.087085576	0.06061753	-0.126087115	0.340683791	0.368254256	0.04775817	0.033203669		0.335548017	0.533605717	0.028702665	-0.035622745	0.007914282	-0.039350492	0.036028128	-0.0834704	-0.291988425	-0.734153122			1.012354792
ACOT6	-0.052961161	0.257894738	0.210868536	-0.248148291	-0.099347899			0.003371035	0.065134579	-0.023128268	-0.030777927	-0.146568354	-0.12955987				0.426012133		0.34331542	-0.552173923	-0.121282665	-0.258444531	-0.556964918	0.057117705	0.230659926	-0.012899136	-0.066709023	-0.327234001	-0.157649131	0.213567187	0.078025491	0.154984749	0.050464865	0.070460236	0.104044363	-1.630063915	-0.167096581	-0.075691679	0.0265515	0.038793573	0.005932332	0.031351124	-0.026360123	0.097163012	-0.097429946	0.192833367
ACOT7	0.092161521	-0.298796791	-0.155484177	-0.097112794	-0.269982221	-0.188521173	0.171404056	0.056856663	-0.025330779	-0.017378424	-0.020545316	0.246276039	-0.091002021	-0.433299331	-0.0119621	0.72319192	-1.106826545	0.286255606	-0.496968521	-0.26841463	0.088702974	-0.195236089	0.061610489	-0.389145521	-1.401338811	-0.014714219	-0.136376352	-0.1503943	-0.396563135	-0.770169252	-0.367846074	-0.042933138	-0.26028005	-0.258378574	0.095867378	-0.90540798	-0.833535173	-0.802710548	0.008526471	-0.029224057	-0.024580491	-0.069465983	-0.080735312	-0.135420824	-0.105980236	0.05113132	-0.222974233	-0.415014783	-0.187509723
ACOT8	-0.014929354	-0.061877948	0.186771948	-0.065990571	0.03493327	0.516249407	0.255915984	0.097436464	0.122901567	-0.13875816	-0.013424075	0.124146935	-0.030261412	0.129518002	0.085236218	0.054453169	-0.130604232	0.956934101	-0.142264384	-0.16993665	0.035476599	-0.261660134	-0.203104205	-0.180735706	-0.441260493	0.177618559	0.098656879	0.295205879	0.149178251	-0.097948787	-0.325795162	-0.363667469	-0.243324912	-0.30127745	0.267742291	0.061694809	0.396943877	0.3419906	-0.073840213	-0.064716292	-0.027636771	-0.005413657	0.063538194	-0.025548415	0.146353682	-0.032732491	-0.109492293	-0.137484836	-0.030534339
ACOT9	-0.063767387	-0.07290766				-0.248299411	-0.378215748	-0.395404504	-0.309207765	0.073669945	-0.170910762	-0.449171526		-0.13858134	-1.219196655	-0.843027117	-0.352964193	-0.208668974	0.500273903	0.165405133	-0.031631807	-0.089823712	-0.168324995	0.341318806	0.575876331	0.391272215	0.283769009	0.301414908	0.142932721	0.560901754	-1.22858291	-1.61641076	-1.247264329	0.358563355	0.377691018	1.220491713	-0.29241001	0.211956822	-0.271368043	-0.20009064	-0.188054766	0.089147129	0.046606456	0.053081079	0.372523538	-0.152555951	-0.143213704	-0.241915501	-0.289558433
ACOX1	0.047666654	-0.138216387	-0.010920507	-0.075839565	0.01496669	1.085084262	0.672411994	-0.014167923	-0.005349547	-0.004670217	-0.030216808	0.378592105	-0.018873277	-0.223404889	0.874670263	0.673508114	0.236240898	0.024558295	-0.28839507	-0.303948641	-0.536155577	-0.29462709	-0.102044635	-0.183663952	0.051778619	0.123742307	0.098160357	0.276912229	0.18364003	0.176056014	0.336597752	-0.10355729	0.446541556	0.071582959	-0.056551976	-1.265303477	0.196686345	-0.087497878	-0.057965608	0.057341852	0.1172208	-0.016091777	-0.013964732	-0.064332287	0.436280847	-0.124538312	0.062570569	0.397796304
ACOX2	-0.092944008	0.148993765	-0.085041068	-0.053798348	-0.122259568	-0.240352976	0.159847189	0.60411609	0.714097447	0.283641953	0.185857689	-0.953326033	-0.200591524				-0.512863761	0.211446775	-0.130582262	0.088579283	-0.172000831	0.382384868	-0.191405109	-0.431374927	0.196727391	-0.039957239	-0.162430131	-0.172341302	-0.141441737	-0.497070157	0.058712585	0.422208578	-0.027182162	0.507873627	0.148334732	-1.315912188	-1.43160912	-1.494331666	0.039073156	0.005367729	0.018561377	-0.065514819	-0.043433268	0.085538277	-0.240197597	-0.132368319		-0.675378596
ACOX3	-0.121377387	-0.468238469	-0.294777998	-0.194624629	0.075807419	0.048850756	-0.318208478	-0.020880407	-0.027987933	-0.114004691	0.091635177	0.470145103	0.290330225	0.138253776	0.571667785	0.822285069	-0.710982854	0.001998847	-0.069471832	-0.275317122	-0.321715964	-0.217251261	-0.343119902	0.09730675	-0.482746116	0.364966919	0.288002812	0.5117578	-0.19962415	0.028960694	-0.522068283	-0.659578018	-0.985469276	-0.869509898	-0.303291249	-0.566893928	0.937011936	0.182706703	-0.118652049	-0.077430153	-0.273748713	0.005608453	-0.008621393	-0.003204342	0.009867347	-0.036983936	-0.153929464	0.219254817	-0.013432484
ACOXL	-0.09338196	-0.012072227	0.062213808	-0.294781825	0.150993393							-0.048725771	0.023538776				0.213627966		0.068640983	-0.060156012	0.127117998	-0.088946985	0.233310863	0.080220248	-0.095394053	-0.120888718	-0.200535146	-0.109850184	0.230582791	-0.042328153	-0.229628607	0.09226249	0.012095233	0.131688914	0.137244189	-0.699652641	0.291896776	0.063783768	0.073614541	-0.075546607	0.020871628	-0.018207742	0.070330634	-0.106766864	0.238258021	0.089943846
ACOXL-AS1	0.135886728	0.567189068	0.009036737	0.146760249	0.477091713								0.0441661																																0.001836832	0.407439098
ACP1	0.045495772	-0.083424826	0.10467632	-0.064905604	-0.060326136	-1.313051959	-0.403464627	0.233228953	0.270875874	0.259073362	0.351398813	-0.093829831	-0.347193671	-0.317087744	-0.238605277	-0.740149751	0.949412746	0.05432622	-0.314867757	-0.22777175	-0.244950191	-0.212812896	-0.318057659	-0.044383393	0.007614231	-0.211816482	-0.032799917	-0.049959743	0.151640375	-0.012290201	0.118802556	0.111046578	0.431189831	0.065139869	-0.054568257	0.130238295	0.06622568	-0.290926071	0.027827416	0.027827416	0.07152458	0.027198184	-0.007281628	-0.068568761	-0.244627228	-0.174390503	-0.008289966	-0.51193779	0.212030752
ACP2	0.046448153	-0.084746111	-0.041739035	-0.055005827	-0.083048821	0.394271819	0.289704972	0.197666202	0.165844049	0.164721299	0.294375497	1.590092423	0.015543565	0.355383249	0.629745785	1.003307186	-0.094219134	-0.353191442	-0.260437081	-0.519083213	-0.287745551	-0.468705784	-0.431246882	-0.392317878	0.093024213	-0.039120175	-0.164544659	0.064284721	-0.531108128	0.016114912	-0.516630555	-0.238764095	-0.237086717	-0.229686268	0.623721669	0.570071828	0.78215154	0.923532712	-0.019473094	-0.066212355	-0.056653576	0.02023944	-0.016000818	0.091293114	-0.147878979	0.398925477	-0.534903653
ACP3	0.016596041	-0.066240756	-0.596596211	-0.680597618	0.018559354			-0.053214089	0.203462943	0.033599987	0.00770816	0.390760754	-0.542810471	0.181031659	-0.042453858	-0.396065249	0.133439392		-0.121655238	-0.22992724	-0.064056357	-0.055506622	0.048847054	0.079443201	-0.631812428	-0.063056652	0.033653252	0.199881152	-0.227842207	0.082401805	0.302903403	0.075041523	0.152476838	-0.464227703	-0.182136077		0.363514287	0.076072194	-0.003016449	0.115701571	0.089863316	0.033619172	-0.069349797	0.031033374	-0.384661004	0.009897969
ACP4	-0.093595915	-0.035881124	-0.022799481	0.268259528	-0.261483744	-0.235281509	0.546384685	0.007828594	0.081377469	0.008248682	0.014719671	-0.242339428	0.243479789	0.126653564	0.125129315	0.210284996	0.076641421	0.395174585	-0.104546292	0.165996923	0.257100524	0.292037804	0.178817226	-0.160104683	0.293642745	0.118389023	0.240960519	0.21613594	0.217713273	0.121423807	0.704077114	0.415631652	0.207274805	-0.112509133	-0.233503773	0.024386547	0.203071281	-0.208034915	0.013794044	0.078024421	0.013794044	0.022952642	-0.007838368	0.055351852	0.118802195	0.379055139	0.140034547	-0.19387103	0.07268449
ACP5	-0.016444823	-0.058706173	0.078775574	-0.303221175	0.22888941	0.291716747	1.298910942	0.046665309	0.070157252	0.021173223	0.011468523	0.129999985	0.026588746	0.22262803	0.187860273	2.176408165	0.582383059		0.102484697	-0.053046693	0.037144489	0.035425706	0.208739267	0.071431313	0.103406631	-0.177807068	-0.208692991	-0.177807068	0.022528073	0.153040766	0.018400884	0.512157184	0.050393746	0.398833814	-0.006367472	-2.270319046	0.531680895	0.029515675	0.116364853	0.114451442	0.074380115	0.056423225	0.166776826	-0.04308528	0.285054577	0.335517822
ACP6	0.072289403	-0.218114826	-0.360682875	-0.019463703	0.106356071	0.227125508	0.403817688	-0.190166223	0.063566606	-0.20733848	-0.28107245	-0.704159234	0.464474978	0.239420137	0.074354506	-0.29470889	-0.067872087	-0.108058063	-0.170334912	-0.305069763	-0.227368622	-0.775481598	-0.928722425	-0.220971745	-0.168652026	0.251960728	-0.022987973	0.273195302	-0.445438801	-0.091295611	-0.608677976	-0.1971459	-0.4531147	-0.362950586	1.123217711	-0.252520327	-0.219432678	0.131046609	-0.023816568	-0.110212873	-0.086720052	0.004686845	-0.006988868	0.029240919	-1.001511133	-0.413231831	0.041613946	0.315498331	0.604405712
ACP7	-0.499934849	-1.228199873	-5.72E-05	-0.154008652	-0.244173589	-0.140399914	-0.116519548	-0.038403811	-0.012080586	-0.001632411	-0.007908939		0.215599711	0.445639274	-0.499778782	-3.261444025	0.08388413	-0.063392764																		-0.160164403									0.128417448	0.025476148	-0.075456989	0.084539162	-0.290570193
ACPL2
ACPP
ACR	0.097003857	0.077799508	0.032743176	0.086450293	-0.062159475	-0.141998296	0.522521604	-0.007412558	0.000646768	-0.012549127	-0.023555838	0.043251344	-0.03697053				0.099928707		0.21980333	-0.244295483	-0.309665929	-0.398154072	-0.005372942	0.006234527	0.156987077	-0.177220354	-0.166835554	-0.106497053	-0.303098062	0.133192151	-0.030357073	0.318102672	0.245692769	-0.116740366	0.030901766	0.225295983	-0.311715221	0.070473895	0.031664536	-0.095663419	0.002648025	-0.137574935	-0.167581575	0.053636621	-0.032477938	0.164108527	0.13652749
ACRBP	-0.069054056	-0.011642132	-0.258226091	0.12521998	-0.060221715	0.325583628	0.27456549	-0.072833379	-0.100329447	0.012847527	-0.014045605	-1.05483075	0.540429929				0.252405041		0.046946547	0.078674656	-0.217888911	-0.18353532	-0.005765067	-0.142047634	0.359231362	-0.058869073	0.104381426	0.107243337	-0.049110673	-0.053918288	0.433029076	0.252512706	0.296100859	0.376796819	0.453667805	0.149956002	0.215954542	0.671789617	0.130148602	0.119476236	0.143004527	-0.058802336	-0.062245864	-0.052341122	0.29643433	0.766880036
ACRC
ACRV1	-0.013093992	-0.007128039	0.256622855	-0.113090859	-0.057735546			0.018745049	-0.04851918	-0.008850285	-0.024281147	0.107806225	0.125716007						0.140368252	0.02037987	-0.005707254	0.177957537	0.003500967	0.248583973	0.220173533	-0.145782557	0.105635824	0.1507576	-0.167820809	0.098370385	0.180874832	0.002837776	0.048950863	0.057102272	-0.118486747		-0.536556503	0.261223477	-0.089721308	0.029638187	0.015862611	-0.053892437	-0.090533324	0.110081203	-0.076037364	-0.105755873	-0.054884518		0.287886153
ACSBG1	-0.075570503	0.185764501	-0.157078239	-0.187567223	0.246169864			-0.005792641	0.00588925	0.005953285	0.00153029	-0.22030078	-0.476181687	0.373624288	-0.082623181	-0.141865394			0.018821916	-0.11807052	0.181958994	0	-0.069202108	-0.045105298	0.118658526	0.27825305	0.068353683	0.068353683	-0.213357542	0.017369316	0.267468232	-0.189243796	0.080360721	-0.124639249	0.260155302		-0.220359939	0.280475522	-0.114038904	0.017018016	-0.005456722	-0.049653908	-0.085190687	0.046227648	0.028664676	0.296724271	-0.035779822	-0.362160051
ACSBG2	0.051313631	0.067869418	0.305704613	0.255875346	0.133648722	0.147866082	0.508462247	-0.011202644	-0.018691262	-0.007874524	-0.006233516	-0.166339758	-0.154956943				0.031470281		0.089283324	0.406312694	0.205419417	0.102825887	0.264412088	-0.012617046	0.314427165	-0.1800349	-0.008271731	-0.105385368	-0.405977583	0.082414041	0.414098898	-0.035779601	-0.033391049	-0.493899232	0.076330532		-0.033970082	0.083810692	0.087210232	0.158644558	0.028229155	0.049520285	-0.046390839	0.03494061	0.030333165	0.080579202
ACSF2	0.118168103	0.051920643	-0.030632908	-0.065103611	0.074215474	1.565676986	1.303813602	0.009924373	0.039213579	-0.050245986	0.029067855	0.513447731	0.473482337	0.756297355	1.275001295	1.773918434	-0.260181554	-0.401171055	0.157721634	-0.319447491	-0.135206401	-0.518064042	-0.253758197	0.109665206	-0.234698191	0.593200174	0.323984321	0.917025934	-0.123751207	0.15383833	0.323984321	0.365126903	0.323984321	-0.367847746	0.027408776	-2.978551913	1.261983099	1.471529638	0.035518525	0.037228654	0.013360209	-0.067823242	-0.062653257	0.000477276	0.364834203	0.002558484	0.291996456	1.219122358
ACSF3	0.07553438	-0.136264428	0.216533611	0.091777002	0.027365542	0.553739409	-0.231240229	0.020300392	-0.02755147	0.026969071	-0.002829252	-0.108007143	0.165537625	0.029273256	0.092099316	0.662697785	0.124481781	0.343068943	0.430948974	-0.024768946	0.048341763	-0.052377652	-0.037125723	0.177635832	-0.178945234	-0.069902732	-0.014332198	-0.019730323	-0.311613698	0.036459427	0.143074219	0.134064306	0.220688656	0.31249984	-0.105378431	0.089278898	0.100390577	0	0.051721309	0.036630322	0.146055144	-0.008324173	-0.06215285	-0.018925474	0.015407852	-0.093655478
ACSL1	-0.172290781	-0.252944011	-0.494168508	-0.91625801	0.054204869	1.344428746	-0.106176887	-0.022980761	-0.034772075	-0.235588606	-0.287558714	-0.627490913	0.00237491	0.6027302	0.958171709	2.161236904	0.161722202	-0.253622879	-0.806485241	-0.056222528	-0.660183989	-0.172321163	-0.399231177	-0.52840014	-1.018388085	0.143582698	0.049374392	0.054462727	0.523438611	1.020932441	-0.08124583	-0.805435484	-0.601484454	0.66864524	-0.649484568	0.765713375	1.253597479	-0.201778734	-0.198468302	-0.022732052	-0.124999346	0.210009827	0.085114167	-0.174483017	0.319353689	-0.073856786	-0.117443759	0.198042773
ACSL3	-0.103629759	-0.041074835	-0.286956927	0.030669379	0.223343365	0.632014092	0.592063312	0.012720854	-0.063024692	0.008853274	-0.020140612	-0.846396827	-0.694529641	-0.41927296	-0.326354186	-0.645071046	0.426156452	-0.02801533	-0.070730623	0.241855943	-0.387273469	-0.44368978	-0.650192525	-0.15296867	-0.363922268	-0.128899818	0.250947533	0.105276282	-0.220667319	-0.404276482	-0.744390742	-1.344444151	-0.739434854	0.244441659	-0.526832508	-0.39041031	-0.233869866	-0.118437152	-0.255060779	-0.153116137	-0.148920771	-0.053407134	-0.089492984	-0.06207283	0.930384297	0.563085862	0.146347923	0.415519108	0.701428227
ACSL3-AS1			-0.000516765	0.264927141	-0.109011572								-0.171311492
ACSL4	-0.19921785	-0.375679809	-0.457318534	-0.01002913	0.011503762	0.142220255	0.357426757	-0.312266347	-0.261584787	-0.102334738	-0.066838828	0.063525381	-0.318657123	0.302626067	0.189067303	0.239699186		-0.284411912	-0.239015952	-0.496813838	-0.194832799	-0.36357456	-0.489051203	-0.534052408	-0.327457639	0.368268083	-0.435745141	-0.414821854	0.398938707	-0.139120802	0.170220722	0.27596402	0.688717804	-0.165816495	0.435510181	-0.939470559	-0.477024234	0.001614017	0.198375678	0.115470736	0.251312722	0.007330088	0.089520082	-0.045958294	0.469969081	0.789958091	-0.819953819	0.07158743	-0.564485838
ACSL5	0.07402404	0.007482846	-0.34811193	-0.13971736	-0.017936089	0.851981623	1.029221384	0.064313186	-0.00058752	0.030043092	0.020735979	0.733589326	0.222169868	-0.459003436	0.549543219	0.272556531			-0.040332428	-0.06548534	-0.153063326	-0.028030848	-0.263148777	-0.141571331	-0.384789587	0.26018711	-0.01334418	0.012795939	-0.235691032	0.682007676	0.302642274	0.206384273	0.121626783	0.166253575	0.024156177	1.809915485	0.454649096	0.633302412	0.047710061	0.009648484	0.07106733	0.045542277	-0.042657526	-0.070805538	0.186645125	0.307170027	-0.025989665		-0.272309379
ACSL6								-0.05271554	-0.014207944	-0.172024924	-0.044517736	-2.452054094							0.000406577	-0.048880128	-0.081614995	-0.009218741	-0.070491627	0.121946594	-0.116213559	-0.142523306	0.014611655	0.004118358	-0.103340674	0.027106628	-0.070438908	0.280404206	-0.023042289	-0.050051413	-0.054928046	-3.34326891	0.144315058	-0.373503655	0.167873233	-0.020220242	0.008741222	-0.000782927	-0.013105165	-0.086090254
ACSL6-AS1			0.073495985	0.273971365	-0.320035207								0.168110229
ACSM1	-0.027843993	0.22619307	-0.036069674	0.0799198	-0.051378122			0.014046735	0.013597889	0.028476719	0.042758222	-0.027330385	0.172485309						0.221535961	-0.166921367	0.050245965	-0.230601875	0.140099973	0.256878858	0.04033476	0.207483512	-0.195762532	0.225542218	0.38440465	0.097314995	0.136184096	0.235528318	0.521923073	0.218582095	0.15832815	-1.062070436	-0.059658656	0.337967468	0.002515955	-0.003333434	0.147943068	-0.037337314	0.011584581	0.01877235	0.004879185	0.254221321
ACSM2A	-0.248249663	0.758829002	-0.008990829	0.509040615	-0.222704927			0.015614497	0.019379912	-0.008845452	-0.026877492	-0.010738355	-0.022006145						0.146114504	-0.002666873	-0.084871684	-0.129098591	-0.127357693	0.141256995	0.003291094	-0.023871668	-0.071086301	-0.039716479	-0.001921558	0.12388059	0.037766902	0.3747593	0.072189026	-0.008499853	0.189989772		0.282709467	0.111443772	0.20309281	-0.014766527	0.006202627	-0.052264644	-0.044605755	-0.022127802	0.216810066	-0.099504537
ACSM2B			0.002478051	-0.166584004	-0.099742798			-0.003392429	-0.047097294	0.025268847	-0.014831099	-0.239860577	0.181896119				-0.029103924		0.001200968	0.030918282	-0.027873265	-0.083737015	0.103943878	0.104925219	0.220001434	-0.040317837	0.009781581	0.099266916	0.036609936	-0.086393442	-0.058567052	0.227276133	0.078935184	0.186581371	-0.100278252	-4.31831616	0.176867817	0.065936727	0.092204977	0.039382843	0.039382843	-0.018477855	0.071937682	0.018074925
ACSM3	-0.039226025	0.173564701	0.325318666	0.123036365	-0.005614813	-0.253774395	0.631887732	-0.195178688	-0.239119462	-0.211936671	-0.088473209	-0.553869836	0.525024997	0.228830675	0.613825335	-0.166913465	0.250157915	0.227259106	0.232989356	-0.385154588	-0.292163099	-0.428166876	-0.375605139	-0.163173968	-0.765396305	-0.115985643	-0.416943423	-0.129481169	0.13831478	-0.248132261	-0.018237286	0.108879108	-0.14657987	-0.095170894	0.250849285	-1.346498442	0.512061844	-0.122842114	0.098226012	0.072415492	0.191771369	0.059492959	0.250599037	-0.104164835	-0.306896643	-0.242943976	-0.388770767	0.840701576	-0.537068222
ACSM4			-0.133895769	-0.224417803	-0.025615611			-0.013566223	-0.015593147	0.009743153	-0.001652807		-0.010751543
ACSM5	0.019691268	0.027414898	0.133312827	0.061990955	0.023508229	-0.2069378	-0.056756611	-0.022102791	-0.015629235	0.028667184	0.046286795	-0.070198403	0.407692803				-0.116611987		-0.198925384	0.208870886	0.214617594	0.345132203	0.20871023	-0.1936099	0.160097722	-0.036496651	0.077300749	0.058335267	0.19839392	0.105056975	0.322331738	0.075227179	0.626077322	0.04679335	0.12444097	-1.394842723	-0.067393206	-0.120014452	-0.00650641	0.094028812	0.268809855	0.062857274	0.078009636	0.010364091	-0.125100254	-0.096391072	-0.087960747	-0.070168398	0.284028628
ACSM6	-0.060436635	0.14519417	0.066470898	-0.055957514	0.202602177	0.008968255	-0.124644966						0.013434634																																0.083889042	0.190293793
ACSS1	-0.037657294	-0.03970697	-0.140888753	0.008958748	0.000750307	-0.008981132	0.42304046	0.457338477	0.211844128	0.144477534	0.303267798	1.464231021	0.20161578	0.386405762	2.035566269	2.878165571	1.275462479	0.025371816	-0.296581054	-0.243508987	0.040114276	-0.197639618	0.080784807	0.158650988	-0.615103716	-0.602765135	-0.087513465	-0.062842056	-0.150525486	0.098513262	-0.16427495	0.164924404	0.451551881	-0.6845053	0.416080979	-2.114491041	0.99827049	0.44339929	0.174485634	0.02819032	0.191456328	0.076767178	0.014664116	-0.138265103	-0.516931775	-0.472660425		-0.344261415	0.057533982
ACSS2	-0.045944925	-0.170455595	-0.793891805	-0.439294116	-0.024967815	3.097587372	3.7089308	-0.725753402	-0.643652952	-0.091676228	-0.21339843	-0.54283443	0.469384641	0.425241097	0.692630351	0.849944601	-0.248970246	0.57631475	-0.412245674	0.09554004	0.145854555	-0.026071269	0.374425343	-0.326954599	-0.061201368	0.472715754	0.690335734	0.942757783	-0.419093405	0.154123891	-0.388879783	-0.138374583	-0.281888048	-0.379967929	0.09381529	-0.810587733	-0.001767672	0.647694798	-0.053998783	-0.109532754	-0.084710029	0.030759273	-0.059040214	0.014458829	1.860342133	1.348853756		0.128774097	0.021619643
ACSS3	0.021159976	0.055275219	0.026376592	-0.018994178	-0.090581108	0.316913373	-0.443450684	-0.008180495	-0.001322974	-0.032632668	-0.056871499	0.181330407	0.352217843	-0.004388407	0.167915165	0.316627906	-0.05172769		0.076464468	-0.058968561	0.314623435	0.0283663	-0.085685764	0.028260551	-0.038275781	-0.110016642	-0.301549192	-0.100032378	-0.200125067	0.051612137	0.257321554	-0.059365808	0.479296259	0.024616191	-0.287943958	-0.323064201	0.90214259	-0.024712659	-0.053486347	0.079115191	0.094664767	0.00954239	-0.056732895	-0.067986641	0.177371401	-0.461359433
ACTA1	-0.268295019	-0.483543758	-0.015046513	-0.058918309	0.709453205			-0.009714486	-0.012548096	-0.006850138	-0.002118249	0.179811995	0.157010668				-0.020380743		-0.693340963	-0.245397443	0.079157523	-0.079309585	0.002392293	-0.587322582	0.04460773	-0.147181506	-0.255978363	-0.239537919	-0.332883126	0.031848026	0.203274729	0.384795412	0.139949716	-0.122358399	0.202520665	0.492682899	-0.036947679	0.170936195	0.130207717	0.046073272	0.06120646	-0.056658015	-0.033963045	0.117991873	0.200930536	0.595622623
ACTA2	0.049856353	-0.044177399	-0.29473455	-0.220083282	0.224468828	0.933340675	-1.496086066	0.091780947	-0.071565269	-0.192160865	-0.237510396	-0.752683039	-0.949799903				0.620956552	-0.630971695	-0.191394091	0.06942669	0.07583723	0.011438406	-0.149541597	-0.002465192	0.358072075	0.49377192	0.202609963	0.63736589	-0.130216323	0.146414412	0.286565738	0.546042749	-0.026711881	0.050546219	0.643956938	-1.502252368	0.700125546	0.621045774	0.093290682	0.038570189	0.026529364	-0.020535126	-0.006540653	-0.04391586	2.582282851	1.79690592	-0.124793529	1.392303897	0.372798233
ACTA2-AS1	-0.148088459	-0.044927435	0.360223313	-0.058606485	0.181712348	-0.031771972	0.440611737					-0.030797882	-0.252863617				0.012382038		-0.256045458	0.143799516	0.137665167	0.168602194	0.062738722	-0.235612344	0.173387486	-0.139908374	-0.013099599	-0.073270923	-0.034361881	-0.105125293	0.127983151	0.426187771	0.124935713	0.193637492	0.30675848		-0.4617928	0.107078078	0.296483988	0.216271743	0.180713107	0.042406167	0.028858868	-0.052085813	0.072055444	0.209304985
ACTB	-0.04054728	-0.085524795	-0.09844755	0.017592749	0.091858925	0.328986899	0.161978581	0.011179163	-0.29400559	0.101653414	-0.355624306	-0.087521257	0.104642774	-0.066646058	-0.69216009	-1.177170588	0.271347175	-0.060490284	-0.089539225	0.012019255	0.023822098	-0.034599843	0.050043924	-0.252403505	0.116785907	0.049795834	-0.077886404	-0.000307809	-0.292249353	-0.306491108	-0.151507371	-0.078112	-0.061539795	-0.079486323	0.016549287	0.078294463	-0.057884917	0.07481769	-0.0124289	-0.021057657	-0.012359357	-0.030176394	-0.040752251	0.015298924	-0.183369427	-0.028371231	-0.030193679	-0.01599092	-0.091697915
ACTBL2	-0.035720672	0.057342311	0.124994663	0.184511775	0.028902946	-0.065523596	-0.942554903	0.005610107	-0.002834716	-0.004849894	-0.030670294		-1.027019561				-0.226009726																			0.230269111									1.064310048	0.039566222
ACTC1	0.028499864	-0.05161999	0.225272118	0.26691238	0.02329277			-0.032412316	0.002371447	0.008794194	-0.000348716	-0.270148347	-0.151818737						-1.12642847	0.024516942	0.105664008	0.495731576	0.359330112	-1.559577726	0.249636475	-0.209510195	-0.108577812	-0.186342807	-0.224761857	-0.175982314	-0.013629438	0.132877828	0.047247623	-0.086055033	-0.26284642		0.116225836	0.04552807	0.06476462	0.041355567	-0.018229057	-0.04408505	-0.051169772	-0.051644631	0.074171005	0.100234945
ACTE1P	-0.093796938	0.083305825	-0.127334649	-0.106698851	0.05717536			0.002062309	0.004408053	-0.029402422	0.000803738		0.273007556																																0.094236448	0.147574981
ACTG1	-0.078370995	-0.101144584	-0.091048664	-0.03380942	-0.032722947	0.158317258	0.737288883	0.15536533	-0.232826504	-0.083175389	-0.59893588		0.079569156	0.003126826	-0.090584522	-0.24710621	0.511697006	0.057073858																		0.622312855									0.182769067	0.208384113	0.027033732	-0.016067272	-0.016274712
ACTG1P17	-0.038721994	-0.007238863	-0.360878208	0.188169079	-0.086605417	-0.254648345	0.424527535					-0.03752852	-0.033932964				0.078343975		0.051334151	-0.001630703	0.191896004	0.016088655	-0.248317505	0.101051856	0.067250927	-0.05298525	-0.165470158	0.077295485	-0.07127432	0.132716204	0.161125378	-0.005711849	-0.00939203	-0.074785017	0.023280847		0.107945926	0.273530391	-0.018998436	-0.01567125	-0.055778493	-0.028213275	-0.042736526	-0.034619272	0.335347871	0.942622973
ACTG1P20			0.227931527	-0.037129919	-0.085589373	0.344220891	0.488044133						0.123176129				0.471358482																			0.428069599
ACTG1P25			0.064443235	-0.018268187	0.202098537	-0.09427868	-0.182306578	-0.067964605	-0.044196252	-0.002591926	-0.003536797	0.334990813	-0.380369027	0.554848092	0.566500413	0.371465279	0.179942416	0.526517329	0.083830001	0.279057762	0.257534531	0.343595709	-0.183190355	-0.064673077	0.147588761	0.13525995	0.172530461	0.326520543	0.192435471	0.2206069	0.350550786	0.215342919	0.177562656	0.028271912	-0.423441729	1.21059845	0.207350863	0.250596112	0.128680968	0.089786869	0.019345572	0.054652567	0.045515587	-0.044302695
ACTG1P4						0.011592298	0.454007745										0.440937957																			1.130967835
ACTG2	0.099982132	0.015305177	-0.100967085	0.080185266	-0.225101402	-0.338711227	-1.205563176	0.00242119	-0.050474641	-0.006180849	-0.008947613	-0.305722999	0.032069542				1.253083334		-0.01663574	0.086282297	1.13659537	0.979481258	1.172158628	-0.195518194	0.175896106	-0.220409734	-0.128205297	-0.175844141	0.09546741	0.11068774	0.111780412	0.512070006	0.253698922	-0.250321198	-0.06955023	-0.060410853	0.05582223	0.016528491	0.138473835	0.01747992	0.051186063	-0.01056665	-0.006605971	0.00042312	0.016246185	0.215973489
ACTL10	0.040693955	-0.079035368	0.063632161	-0.157808055	-0.225092616	0.157330677	-0.488230328	0.050655525	0.072343304	0.024140474	0.022305796	0.16086815	0.025396081	-0.094891894	0.155324859	0.202083165	0.678829952		-0.040147474	-0.060625958	0.118665021	0.240579899	-0.020217123	0.0135183	0.005229959	-0.066403163	-0.010562332	-0.023943353	0.179611376	0.051727846	0.254063731	0.2700327	0.315605334	-0.024323055	-0.058262366		1.008237289	0.289783376	0.054751301	0.03898889	0.079922912	-0.04287411	-0.015210686	0.018349421	-0.076320034	0.525519659	0.287251536		0.830682601
ACTL6A	-0.068711347	-0.080294785	-0.065879852	-0.052866211	-0.114478698	-0.731860804	-0.635958342	0.420159718	0.424672847	0.321308481	0.273133258	-0.08543272	-0.457781575	-0.329749804	-0.709001236	-1.167397595	-0.162903654	0	0.045355495	0.211964334	-0.48499996	0.470862242	-0.21702269	-0.127919943	-0.361736073	-0.29623697	0.109488495	-0.095644633	-0.165987427	-0.118933717	0.083777323	-0.358086109	-0.45194666	-0.329982715	-1.056154599	0.16520856	-0.338080231	-0.470522782	-0.069205819	-0.00258339	-0.069456541	-0.054130466	-0.049224831	-0.058322162	-0.521125299	-0.700211108	0.004909769	-0.258286662	-0.054113756
ACTL6B	-0.018129361	-0.051028967	-0.304704102	-0.19026307	0.013911907	0.205267538	0.124657894	0.019858355	-0.015443923	-0.015296756	-0.018239267	-0.059425912	-0.133490136						0.046917215	0.038891551	-0.041508158	0	-0.05971386	-0.038910868	0.140618404	-0.243134232	-0.101364579	-0.190979398	-0.004801405	0.152878238	-0.09017413	0.104224568	0.049508826	-0.122600326	0.058727613		0.117619805	0.214413484	0.017948786	0.003670422	-0.066749667	-0.008483933	0.025201301	0.113502161	-0.000311887	0.185237191
ACTL7A	0.084563368	0.211520672	-0.120353876	-0.014290467	0.114554074			0.017900023	0.019367452	-0.001286634	0.002411118	-0.094921953	-0.264864198				-0.198898312		-0.166226521	0.414992378	0.215937656	0.213472657	0.100597434	-0.172041635	0.208617266	-0.119928336	-0.167783448	0.002306449	-0.186104586	0.03751664	0.152610045	0.078586095	0.294847872	0.187536232	-0.171721815	-0.196058203	0.024719585	-0.025004053	0.026892475	-0.055042623	0.012607041	-0.064683158	-0.089300737	-0.001179617	-0.136608003	-0.061346284
ACTL7B	-0.037260048	0.144623391	0.208611349	0.144112052	0.030381049			-0.04969959	-0.040591928	-0.046768998	-0.017798875	-0.135488554	0.190494285						0.181001065	0.152232816	0.151716125	-0.005713895	0.073155197	0.217763359	0.381983388	-0.282468804	-0.073027757	-0.224730695	-0.089986698	0.058790786	0.248842959	-0.003306009	0.227621293	-0.034589601	-0.077291162		-0.027321543	0.084600608	0.082148468	0.045817673	0.092057522	0.016123016	-0.003359608	0.031142745	0.076910709	0.422076122		-0.78640706
ACTL8	-0.034249955	-0.212311419	0.086189673	0.012876341	0.032728019	-0.355155948	-0.681139753	0.018539497	0.039468535	0.001950968	-0.067912958	-0.076066272	0.092398521				-0.168390909		-0.540563666	-0.268463593	-0.332597105	-0.330379217	-0.014271223	-0.170223074	0.11738327	0.364455916	0.051217309	0.14367573	-1.381909675	-0.268688726	0.357406821	0.481787134	0.423927891	-0.718022629	0.176723553	-0.74807838	-0.490324477	0.047466488	0.13451015	0.104220944	0.091450404	-0.106033343	-0.124790236	0.034989975	-0.442200801	-0.235381814
ACTL9	-0.094547378	-0.146313758	0.189785869	0.203276097	-0.115785777			-0.00538179	0.01413731	-0.024421915	0.005921304	-0.263586483	-0.082533855						0.10694142	-0.143012334	0.007691588	-0.129871308	-0.059962376	-0.319748209	0.076694785	-0.01646603	-0.076181873	-0.182243085	0.044948359	-0.070549919	0.320043454	-0.123633175	0.345049293	-0.088809737	0.230702648		0.065705804	-0.207148546	-0.070713554	0.056943458	0.082676011	-0.073838337	-0.071815999	0.037710023	0.152508976	0.49643611
ACTN1	-0.128978098	-0.278904961	0.136150164	-0.022067446	0.043010518	-0.065353142	-0.104355197	0.098860663	-0.126141726	-0.118150246	-0.028875102	0.280390082	-0.297833972	0.027254953	0.051553414	0.187824645	-0.699609406	0.200324199	0.079490397	0.422120376	0.32427315	0.403328421	0.355582017	-0.292141625	0.425443824	0.214275898	0.342798093	0.434956339	0.268226626	0.264517481	0.487506072	0.574178009	0.38312489	0.454895575	-0.004018694	0.52768072	-0.503007123	-0.019364749	0.037960681	0.026047697	0.019566754	0.03325663	0.000807136	0.045288255	0.182104328	-0.364428306	0.007977373	0.05533212	-0.372954395
ACTN1-AS1			0.145061147	0.224676509	0.092219266								-0.033754359
ACTN2	-0.045560624	0.148780819	-0.180744926	0.094113694	-0.211223398			0.003862525	-0.00825772	-0.015777045	0.016005189	0.132225634	-0.276877802						0.042284759	0.185255213	0.256607481	0.219689305	0.314445613	-0.034120671	0.24999155	0.062004709	0.140984855	-0.117363077	0.13861004	0.236033358	0.447181516	0.539568878	0.365033351	-0.276329443	-0.177877561		0.22131425	-0.257281001	0.183989996	0.196208004	0.133877323	0.090008387	0.075535904	0.014393138	0.066923846	0.346925447	-0.320665244	-0.199114099
ACTN3	-0.148057755	0.185141972	-0.352631799	0.154898253	-0.369387403	0.197273946	0.072069609	0.047979791	0.018570665	-0.032113676	0.021418708	-0.228954475	0.102921351						0.048346478	-0.0878451	-0.029587412	-0.050860849	-0.062630999	0.2010128	0.238681594	-0.212475334	-0.004602572	-0.154082088	0.119812148	0.063338449	0.17890023	0.119812148	0.351731539	0.151461975	0.042901283	0.38362689	-0.177707803	-0.374963812	0.008533086	0.03650946	0.063500465	-0.027913737	-0.045779392	0.014296753	0.114731934	0.122315494	-0.080425216		0.715880515
ACTN4	0.094344628	0.039543168	0.104262809	-0.053586283	0.098119312	0.54434052	-0.14603898	-0.458288398	-0.291987992	-0.222836982	-0.285300595	0.424268939	-0.096878879	-0.00888967	-0.556057463	-0.735766483	-0.186820446	-0.111274086	-0.26907619	-0.284121798	0.090056632	-0.001824452	0.112798948	-0.324766092	0.168996592	0.254565563	0.332871842	0.201345562	-0.586488132	-0.230047807	0.21101758	0.42206793	0.359225176	0.235662625	0.589196282	-0.878422674	0.176743668	0.294408994	0.035879327	0.003138175	0.038549041	-0.062295406	-0.078406945	0.019799975	0.09166099	0.017330608	-0.090231358	0.449318294	-0.50820662
ACTR10	-0.091273248	-0.203789648	0.020409157	-0.18942836	0.097152517	0.506319899	-0.002677274	0.242424945	0.22621531	0.352621277	0.204318891	0.741014683	-0.627360729	-0.31041361	0.178575375	0.120798246	0.406442155	-0.19634651	0.061386943	-0.054709812	-0.082037983	-0.200629034	-0.154279284	-0.063369109	0.420901746	0.140914851	0.227179081	0.188107477	-0.066089504	0.032309339	-0.162469177	0.009682432	-0.218459328	0.110313015	0.007113035	0.224910934	0.23511438	0.435847895	-0.000438576	-0.03275865	-0.033184836	0.015641244	0.001912088	0.06814758	0.334112276	0.051373408	0.063941002	0.187891763	0.274719453
ACTR1A	-0.104534381	-0.030512858	-0.174388424	-0.007383341	-0.374991843	0.041770555	-0.133162651	0.185900831	0.087893793	0.141318522	0.047784048	0.048033241	-0.316847217	0.167629704	-0.150779477	0.106186442	-0.268314053	-0.371350686	-0.448168737	-0.137942557	0.18270075	-0.050309966	0.219473779	-0.277865219	-0.38587074	0.261858118	0.178966922	0.247517857	-0.514560493	-0.280007334	0.275279265	0.416520557	0.276347586	-0.012695157	-0.035896601	0.389083381	-0.128191768	0.158754732	0.035231562	0.017139521	0.020012391	-0.052438709	-0.101172756	0.008576641	0.051705384	0.044901681	-0.034971926	-0.261607305	0.04655537
ACTR1B	0.047851339	-0.349837505	0.056295854	0.057922737	0.068373945	0.564036277	0.671609501	0.252234727	0.336326277	-0.080907815	0.173512489	0.208401118	0.716789358	0.238499971	0.686305672	0.897875968	0.600026221	0.025317259	0.273501039	0.034228766	-0.06283914	-0.188303986	-0.105031126	-0.022525287	0.245140482	0.538367628	0.226246414	0.341120125	-0.328232475	0.190646891	-0.236263091	-0.180675139	0.117716951	0.058012052	0.393684276	-0.171610238	-0.019021505	-0.007905705	-0.029485308	-0.03198196	-0.003333968	0.013061622	-0.025946828	0.063177805	0.176177358	-0.009843542	0.340635664	0.438335613	0.347534257
ACTR2	-0.082771873	-0.12982132	0.010440425	0.010320605	-0.038170721	0.033112768	-0.506349346	-0.05575997	0.022533117	0.00758884	0.004263448	0.399767644	-0.295786394	-0.411676976	0.172872179	0.028891642	-0.479583777	-0.184715167	-0.078157143	-0.395180667	-0.156890472	-0.146097329	-0.040607212	0.36013406	-0.291845243	0.137825115	0.024878052	0.044963087	-0.075904884	0.025596592	0.232098114	0.246742428	0.272134164	0.047324199	-0.085508029	0.162339875	-0.224600477	0.09156474	0.040143885	0.048522916	0.04031851	0.011169303	0.000160877	0.016534448	-0.218452304	-0.52132569	0.120098201	0.116629694	0.294493393
ACTR3	-0.062224579	-0.10492827	-0.038753949	-0.066117677	-0.148985971	-0.097193851	-0.700889108	-0.157665374	-0.138309532	0.028285414	-0.220140062	0.050577143	-0.217766264	0.038347797	-0.140645955	-0.335247575	-0.38508775	-0.429669585	0.091606605	0.086599089	0.241616825	0.402447347	0.295537521	0.127344622	0.229551989	0.131958327	0.216321489	0.144160366	0.086992982	0.111570068	0.105716751	-0.237718188	0.023304491	0.257253101	-0.576954809	1.24090572	0.198108613	0.086610542	-0.044876102	-0.001981465	-0.008080351	-0.000720203	-0.011890383	0.01272209	-0.320805346	-1.001421593	-0.017017927	0.273835316	0.527276038
ACTR3-AS1			-0.09607698	0.138385831	0.138853184							-2.12058912	-0.127611755						-0.071413525	-0.072323443	0.2099437	-0.195799465	-0.025116499	0.07202154	-0.037799804	-0.139502254	-0.224407809	0.225690182	-0.198276344	0.124699619	0.210985168	0.284402158	0.068393222	0.19174878	0.119152196		0.138604258	0.122987729	0.131161229	0.122707303	0.034006763	0.007945327	-0.071794869	-0.1309159
ACTR3B	-0.185433891	-0.293997491	-0.157568682	0.1889247	0.016721276	-0.770267749	-0.48486461	-0.04215774	-0.042764232	-0.070822251	-0.038613724	-0.764585976	-0.24764349	0.055552059	-0.028731001	0.062936832	-0.610695759	-0.067188953	-0.445011128	-0.347066139	-0.83084234	-0.966082351	-1.10097574	-0.272459577	-1.38877565	-0.107165912	-0.234426325	-0.108929785	-0.086337101	-0.203421436	-1.332286018	-1.618589324	-1.332286018	-0.423687439	0.001010022	-0.523646994	-0.295596037	-0.540949577	-0.409204715	-0.435584544	-0.388440571	-0.036654204	-0.020440713	-0.140884232	-0.458190499	-0.481070969	-0.006407098	-1.172643178	-0.122434061
ACTR3BP2			-0.223795352	0.327905774	0.05799941	1.908931085	-0.305106999	0.034119492	0.002696488	0.036722919	0.049086315	-0.015209443	0.216564179				0.029920133		0.109440348	0.050916712	-0.015996834	0.002920182	-0.032394172	0.328444115	-0.220414209	-0.202533208	0.186426004	0.31157781	-0.128707542	-0.023159751	0.319825671	0.036795973	0.061778595	0.217922926	-0.205134811		-0.207423242	-0.080546004	0.019748255	0.038179608	-0.003989977	-0.0049955	-0.021275255	-0.051867445
ACTR3BP5			0.073922799	0.17249144	-0.503211183	-0.095830189	0.075754056	-0.025058725	0.021845924	0.005671679	-0.017876586		0.236633131				-0.028552279																			-0.179134217
ACTR3C	-0.21827103	0.594096973	-0.134156063	-0.138569266	0.026290577	0	-0.096599497	0.002152377	-0.007464496	-0.017237626	-0.001660178	1.608885653	-0.148530038				-0.127456547		-0.398978427	0.051436846	-0.06839917	-0.335557415	-0.170095474	0.257377492	-1.019239292	0.170334053	0.141648967	-0.070440164	0.48577673	0.33846216	0.048856757	0.780249181	-0.135128655	-0.051640084	0.292936493	0.353914579	0.317028234	0.097554875	0.279414869	-0.011503841	-0.031900467	-0.003775729	0.094630433	-0.057415449	-0.23135805	-0.661885195
ACTR5	0.103232591	-0.42706502	-0.093747612	-0.076002035	-0.182018838	-0.531172649	-0.360380345	-0.022846279	0.024167103	0.036099599	-0.118885517	-0.224256605	-0.209402497	0.08812977	0.057921176	-0.01213102	-0.386512566	0.219008802	-0.16895085	-0.273675912	-0.303095858	-0.340610512	-0.364388736	0.008156896	-1.547277845	0.01018628	-0.098813587	-0.122691814	-0.616572155	0.085642294	-0.42927111	-0.275104319	-0.505841207	-0.560348106	0.239825414	0.196786844	-0.37734541	-0.244308069	-0.04213341	-0.082860336	-0.098989221	0.041048602	-0.09887763	-0.191669155	-0.204967715	-0.553744547	-0.243496326	0.126825959	-0.090146508
ACTR6	-0.24221603	-0.461449847	-0.208208522	-0.212037239	0.024656922	-0.085876695	-0.059627868	0.004828777	0.245511422	0.011469114	0.142409132	0.419277086	-0.502322496	-0.164006217	-0.116464038	-0.209055046	0.207128293	0.134130745	-0.432926468	-0.101886416	-0.337635806	-0.051912916	-0.152451389	-0.218208427	-0.380559735	-0.022263722	0.149260289	0.104136643	0.510883408	-0.06624808	-0.018407163	-0.178384018	-0.174088482	-0.390545298	-0.729123755	0.421581791	0.577857638	0.143198402	-0.034991308	-0.009379218	-0.037650358	-0.024666958	0.050531471	-0.037391236	-0.386770821	-0.866585964	0.029948468	0.002974663	0.22844353
ACTR8	-0.01600545	-0.227802824	0.019204348	-0.181060092	-0.252395999	0.310898448	-0.104813359	0.107390214	0.130139198	0.133406558	0.086156262	0.972702798	0.070996715	-0.2268858	0.066986694	0.018077557	0.052336101	-0.096592312	0.238059233	0.083755764	-0.134984216	-0.186314745	-0.175791309	0.381887304	-0.221190036	-0.190709034	-0.312330872	-0.36605786	0.166564053	-0.074221014	-0.384807505	-0.302741665	-0.235717071	-0.348554579	-0.038941958	0.204810199	0.197923956	0.265426084	-0.049155553	-0.087530441	-0.089413321	0.015444825	-0.00959884	0.02568379	0.042086581	-0.599148229	-0.104088604	0.381990559
ACTRT1	0.069613764	0.455224919	-0.013460031	-0.150884056	-0.032141882			-0.002744872	-0.007993189	-0.012038573	-0.011627927		0.095017003	0.413430585	0.550634815	1.051787055		-0.302228886																											-0.06381171	0.20656996	0.428096902	-0.03099247	-0.773381227
ACTRT2	0.100355828	0.001842257	-0.138734627	0.075833353	-0.11082104			-0.018926428	-0.024397291	0.018865872	0.011321663	-0.246726529	0.039195155						-0.119636189	0.222066787	0.370459686	0.199818688	0.367808554	-0.115012469	0.233987073	-0.304125929	-0.482083204	0.390983043	-0.209365492	0.08610495	0.111772218	-0.029112119	0.031043389	-0.223212413	0.194578097		0.23108877	0.150284242	0.093820414	0.179872202	0.093820414	0.052672162	0.035686232	0.030506515	0.025988451	0.153106315
ACTRT3	0.029619567	0.265478426	-0.008495326	0.173882804	-0.163305019	1.114575374	0.001613992	0.104192506	0.08647608	0.116458937	0.133467671	1.685832632	-0.083252762	-0.061311907	0.089989744	-0.432580287	0.156662759	-0.311130949	0.22972391	-0.400826132	-0.019581706	-0.418065821	-0.261352371	0.096971169	-0.564039633	-0.20119146	0.204764053	0.036548862	0.32392457	0.083395632	0.588352125	0.240469671	0.505676436	-0.565712543	0.002134392	-0.205077114	0.120682512	0.497353037	0.064086009	0.156050475	0.086169189	0.054933309	0.084765907	-0.259731498	-0.590465939	-0.520066918	-0.4572642	0.282620791
ACVR1	-0.283811572	-0.048509623	-0.178902869	-0.121563897	0.236196655	0.510221045	0.279783878	0.024901997	-0.077398348	0.139300829	-0.105396479	-0.189574504	-0.028475575	0.250749194	0.724484569	1.414499732	0.319492095	-0.139083055	0.801468547	1.097320281	0.39271918	0.777590659	0.544712072	0.330338148	1.500697665	0.196560079	0.662969347	0.523632557	1.023493731	0.955591212	0.537323624	0.171365184	0.320479137	1.096850759	0.606648348	1.165395203	-0.051480845	-0.198164972	0.003256801	0.067551679	0.031177463	0.144870626	0.124131306	0.193876693	0.207615926	0.077008953	-0.032745054	0.188819562	-0.046686761
ACVR1B	0.002613701	-0.213187787	-0.255738174	-0.070310861	0.429045458	-0.363201049	-0.093726852	0.000465993	0.035988853	-0.000219525	-0.004880908	0.753029417	0.417891779	0.504713908	0.929364659	0.872901084	-0.052921631	0.195272506	0.401212009	0.013601	0.315693617	0.301471237	-0.006203266	0.264265175	-0.73354984	-0.025351169	-0.175988342	-0.343366954	0.397694281	0.257619233	-0.426608607	-0.329772967	-0.053045305	-0.485619395	0.643492537		-0.227490904	-0.373379094	-0.040612116	-0.102737385	-0.008363993	0.111440748	0.136176675	-0.056430106	-0.160536994	-0.117818873	0.066153977	0.215020261	0.106801823
ACVR1C	-0.179772052	-0.183364011	-0.0585419	-0.083199005	-0.086821314			0.007264138	-0.00592911	-0.002667026	0.005708604	-0.246303668	-0.071529866						0.041695524	0.259028031	0.137675828	-0.000489885	0.207626266	-0.052960427	0.344750134	0.652655208	0.543180157	0.180565037	0.069727421	0.137266371	-0.655212896	-0.28877978	0.086917998	-0.527465058	0.147926464	-1.988394615	-0.450131141	-0.18813454	-0.298674251	-0.44303808	-0.16674011	-0.102723061	-0.167218912	0.089997953	0.149164857	0.331670556	0.607784311		0.447263899
ACVR2A	0.032946286	-0.234740847	0.075913396	0.131269565	0.122414773	0.021395932	-0.129369817	0.06143379	0.039584971	0.019779259	-0.001294329	0.700836336	-0.352571758	0.089104215	0.147831676	0.316458498	0.112160243	-0.678208153	0.539893365	0.353380183	0.875512798	0.768199451	0.875512798	0.723547372	0.395986527	-0.134133847	-0.376270182	-0.334525925	0.683176143	0.775074036	0.472854695	0.589332097	0.748503951	-0.15097847	0.316861356	0.520768987	0.460279107	0.234724733	0.141256767	0.109678985	0.132761478	0.132358757	0.099967137	0.028329215	0.256008707	-0.359816158	0.131032452	0.340277197	0.00164438
ACVR2B	-0.174238062	-0.297441834	0.344395228	0.086966571	0.36513668	0.251303921	1.024579723	-0.027427534	0.002398771	-0.034186507	-0.040009913	-0.22288133	0.725159646				0.179947616		0.288616386	0.154289172	-0.202419628	0.27967039	0.25992287	-0.088507696	-0.034030312	-0.218756036	-0.081259888	-0.032175753	-0.231292157	0.315499372	-0.115914161	-0.476034097	-0.715319228	0.165968468	-0.172110311	0.012524835	0.206744508	0.191152564	-0.212495323	-0.030018089	-0.226765544	0.099635895	-0.043838052	0.074704224	-0.524651331	-0.190003374
ACVR2B-AS1			0.062581491	-0.008343655	0.040034202							0.237826143	0.568158134				0.127819142		0.097196959	-0.024154392	-0.420746119	-0.032054557	-0.314341475	-0.032157283	-0.26662814	-0.18649366	-0.020431697	0.185269155	0.222650785	0.46153803	0.640422535	0.588695161	0.233897141	0.049012261	0.343339695		0.28493306	0.294646424	0.162265189	0.152495717	0.031622342	0.054589636	0.062826696	-0.090371184
ACVRL1	-0.096136709	0.052163055	-0.120054162	0.04874211	-0.068963705	1.382535989	-0.784502515	0.005606376	0.005301306	0.030221023	-0.005469183	0.087586156	0.373987521						-0.045375033	-0.225127802	-0.191401381	0.02410209	-0.041216469	0.046606036	0.322558546	0.05904919	0.205861756	0.095479119	0.091619574	0.222809009	0.287823264	0.02398856	0.586449453	0.101792363	-0.185362615		-0.124638335	-0.638945549	-0.054223433	0.08316665	0.147280459	0.039677382	-0.030424097	0.106575658	0.125316333	0.20503853
ACY1						0.999195843	1.301902735					0.089392701					0.058195821		0.044197788	-0.013835866	0.395678597	-0.0933267	0.196709115	-0.155498235	-0.049853676	-0.259888693	-0.049215255	0.009508502	0.124173881	0.042711621	0.14132375	0.105984168	0.030425709	-0.008093412	0.029101367	-0.752826683	-0.158940466	-0.167710375	0.17084069	0.118504658	0.065827035	0.062635058	0.149412935	-0.090136673
ACY3	-0.037215513	0.208143082	0.022124315	-0.074479961	-0.033642836			0.079877799	0.06610137	0.082265931	-0.030034565	-0.192612801	0.155009846	0.515019089	-1.903679303	-2.405585366			0.198651264	0.245321231	0.197724293	0.137068973	0.068358918	0.090524764	0.12012609	-0.06854818	-0.019927669	-0.016028112	-0.108497362	0.125357985	0.031372479	-0.164054497	0.161027164	-0.223518289	-0.233734559	-1.978288987	0.707528906	0.020533584	-0.024649201	0.032924863	0.046207685	-0.009337764	0.042614947	0.022883684	-0.15301698	0.238261382
ACYP1	-0.228696478	-0.170333172	-0.116945988	0.199647266	-0.001612867	-0.270197039	-0.356190321	0.049315593	0.026109762	0.060150402	0.018247772	-0.610222928	-0.787857534	-0.291334008	-0.799366602	-1.205634836	-0.385823288	0.16186049	-0.517290873	-0.382543547	-0.701802206	-0.77784228	-0.974224851	-0.477875777	-0.800644448	0.17152324	0.224154445	0.319870435	-0.200148238	-0.488106828	-0.12564408	0.422095364	0.093897998	-0.385107984	-1.424532641	0.414468816	-1.127465695	-0.902212045	0.042323299	-0.046019651	-0.014722101	-0.10062173	-0.077856166	-0.088568001	-0.393648187	-0.114568722	-0.280068808	-0.608370238	-0.300778274
ACYP2	-0.188812491	-0.258095051	0.037195631	0.056612276	0.008048281	0.696022912	1.166163075	0.005670999	-0.015992983	-0.033735591	0.045910276	0.459530394	-0.2148762	0.495620705	0.2864952	0.23130213	0.50444751	-0.497298591	-0.001127578	-0.03821322	-0.246970005	-0.258510776	-0.175564515	-0.087829447	-0.101762737	0.392984346	0.474695849	0.448633194	0.324593794	0.192753638	-0.358580561	0.151943043	0.008398042	-0.365258082	0.36758781	-0.314782102	0.741462752	0.312138277	-0.08403106	-0.187714186	-0.148177519	0.03066138	0.132928094	0.206660481	0.285471255	0.149967143	-0.001999877	-0.327000638
ADA	0.11784542	-0.19996146	-0.185929997	-0.450356611	-0.232789076	0.234868775	-0.001258762	-0.340824089	-0.338634663	-0.520951334	-0.363025694	-1.612620439	0.378195589	-0.014667954	0.491373929	-1.042637304	-1.034082045	0.570031427	-0.005168982	-0.134366295	-0.119213944	-0.211214737	-0.206080339	-0.350824731	-0.547967629	0.155811906	0.174202808	0.278213623	-0.19156823	0.081921588	0.418439819	0.561667461	0.439947731	-0.020630001	-0.288086454	-0.976354969	0.318178854	1.323844801	0.119680735	0.105602494	0.110905582	0.013589911	-5.28E-05	0.128307931	-0.233410825	-0.022737683	-0.173921849	0.246534601	0.199268587
ADA2	-0.033043197	0.110239263	0.081388988	-0.258193271	-0.049683593			0.008464616	0.036368956	-0.029384694	-0.011972033	-0.192026061	0.280006536	-0.050635753	0.049597688	0.007994229	0.067536771	0.380878157	-0.180841181	0.21453133	0.514016447	0.401509481	0.239531146	-0.388054524	0.033712578	-0.042377778	-0.075226818	-0.116945439	0.149392065	0.091540769	0.087466415	0.465087893	0.501359125	0.161524186	-0.053713211		1.506053085	0.295557907	0.129223812	0.042247013	0.163554519	0.02484095	0.031267847	0.04951684	-0.030185685	0.051125016			1.260712914
ADAD1	-0.046847374	0.215733975	0.094573755	0.119414363	0.120768991			-0.040512691	0.022965314	0.010611478	-0.004154265	-0.209228553	0.104374733						-0.059505833	0.104990564	0.084915912	0.201372598	-0.022936318	0.072985584	0.364370057	-0.221432045	0.22013465	0.079088247	0.19926383	0.089681956	0.120726538	0.181082748	0.050570367	0.600990272	-0.021644989		-0.052958402	-0.011617969	0.061132575	0.038325841	-0.0294379	0.010742642	0.049663774	0.15363775	-0.048682435	0.085023094
ADAD2	0.016104041	-0.244602555	-0.035893631	-0.063402109	-0.032043264	0.003932473	0.118914545	0.018687243	0.028894289	-0.014735475	0.007921933	-0.059312174	0.0653816				0.415111111		-0.187766407	0.22129761	0.083437333	0.221536313	0.212326251	-0.134623826	0.264952737	0.139887863	-0.048856728	-0.184455768	0.138832765	0.265189113	0.449118031	0.315986088	0.235809242	0.011800047	0.176759257	-0.038896748	-0.027711736	-0.119565803	0.091860366	0.105606871	0.070419641	0.030084836	0.001898117	0.047724519	0.058580848	0.418206459
ADAL	-0.114256827	-0.313306969	-0.118821912	0.097277914	0.081112129	0.166725363	0.23845297	-0.027832299	-0.027681953	0.056005024	-0.013139336	0.418129084	-0.130815823	0.463311544	0.179614992	0.341796208	-0.132229022	-0.358433803	0.107238264	-0.100928892	-0.429664496	-0.468172346	-0.656472638	0.221911909	-0.40099082	0.154566616	-0.098553842	-0.028634372	0.291263036	-0.20038228	-0.222367324	0.277707468	-0.750009721	-0.049276726	0.32251559	-1.037150128	-0.054384613	0.273116927	0.05062799	-0.062408243	-0.107273412	-0.031065511	0.10812371	-0.008942419	-0.216951396	-0.037152841	0.140651223	-0.18031913	-0.544420392
ADAM10	-0.051389334	-0.087565654	-0.055177742	-0.155010836	0.036825984	0.025805827	0.584760615	0.144546958	0.111530289	0.226028897	0.028384229	0.469016534	0.044035465	-0.384063583	0.352798005	-0.092494074	-0.195380344	-0.995792168	-0.288498727	-0.108098597	-0.230117684	-0.227391152	-0.170829096	-0.280947861	-0.388995368	0.110362449	0.222851945	0.149712442	0.024672123	-0.235685612	-0.356339312	-0.791900086	-0.512806776	0.197621949	-0.014436334	0.429507236	0.626752966	0.308102103	-0.117245404	-0.050356676	-0.073630565	-0.003620144	-0.013460505	-0.033162847	0.581262096	-0.051547533	-0.097772075	0.389093414	-0.008023233
ADAM11	-0.01640608	-0.156697925	0.252409321	0.049679718	-0.064171276	-0.230863724	0.121764933	-0.02132812	0.008361182	-0.015993048	0.016619871	-0.066517725	0.328862788				-0.28434952	-0.155517668	-0.017634706	0.023524707	-0.075749277	-0.053069	-0.303382455	-0.03431892	0.242463231	-0.019312218	-0.04616315	0.328396911	-0.213535942	0.092828953	0.408861766	0.265407048	-0.05620768	0.114894511	-0.054432249	0.233046028	-0.306706146	-0.105918645	0.024454277	0.045534238	-0.00253094	0.01500156	-0.053882744	-0.017448097	-0.099221417	0.322877802		1.278837478
ADAM12	0.065656834	0.136951136	-0.059413668	0.129183571	-0.949366427	-0.511287535	-0.267588359	0.003668673	0.005728256	0.069044058	0.004675174	-0.015085287	-0.167952222	-0.147482627	-0.561460062	-0.463622791	0.135134241		-0.060320251	-0.566203631	-0.316281275	-0.559869897	-0.444970548	-0.079768099	0.043262107	0.585349964	0.051171546	0.227851701	-0.6284129	-0.147444992	-0.469467402	0.109985074	-0.295664709	-0.02895266	0.331760069	0.354427132	-0.367632039	0.019592225	0.028256339	-0.231073146	-0.162639423	-0.06948241	-0.216825984	0.087813241	-0.054560979	0.319619425
ADAM15	0.138561581	-0.085323465	-0.261194742	-0.14165654	-0.087621298	0.055692692	0.451170491	-0.10215584	-0.03190357	-0.032566378	0.063739385	-0.075646057	0.427876346	0.277081988	-0.124697361	-0.475863751	-0.669661899	0.245486316	0.107214153	-0.016853872	0.1251021	-0.041616557	0.117893124	0.123190394	-0.155042904	0.022086114	0.065166592	0.211391584	-0.621068723	0.083308886	-0.013215739	0.068090772	-0.200996808	0.022366966	0.280323867	-0.441745321	-0.184284317	0.128131249	0.008821241	-0.000673194	-0.007238016	0.010156684	-0.05175359	0.038595755	0.182675639	-0.037141566	0.143168778	0.22623191	0.257645665
ADAM17	-0.057478529	-0.231262836	-0.02322426	-0.049600589	-0.034106545	0.644056021	0.304009323	0.037405681	-0.019883901	-0.022534992	-0.007079982	-0.35914509	-0.305529576	0.295684108	0.160242778	-0.031021393	0.174525782	-0.001887453	0.317727073	0.321911502	0.508441038	0.513745217	0.424530193	0.642557908	1.545637869	0.15413489	0.331434077	0.279382479	0.912500045	0.580912701	0.227714097	-0.164888788	0.083886375	0.369078611	0.382290402	2.239515547	0.743897127	0.379018106	-0.013654529	0.062253627	0.032297047	0.106031618	0.145325956	0.148590665	0.60018165	0.154672977	-0.195595962	0.427889965	-0.103462062
ADAM18	0.070586775	0.169014716	-0.026710559	0.177232473	-0.028114119	0.840697221	2.072272302	0.009047724	0.021453733	-0.010790153	0.009639586	-0.153416892	-0.14721944						-0.268892982	0.007564601	0.049508991	0.094208209	0.012713255	-0.06179093	0.063189329	-0.027349065	-0.019718386	0.079540361	0.019236521	0.019236521	0.204612253	0.193828311	0.412534214	-0.115699594	-0.019919588		-0.197162718	0.099220598	0.067151796	0.053101323	0.140194289	-0.045495474	-0.005764781	-0.008687393	0.05799437	0.248546559
ADAM19	-0.39187364	-0.496383856	0.095020752	-0.033835367	-0.262935164	-0.355249619	-0.364326416	-0.252203354	-0.656704352	-1.443266301	-0.452938075	-0.82262466	-0.189330784	-0.566548835	-1.39114952	-2.302855082	-1.128448536	-0.266509061	0.702842873	-0.337147595	-0.338306398	-0.241635525	-0.601192448	0.586431912	-0.355280076	0.411655944	0.290308695	0.142105247	-0.438859069	-0.483803845	-0.53104752	0.040851178	-0.376175983	0.040320414	0.061819469	-0.263712046	0.44178336	0.097602621	-0.009064188	-0.11017307	-0.105793268	-0.073766372	-0.14602249	0.101207287	-0.009133065	-0.007300364	0.054987037	-0.657750423
ADAM1A			0.165528961	0.340853622	0.330938508							1.212634472	0.040141871						-0.113235981	-0.250999092	-0.451214079	-0.161038772	-0.462727022	-0.059469745	-0.551079539	0.05535759	-0.305083889	-0.234299841	-0.009314603	-0.307275077	-0.771408863	-0.51723456	-0.847360157	-0.415557331	-0.104167582		0.126756943	0.001775098	-0.271154569	-0.383991122	-0.506082395	-0.151365287	-0.055753606	-0.103875215
ADAM2	0.064399526	0.217423831	0.028706008	-0.234151464	0.088855998	0	-2.420704147	-0.023365594	-0.038211947	-0.000702138	-0.043182448	-0.067201161	-0.029149987	0.313351517	0.093793567	0.01385197	1.145208712	-0.336094496	-0.015090625	-0.085372809	-0.191643591	-0.309916255	-0.065166176	-0.030469118	0.095109805	0.082312942	-0.089525366	0.493493247	0.022235666	0.068322843	0.06826512	-0.089029192	0.073927549	-0.083197084	0.134199732		-0.106219012	-0.04059354	-0.105369549	0.011570522	0.037499126	-0.091476572	-0.092897011	-0.02977744	-0.89605899	-0.542693299
ADAM20	-0.019546012	0.028002921	0.045041916	-0.081082786	0.117640129			0.055420057	0.010045782	-0.030104833	0.00562314	0.34538531	0.072901766						0.128733143	0.007405585	0.113316107	-0.055099404	0.195651795	0.200679606	0.073628651	-0.230631875	-0.031815506	-0.006227247	-0.056905083	0.036335446	0.272483134	0.246740597	0.226734346	-0.214904144	0.077786185		-0.232006616	0.410177391	0.045008465	0.10388966	0.080455414	-0.028592672	0.058371931	0.056959862	0.088064169	0.247889991
ADAM20P1	0.043765721	0.226903492	0.174316746	-0.719680011	0.332332978			-0.012491138	-0.000676242	0.00508195	-0.003737832		0.049046776																																-0.04933058	0.457967904
ADAM21	0.000923506	0.350921295	-0.025502938	-0.010844118	-0.062823612	0.517295561	-0.209231915	-0.01167595	0.008845233	0.009709671	0.010980141	-0.156703226	0.385405474						-0.927898929	-0.987501087	-1.355747893	-1.188429148	-1.709609292	-1.270842001	0.3609369	0.646170514	0.24781756	0.666222401	0.099937868	-0.247800691	-0.224322452	0.248371796	0.298511435	-0.587841081	-0.317779515		-0.196001213	0.141582679	0.069830706	-0.085546141	0.072848929	-0.019279393	0.1295039	0.169194523	-0.186960097	-0.082225198	0.437172236		-0.221168241
ADAM21P1			0.236892771	0.03361437	-0.216255951								0.005875065
ADAM22	-0.158869843	-0.426168198	-0.04965522	-0.037552754	0.004439186	-0.274880474	0.513240493	0.02538975	0.056487181	0.027726693	0.010815886	0.027182178	0.008349159				0.12597401		-0.086705488	-0.195832961	-0.012474712	-0.182973431	0.262969541	0.11620267	0.083281978	0.042123324	-0.012492884	-0.096716462	0.012462304	0.136589015	-0.032217065	-0.052141655	0.142809731	-0.064813352	0.131267086	-0.903013497	-0.05412472	-0.016879314	-0.07966161	-0.119405001	-0.036644725	-0.022114258	-0.074435794	0.099061924	0.036228511	-0.379549707	0.026447618	1.099869983	0.221413316
ADAM23	-0.100870177	0.122785401	0.233369422	0.048476835	-0.386952407	-0.008721384	-0.223052879	0.008417823	0.005390137	-0.001085824	-0.029647855	0.087881757	-0.295665052					0.349730232	-0.089005797	0.164173291	0.017866727	0.046607794	-0.158161848	-0.096396195	0.016487261	-0.119323215	0.186402649	0.205277568	-0.148103509	0.038896985	-0.109395008	-0.228721552	-0.060405365	0.037682903	-0.113268444	0.189902274	-0.286506512	0.266764799	-0.095848332	-0.047245815	-0.046032308	-0.020075341	-0.095600534	0	0.448139958	0.242370885	0.363961471	0.510404214	0.233331525
ADAM28	-0.083928978	0.062888688	-0.15360829	0.099478679	0.079869593			-0.033467128	0.035049731	0.01498567	-0.01227124	0.213601621	0.105467795						0.211627947	0.134451214	-0.169107088	0.083705054	0.06081919	0.16906121	0.281836016	0.056226061	-0.09695031	-0.216015618	-0.355850674	0.058843339	0.073412604	0.234241937	0.030673843	-0.105698292	0.257239741		1.712442835	0.89513499	0.004534442	-0.035866018	-0.039773955	-0.012710184	-0.07242648	0.002722717	0.233781089	-0.00974118
ADAM29	0.077570542	0.288136114						0.015117968	0.026398082	0.006669928	0.014606037																																		0.012182012	0.213831238
ADAM30	0.001253337	0.320294469	-0.01576973	-0.116035394	0.035111819			0.003977211	0.014386837	0.011344636	0.025541302	-0.143519349	-0.268303572						-0.20209589	-0.23680774	0.02244575	0.100354873	0.127592391	-0.132624382	-0.06705739	0.047824484	0.078177164	-0.074811825	-0.098825995	0.136360113	0.292892604	0.311332595	0.418664803	0.006078677	0.093967302		-0.591336742	0.015759352	0.109257808	0.099085317	0.143128791	0.05045308	0.033955512	0.080060089	0.053475954	0.171631418
ADAM32	0.163634635	-0.071577288	0.09518011	0.207446258	0.005270231	-0.67156796	0.721973349	0.000210353	-0.029758185	-0.000786052	-0.007242712	-0.10468371	-0.00547689	-0.100839466	-0.21721381	-0.035407976	0.126278205	-0.694871055	0.115700986	-0.176102216	0.037068941	-0.071129442	0.191036195	0.044986243	0.043515661	0.224360246	-0.155625907	0.15458741	0.094090046	0.160377125	0.17745129	0.228365404	0.206590566	0.004045997	0.119803457		-0.10542866	-0.136992478	0.032345975	0.045558109	0.018430237	0.001907068	0.006763901	-0.034290844	-0.136771776	-0.175280754
ADAM33	-0.069565029	-0.232369369	0.139433059	-0.101371884	-0.045539239	0.148204571	0.841619822	-0.005292609	-0.00612309	-0.004601912	5.03E-05	-0.108421279	-0.069593146				-0.142141016		0.161293355	-0.301734947	0.136112242	0.18022557	0.094749005	0.094562211	0.01028716	-0.007460286	-0.247586416	-0.022617344	0.095461591	-0.195496442	-0.197926911	0.271878117	-0.088851874	0.20168999	0.385674668	0.125558347	-0.286694685	-0.214405379	0.091996982	-0.096856922	-0.0119431	-0.085639129	-0.033268057	0.159631036	0.064672488	0.446432227	0.20528851
ADAM3A	0.049584713	0.132807963	0.129650965	-0.03738162	-0.123481949			-0.001958676	-0.027136374	-0.022421378	0.04320974	-0.351938279	0.065542892						-0.054421062	-0.116644594	-0.410272645	-0.162286399	-0.245209453	-0.04970314	0.187665274	-0.082743773	-0.103363649	0.159186255	-0.206627904	-0.189627213	-0.085586218	-0.059535431	-0.372775949	0.285513003	0.168433218		0.220499286	-0.066486643	0.02699033	0.060909253	-0.079376159	-0.027235239	0.02135738	0.045697104	-0.070781542	0.00987536
ADAM5	-0.001523413	0.206029209	0.098338124	-0.106516144	-0.007195215			-0.027737472	0.009336098	0.024752537	0.023198081	-0.025158526	0.032823197						-0.093778646	0.12975849	0.025697388	0.230559758	-0.118172162	-0.167695798	-0.088752272	0.04933501	-0.087429598	0.113779855	0.007908769	0.042282804	0.312356269	0.153332323	-0.013720566	0.140906493	0.17093157		0.085600688	0.079992709	0.090591703	0.164685717	0.034377906	0.021902817	0.051533976	-0.048214318	0.033325319	0.224277927
ADAM6	0.081690089	0.146257342	0.20386322	-0.041418864	0.098087641			-0.045972751	-0.021995454	0.034297936	-0.01184688	-0.162690121	-0.095418623						0.049376357	0.066470024	0.116438768	-0.06311588	-0.255828103	0.011895352	0.142798053	-0.197076264	0.108071288	-0.116491052	0.301727275	-0.079766569	-0.069788989	0.267964712	0.025420929	0.055618403	-0.224929487		-0.075581832	0.080140195	0.129788318	-0.012511447	0.023138064	-0.025103805	0.039274131	-0.002129667	-0.023262513	0.151523831
ADAM7	0.027406474	0.197973608	0.226766634	0.12982635	-0.067656951			0.004670715	-0.006548837	0.032304013	0.021742995	-0.288670392	0.051700791						-0.19787796	0.079655628	0.153192663	0.295634713	0.075704706	-0.166358121	0.142738869	0.23618955	0.172402461	-0.008978162	-0.083005432	-0.007496568	0.366910954	0.418221515	0.024660095	-0.149986518	-0.036874101		-0.442738778	0.170398636	0.125242885	0.092868401	-0.034980235	0.031778289	-0.060208375	0.040021645	0.057455082	0.088598652
ADAM8	-0.204720379	-0.259124161	0.348009285	0.15200313	-0.180424959	0.801049542	1.069124824	-0.01252287	0.023155708	-0.175211196	0.004528269	0.073264132	0.18965157	-0.447708358	-0.726284007	-0.100589222	-0.484112907		-0.103631489	0.073521036	0.160033781	0.262746467	0.208930382	-0.248970306	-0.340987156	-0.329079691	-0.314824257	-0.225087313	-0.103825178	-0.233921424	-0.479248459	0.210465492	-0.148686716	-0.685029717	0.129134474	-0.411762291	0	0.219814067	0.173122585	-0.059018217	0.04468756	0.051635467	0.033452859	-0.115518691	0.072195409	-0.050032914	0.594329183		-0.098527946
ADAM9	-0.136407375	-0.118564354	-0.549283101	-0.113471412	-0.29845269	-0.010581502	0.350989293	-0.082342156	-0.023585886	-0.113128976	-0.029213692	-0.080559351	-0.234374248	-0.259942869	-0.276133238	-0.043820548		0.133171952	0.188679053	0.190027633	0.591168002	0.486208258	0.568131678	-0.128037282	0.429367776	0.237910132	0.121524909	0.063446379	0.333700846	-0.03527877	-0.312987586	-0.783869993	-0.43260124	0.285255034	0.112222874	0.229913762	0.447868467	0.531651028	-0.166037742	-0.07239285	-0.096093498	-0.000267073	-0.015038745	0.09034747	0.921341517	0.231557454	0.030507886	0.601618142	-0.272944759
ADAMDEC1	-0.016689856	0.142039107	0.190039892	-0.106256985	-0.12928912			0.018555178	0.008069433	0.00414404	-0.03282051	-0.044714978	0.356509778						-0.168208813	0.407396739	0.187969599	0.24458825	0.204730905	-0.133550867	0.050066742	-0.219246829	0.035223938	0.080108034	0.094141812	-0.000636815	0.002038569	0.113638743	0.035223938	0.130072311	-0.064834767		-0.207509903	0.11500447	0.004653389	-0.014774361	0.027399913	0.004653389	-0.011639612	-0.022411242	-0.038222027	0.198076344
ADAMTS1	-0.499391253	-0.605712734	-0.893502687	0.071201431	0.131412633	-0.311079788	-0.512516513	-0.018206602	-0.014127807	0.016068068	-0.01092259	-0.122485247	0.020547426						0.18452625	0.644562281	1.238086012	1.147421282	1.261413173	-0.712664894	-0.457447187	0.036984142	-0.189927235	-0.244873424	-0.101175748	0.002156778	-0.046971264	0.605982584	-0.040336742	0.108669972	0.280328256		-1.054336624	0.867024133	0.181251377	0.0404596	-0.026548008	0.013828308	0.023669924	0.069775607	-0.273940868	0.156648656		-0.726540811
ADAMTS10	0.030303124	-0.09253236	1.088479115	0.059074792	-0.023543596	1.502609615	0.634066866	0.042665539	0.069262398	-0.058560543	0.017248343	-0.042746658	0.167245255				0.031450148		-0.068776158	-0.33447078	0.207409259	-0.107466593	0.019273037	0.130434095	-0.21491235	0.034660112	-0.021628874	-0.117500923	-0.251776213	0.011746726	0.136658251	0.449153211	0.221225733	0.065655027	0.464732875	-0.37471694	-0.337203209	-0.109176873	0.111679197	0.040557778	0.052729976	0.00790121	0.017352837	0.013164182	-0.090684855	0.315006958
ADAMTS12	-0.182308101	-0.596070352	-0.125497286	-0.217040526	0.141151135	0.125297804	-0.577054954	-0.016752777	0.018109861	0.013022078	0.022884454	-0.017680988	0.034396483						0.070051961	0.037294777	0.147415193	0.406406156	0.050871025	0.254991302	0.092669143	-0.218515045	-0.326590185	0.073612853	-0.319067708	0.103145552	0.081777417	-0.075565875	0.119249079	0.36973868	-0.128280713		0.07299668	0.095306204	0.002513797	0.031401176	0.053378515	0.015217245	-0.082492973	-0.042472862	-0.045898233	0.021183086
ADAMTS13	0.017347046	-0.074262982	0.100438714	0.050690591	0.08492202	1.534385178	1.727117466	-0.007739277	-0.097187288	0.018909718	0.008652092	-0.282851871	0.337137662	0.156093456	0.104046895	0.451985774	0.297994827	-0.223951175	0.064506413	-0.037544725	0.022408881	0.009425172	0.069481792	0.045402099	0.404879866	0.002713806	0.234093382	0.170177127	0.148087956	0.108141215	0.256951767	0.384016322	0.26824261	0.105367391	-0.001871927	-2.511205259	-0.036679776	-0.114933423	0.105685292	0.098161819	0.064095174	0.03123755	-0.009746275	0.057002297	0.04219842	0.167599285
ADAMTS14	-0.118439518	-0.189610206	-0.233955821	0.058575977	0.102105804	0.260863164	0.205993747	0.017019425	-0.004806993	0.006754626	-0.021500123	0.005065235	0.460692171						-0.092373363	0.115674202	0.220393797	0.321247349	0.143039282	-0.020595845	0.126042224	-0.116666635	-0.02250216	-0.100723958	0.185681826	0.227337209	0.094242767	0.579987831	0.337272325	0.120350029	-0.04206019		-0.04327001	-0.068577566	0.174789561	0.074752888	0.096188639	0.064773281	0.035572413	-0.000326996	-0.079202302	0.105716124
ADAMTS15	0.170122966	-0.073876088	0.234503704	0.111356812	0.040449146			0.020719668	-0.008392785	-0.038541334	-0.088271021	-0.22745192	-0.549920574						0.256305771	0.052761611	0.233450834	-0.0018375	0.09549434	0.029421131	0.363059814	-0.113860594	-0.001795836	0.148468439	0.252767172	0.247893445	0.512450178	0.483362737	0.199752059	0.403530581	-0.056011459		-0.048303405	0.001775256	0.245954388	0.17346955	0.170877145	0.175628542	0.142353412	0.090036472	0.032378432	0.404212669
ADAMTS16	0.042709769	-0.157561436	0.146221698	-0.073130214	-0.251378938	0.206563074	0.435695713					-0.032348493	-0.344733733						-0.369089868	-0.551710952	0.105611915	-0.376091288	-0.306730806	0.084279045	-0.022828602	0.058180252	0.202352055	-0.146629974	0.25135726	0.389080659	-0.015431182	0.204398827	-0.08630113	0.053292347	0.542763082		0.137639536	-0.005222346	0.042099756	-0.023029849	-0.066670002	0.071766798	0.064112996	0.015729375	-0.149774876	0.508328528
ADAMTS17	-0.05398792	0.100300428	0.242602659	-0.076600528	-0.042941456			-0.018901015	-0.019035803	-0.008347276	-0.000532491	-0.342127761	0.164046735				0.499720805		-0.177945803	-0.086851121	0.012374376	-0.011200887	-0.184922174	-0.080135547	0.150780443	-0.547316642	-0.223857633	-0.015525307	-0.00201294	-0.066939952	0.139994424	0.447395697	0.300655361	0.198274265	-0.017286491		0.02128004	0	0.208507015	0.094290067	0.115469723	-0.077628499	-0.00079733	0.031788986	0.57544011	0.567826277
ADAMTS18	-0.028679577	0.025216229	0.151550031	0.322366877	-0.017899941			-0.027217904	0.000871437	0.019045962	0.03924973	-0.05475788	-0.078165242	-0.094803519	-0.150775062	0.312633744		-0.618544726	0.0514042	0.091557923	0.288985052	0.277428683	0.151443906	-0.01189407	0.141045306	0.215401652	0.347193762	0.23047396	-0.191246161	0.084473346	0.177400579	0.160901006	-0.06564407	-0.111881564	-0.161429916		-0.446065838	0.315046507	0.075357799	0.018523935	0.008950379	0.074188873	-0.031985794	0.038874677	0.073337841	0.219202077		-0.835561985
ADAMTS19	0.04428306	0.058213551	-0.11838415	0.032948173	-0.176651713	-0.411326252	0.424944028	-0.024256287	0.012744138	-0.054024089	-0.020278755	0.034695823	-0.022089991				0.828698495		-0.19420712	-0.215524493	-0.353987237	-0.295599871	-0.269914994	-0.005405087	0.061473026	0.187086406	-0.190031943	0.059738707	-0.245684297	0.006717101	0.188767107	0.215132745	0.203445806	-0.022063744	0.10129413	0.304747472	0.080378453	0.075286431	0	0.045170724	0.027460937	0.04169877	-0.065768476	0.010745266	-1.130289405	-0.798935459			0.135858916
ADAMTS19-AS1			-0.302190716	0.11742823	0.05106046								0.39914572
ADAMTS2	0.030902366	-0.039893873	-0.118898781	0.031818596	-0.195525073	-0.144502827	-0.013377974	-0.014909293	-0.006142613	0.001863896	-0.040285613	-0.415932264	0.044935022				-0.13773769		0.303789073	0.228601631	0.250475047	0.478095146	-0.052401066	-0.14209782	0.270495418	-0.06138335	-0.034608723	-0.176359398	-0.091406625	0.216359711	0.139122988	-0.013277002	0.377626741	-0.168084669	-0.484919667	-0.153097994	-0.054844526	-0.174065165	-0.007950043	0.014138766	0.081333951	0.023736577	-0.025776567	0.040477954	-0.038078466	0.347277066
ADAMTS20	0.057465576	0.086717194	-0.026969005	-0.090943027	-0.107886132			-0.046008687	0.025929939	-0.019675235	0.005451316	-0.137066878	-0.120978058						-0.097278066	0.025684858	0.026229023	0.302714885	-0.006365199	-0.097278066	0.110201668	0.000546715	0.110503178	0.064411756	0.150883849	0.129684625	0.136756228	-0.047801165	-0.022232689	0.457206594	0.191975063		0.269702447	-0.01812563	0.046034418	0.122212877	0.042842417	0.072174086	0.068457349	0.069798844	-0.008730582	0.075183351
ADAMTS3	-0.118593791	-0.379374874	-0.078554363	-0.368908093	-0.096386962	-0.707467676	-0.184382278	-0.040382345	0.047047201	0.171016694	0.033757482	0.16584214	0.138338267						0.086411318	-0.621578752	-0.397146439	-0.314882132	-0.283506337	-0.034992858	-0.362347504	-0.470093652	-0.342526837	-0.301458122	-0.238043908	-0.336354257	-0.520630992	0.224826218	-0.687277367	-0.152345782	0.252555372		0.017420641	0.047635873	-0.049371826	-0.256554325	-0.282411444	-0.068597333	-0.167262923	-0.103341546	-0.070396336	0.002603318		0.157749058
ADAMTS4	0.098166773	-0.045557238	0.126264706	-0.108721015	0.115607574	-1.346784399	-0.38272679	-0.024077314	-0.025526969	-0.044702297	-0.032369863	-0.125605559	-0.077456618					0.344037483	0.013320536	0.143875607	0.284892974	0.141703644	0.027324882	0.16230009	0.173840229	-0.006794719	-0.026791831	0.079740962	0.022681327	0.032262484	0.159757397	0.324849402	0.090703043	-0.050026565	-0.020795537	-0.031248083	-0.112011705	-0.16627193	0.029949586	-0.010271499	-0.04034594	-0.060396095	-0.052323635	-0.01012772	0.12453784	0.114884729
ADAMTS5	-0.036812395	-0.310861985	0.083040854	0.054061234	-0.114254324			-0.045224689	0.010362158	-0.012631743	0.014721916	-0.077641172	1.545695847						-0.106094153	0.677838286	0.008582576	0.417316882	-0.127794243	-0.437739036	0.176604122	0.054881701	-0.019887055	0.184933068	-0.008583358	0.01285944	0.02716756	-0.018867372	0.161615561	-0.087668858	-0.043075931		0.153285752	0.308661777	0.018628027	0.039238303	0.14625526	-0.036175416	-0.01930377	0.044697549	0.011887764	0.171567209
ADAMTS6	-0.233252485	-0.58029289	-0.223917346	0.055835507	-0.380380141	-0.835564708	-0.856529621	-0.043235261	-0.013628892	0.050825104	0.009397246	0.031807794	-0.027288712						0.057548923	0.221933293	0.021851445	0.186896186	0.103219588	-0.108315404	0.067951186	0.067099834	-0.672358746	-0.358763391	-0.848306855	-0.243091895	-0.494393552	0.031575168	-0.049118553	0.042707232	-0.094570246	-1.498864896	-0.260854492	0.309025413	0.018933893	-0.105220713	-0.030919635	-0.077632017	-0.147866503	0.063326395	-0.749194242	-0.777171556	0.225400453	0.480065231
ADAMTS7	-0.258967195	-0.49150346	-0.130804859	0.051874009	-0.418061732	-0.083851332	-0.151843347	0.018932609	0.034565631	0.009465119	0.00248801	-0.064087456	0.342441853				0.189827958	0.388825557	-0.079796882	-0.103967932	0.077102327	-0.005171277	-0.154638097	0.084402585	0.023018173	-0.368751241	-0.149126399	-0.085401585	0.181937983	0.173948854	0.130112796	0.678547457	0.130112796	-0.392026585	0.22844631	0.059303359	-0.38519211	0.094950264	0.198994728	0.08680308	0.065573766	-0.019230893	0.048533014	-0.075616535	0.330836041	0.477997603
ADAMTS7P1			-0.340344232	0.139570009	-0.162190291	0.197757858	-0.126605688						0.293070787				-0.239784453																			-0.462016642
ADAMTS8	0.0212287	0.194483707	-0.0321113	-0.185782554	-0.115668049			0.034742258	0.047847642	0.035194223	-0.018644923	-0.162601717	0.066285011						-0.073492938	0.026704056	0.487550715	-0.052800942	0.199805161	0.008315463	0.115984053	-0.023603706	-0.20917923	-0.313808606	0.050429048	-0.082350709	-0.059258899	0.312618192	0.191638765	-0.048514263	0.0910195		-0.140543753	-0.035814493	0.143909703	0.042603105	0.150663886	-0.002426017	0.049279542	0.026110695	0.042500564	0.347648919
ADAMTS9	-0.051359991	0.056502103	-0.356234658	0.081965431	0.008931257	0.329489764	-0.529590029	0.031598923	-0.010542783	-0.005027365	0.010077455	-0.009391553	0.723335637	-0.24214317	-0.068678984	0.680977309	0.038549201	-0.637727469	-0.009848038	0.152741934	0.161445401	0.281759133	-0.051655098	0.005245672	0.072811379	0.066422814	-0.301969392	0.047359878	-0.128172601	-0.016231973	0.216012224	0.013092565	-0.059332589	-0.181064473	0.042999559		0.214425417	0.491059604	0.023370528	0.142201248	-0.022492228	-0.004970812	0.008480416	-0.057158545	0.066537261	-0.157967726
ADAMTS9-AS1			0.003166246	-0.117208959	0.137080224							-0.084919573	-0.036834841						0.030744992	0.014650966	0.134186474	-0.096732412	0.241269375	-0.127820415	0.089418697	-0.163947043	-0.208580166	-0.142878093	-0.10995843	-0.28687433	-0.020551519	0.13926561	-0.07567074	-0.0141532	0.019543296		0	-0.16918149	0.120617042	-0.032864945	-0.010875821	-0.071779383	0.021005779	0.037773528
ADAMTS9-AS2			0.030337582	-0.029172741	0.055100402							0.110795095	0.020931455						-0.123607939	0.129974054	0.231281042	0.234144649	0.16120886	-0.208039541	0.02618653	0.028971608	-0.039282036	0.056599318	-0.091464767	0.002169032	0.102424776	0.184338756	0.309775476	-0.135702785	-0.237110957		-0.492740643	0.405972363	0.032419556	0.095011271	0.058172671	0.015541083	-0.059645387	-0.142214305
ADAMTSL1	-0.23957848	-0.209038387	0.023777394	0.011175372	0.12740495	0.232157068	0.838569735	0.010460376	-0.0445528	0.000661059	-0.006526589	-0.375363544	0.137898266				0.180088065		-0.215515251	-0.273384092	-0.080601768	-0.155921407	-0.052972627	-0.103740857	-0.319888027	-0.035190728	-0.073510088	-0.14405393	-0.175413101	-0.171081685	-0.110359998	-0.264787517	0.095472264	0.343595561	0.411685157		-0.262261415	0.241255488	-0.03660966	0.03246624	0.049125591	0.021901087	-0.038408587	-0.024246125	0.11046121	0.161899932		1.008358041
ADAMTSL2	-0.088148765	-0.309255227	0.069850887	-0.090565051	0.03151667	0.212565956	-0.29120946	-0.012760735	-0.004584996	-0.010904585	-0.035974713	0.433979753	0.134409918				-0.017346362		0.19783675	-0.04294131	0.284435372	-0.030261354	0.25957853	0.146783188	-0.121641452	-0.082588379	-0.059976096	-0.130816076	-0.223672975	0.078258095	-0.293201869	0.268301213	0.289187615	-0.159914871	0.122242409	-0.10026178	-0.224967988	0.10238652	0.176978726	-0.032490924	0.112135161	-0.010807304	0.0809471	0.015331939	0.003522081	0.223382716
ADAMTSL3	0.026529594	0.373568951	0.117243233	-0.094380769	0.104337491			0.034719993	-5.98E-05	-0.007013154	0.050715446	-0.004950109	0.58243058						0.091197877	-0.128885724	0.076366852	-0.194469111	-0.04423446	0.080582763	0.269836002	0.078320306	0.062654768	0.062654768	-0.028136254	0.121300391	0.149293233	0.532421272	0.273216568	-0.062769088	-0.039452159		-0.057159485	0.134548148	0.231494807	0.107351081	0.117630776	0.047512992	0.040776464	-0.035631172	-0.144340398	-0.097913943
ADAMTSL4	-0.017532564	-0.041809867				1.149001837	0.883199203	-0.028414572	-0.053362548	-0.021145843	-0.010304968	-0.135938719		0.162898506	0.192675992	0.069320583	-0.057183953	-0.301649607	0.062300255	-0.299725137	-0.208694346	-0.3443196	-0.300770776	-0.007037171	-0.228236891	-0.066036977	-0.020127854	-0.14676582	0.098078842	-0.020946732	0.079119525	0.133303179	0.365563127	-0.165337677	0.144265532	-0.385638824	-0.242329029	-0.178838183	0.072666854	-0.003933418	0.06692346	-2.63E-06	-0.003265814	-0.100409682	0.1407458	0.41024275	-0.046270032	0.776891783
ADAMTSL4-AS1	-0.117575586	0.064885813	0.461399394	-0.158158573	0.103204852								0.149585589																																0.173003564	1.324888982
ADAMTSL4-AS2			0.048752286	-0.05233382	0.09766632							-0.30670356	0.315285205						-0.006675352	-0.032564956	0.095286533	0.013390812	0.316484625	-0.141719411	0.247126971	0.243255477	-0.15277964	0.060915975	0.297805331	-0.139306557	0.511334439	0.434261278	0.257935554	-0.215275437	0.043146274		-0.08724519	0.065657567	0.158722199	0.176090951	0.095446259	0.01282733	-0.025733561	0.045875315
ADAMTSL5	0.124968877	-0.000296512	-0.324425069	-0.500645583	0.289847867	0.430324696	0.142224211	-0.056032886	-0.039837049	-0.028423814	-0.078625144	0.253105439	0.180346244	-0.080926573	0.123703798	0.326851554	-0.035379273	-0.36210106	-0.046500468	-0.485796334	0.059116595	-0.142651426	-0.126727317	-0.08135426	-0.04430926	0.175541907	0.067080839	-0.194056861	0.061719574	-0.254104647	0.139792451	0.507953268	0.098123201	0.064147405	0.26911977	0.073701772	0.047563232	-0.044692635	0.120585253	-0.017335284	0.056336852	-0.056023452	-0.038483528	-0.020916468	0.337255893	0.568986672	-0.002173874	0.134307549	0.122184956
ADAP1	0.251843007	0.086766489	-0.220505481	0.117201082	0.233421056	-0.052839561	-0.071426167	-0.34050621	-0.37092228	-0.246701487	-0.4756064	-0.321390635	0.441623345	-0.257877019	-0.355188351	-0.19244302	-0.284601082	0.835880032	-0.402470078	0.114835411	0.327694406	0.208612583	0.30073445	-0.094676621	0.14433972	0.110114129	-0.122525117	0.132858675	-0.155817557	0.008698889	0.253514051	0.411744123	-0.099882903	-0.056190727	0.466815031	-0.519021963	-0.239268155	0.005036174	0.163750998	0.09331571	0.042384338	0.058310644	0.038435132	0.010273597	0.101992895	-0.385389792		0.269494603	1.255240566
ADAP2	0.097495046	-0.017669613	0.007198636	-0.153816344	-0.155206057	0.390638142	0.31393072	-0.140037093	-0.256635527	-0.037970194	0.03213285	-0.161443761	0.263655164				-0.552324254	0.065954902	0.025703751	0.192881514	-0.027779119	0.096278501	0.389070012	0.209700544	0.041456873	0.053504802	-0.026441596	0.267334468	0.012084959	-0.007229167	-0.242788083	0.110324781	0.292921411	-0.453445456	0.3574676	-0.202988793	-0.218386939	1.008035908	0.002078329	-0.174979483	0.013220498	-0.084556756	-0.039011276	-0.127796108	0.118162927	0.364352495
ADAR	-0.098260886	-0.195790498	0.119558125	0.037381296	0.065635033	0.226412493	0.039587615	-0.0092147	0.020915468	-0.007220323	0.003524586	0.455452392	0.052833278	-0.036001543	0.15389774	0.320215444	0.289000287	-0.026763861	-0.294806703	-0.235883928	-0.108072494	-0.392733083	-0.060164908	-0.161446796	-0.160199236	0.053479253	-0.01583289	-0.162973527	-0.351519335	-0.345612199	-0.324951476	-0.132447835	-0.209668741	-0.076661073	0.207235776	-0.258115956	0.599056902	0.514569116	-0.031866629	-0.064345939	-0.053763061	-0.036871585	-0.027264451	-0.010231213	-0.60522133	-0.734784563	0.056839999	0.384592858	-0.178036932
ADARB1	0.035521312	-0.161095347	0.040580169	-0.238336146	0.089180504	0.687088009	0.934436448	-0.041831759	-0.027246304	-0.01751282	-0.021142814	-0.676492265	0.499946253	-0.014208416	0.294882931	0.318390771	-0.171920571	0.333448341	0.465153041	0.41918572	0.020314062	0.251936429	-0.014023582	-0.217168864	-0.455299259	0.52238165	0.307589251	0.505295328	-0.207405204	-0.246854146	-0.438174906	-0.595575329	-0.436378236	-0.147365921	0.572248864	0.442134487	-0.061412305	-0.331339375	-0.073671323	-0.073671323	-0.073671323	-0.048335142	0.000967359	-0.001017312	0.085010379	0.131339717	-0.697515881	0.546969823	-0.439450099
ADARB2	-0.008622791	0.142575101	-0.064715957	-0.077784048	-0.056546314	0.111157435	0.239305207	-0.049995175	0.001899655	0.016481047	-0.023121526	-0.325108337	-0.113670348					-0.187927547	0.021496945	-0.255769329	-0.013566141	-0.196896211	-0.177796244	0.081075371	0.326198232	0.57939112	0.260564009	-0.203275497	-0.291768076	-0.195601892	-0.184681662	0.280685485	0.046767153	0.064740597	0.266257275		0.138517598	-0.189613857	0.139335402	-0.017173703	0.073713777	-0.027513153	-0.039669323	0.043566464	0.053991053	0.06242967
ADARB2-AS1			-0.37171424	-0.346553733	-0.061888427			0.004128433	-0.074033646	5.80E-05	-0.003938543	-0.297644388	0.051694625						0.223540588	0.220038753	0.015005188	0.39421044	0.043874726	0.156423708	0.407905777	0.117796358	0.046907357	0.197737954	0.109356796	0.267186845	0.473947446	0.169002678	0.282421651	0.281305288	-0.163469781		-0.307930878	0.233623014	-0.014381901	0.10090123	0.026152345	-0.013860567	-0.018301801	0.024776816
ADAT1	0.011826598	-0.09991223	0.033527127	0.024127598	-0.062314574	-0.283244412	-0.377106408	0.085365714	0.127343176	0.14090931	0.188427675	0.406620831	-0.31420152	0.123105878	-0.25305631	-0.301534305	-0.261852547	-0.116485185	-0.145503331	-0.042132678	-0.020071456	-0.100083556	-0.226515782	0.010569945	-0.589329161	0.197133035	0.133745735	0.102727102	-0.291448642	-0.01628145	-0.759938559	-0.367612985	-0.79367443	-0.247968046	0.060952701	0.653218822	-0.523249567	0.026789759	-0.104796784	-0.164212925	-0.200944688	-0.006970903	-0.064352139	-0.036849646	0.073862092	-0.324873392	0.159688466	0.112194447	0.691438871
ADAT2	-0.043239675	-0.349086121	-0.037427474	0.039998412	-0.19787046	-0.982926548	-1.069388237	0.012184957	0.020271875	-0.001408221	0.002922914	-0.498040122	-0.672470926				-0.101667636		-0.536075983	-0.255479237	0.271949817	0.589782826	0.840724102	0.046885708	-0.616135459	-0.018582772	-0.205865644	-0.462691489	-0.264047951	0.235626728	0.366744959	0.597014667	0.525098089	-0.602502558	0.324361011	-0.880590184	-0.579494416	-0.551094517	0.080776823	0.060227111	0.083985168	-0.009456533	-0.023262151	-0.168279384	-1.274453189	-0.71598641		0.638906383
ADAT3	0.071560401	-0.168135968				-0.041437941	0.279890964	0.000308503	-0.016011173	0.095997241	0.037815676			0.458767618	0.39770595	0.558047149	0.268275134	0.071388909																		0.214262651									-0.303857201	0.05321926	-0.370774935	-1.242664084	-0.660386874
ADC
ADCK1	0.118918185	-0.167874085	0.011509603	0.038061369	-0.067503328	0.155978133	0.135521244	0.039525685	0.050344724	0.02792748	0.041562733	0.037445095	-0.219441682	0.121307875	0.117395597	0.542010476	0.343811566	-0.236165222	0.055126493	0.101091452	0.100346866	-0.059780915	0.257359925	-0.071183598	-0.000797667	-0.086167695	-0.175133306	0.059266185	-0.020707897	-0.060182126	0.362726048	-0.153491304	0.466132771	-0.13294789	0.231914342	0.091607072	0.049857521	0.214629468	-0.072293394	0.015434884	0.071451288	-0.011684797	0.065112574	0.041205604	0.278440098	0.107635981	0.072309816	0.185054424	0.975644409
ADCK2	-0.026874691	-0.434221286	-0.081856979	0.094159915	0.141250168	-0.098186287	-0.31688383	0.378604296	0.407058127	0.129513444	0.099204899	-0.397409196	-0.061634524	0.44587648	-0.229503831	-0.068252008	-0.079260461	0.060846137	0.271288493	-0.081614253	-0.369227231	-0.356985432	-0.42089533	-0.258714394	-0.732952236	0.226503444	0.106421052	0.080122212	-0.458365528	0.062071429	-0.623555721	-0.19182881	-0.609862377	0.715560849	0.334222154	0.085902613	-0.067764942	-0.374085496	-0.073200937	-0.161139279	-0.157042426	0.012206349	-0.106515935	-0.007218693	-0.109175593	0.205714787	0.167101475	-0.001710054	0.234540743
ADCK4
ADCK5	0.099598241	-0.213864159	0.067187537	-0.020744167	-0.046928353	0.682105885	0.217391462	0.245006162	0.16805451	0.152602619	0.122862782	1.134763338	0.323584389	0.678497719	1.216184463	1.288511284	-0.22607666	-0.052043782	0.002146432	-0.075465251	0.354396994	0.0958719	-0.173922054	0.031244788	-0.125846765	-0.18335822	-0.590396988	-0.209503338	-0.467250246	-0.197075193	-0.216619607	0.220749699	0.26167425	-0.55195884	0.53488048	-0.023742272	0.163213161	0.129036834	0.062879096	-0.041076623	0.11170981	-0.055452051	-0.037894656	0.07053362	0.444478483	0.552153313	-0.128409487	-0.114245578	-0.014635391
ADCY1	-0.014188098	-0.002709463	0.033507759	0.231251079	-0.03314727	-0.255911965	1.424234923	-0.000579312	-0.036453077	-0.019847764	-0.023206247	0.188512595	0.159837864				0.154276819	-0.373903791	-0.068128264	0.164773798	-0.198129124	-0.046609959	-0.183971866	-0.013871386	-0.053570938	-0.134466632	0.192991001	0.170362953	0.142933973	0.172934691	0.290109322	0.446716528	0.233409969	-0.07139383	0.03811318	-0.14189942	-0.553080117	0.02891248	0.092113426	0.071176775	0.057140057	0.045460127	-0.030805601	-0.052972598	-0.481482696	-0.730195143	0.329736463		0.776660053
ADCY10	0.004467137	0.354468695	-0.264897843	-0.245821876	0.004999448			-0.04256293	0.015901362	0.024049563	-0.10399183	-0.223901162	-0.060918785	-0.018161629	0.16622595	-0.024972203		0.785946051	0.057760985	0.153060736	0.293451664	-0.040369607	0.086857293	-0.079338026	0.162102124	0.091879921	0.103013136	-0.205618428	0.108617466	0.036841901	0.136861896	0.391650478	0.507186269	-0.259793394	0.238463119		0.074491252	-0.074491252	0.109034345	0.034535395	0.172737914	0.029020697	0.024678465	0.02415978	-0.023528915	0.711963965
ADCY10P1	-0.631146097	0.536954243	0.100835238	-0.226639345	-0.092626383			0.049451659	-0.081833667	0.00594244	-0.009146085	0.296934463	0.001926462	-0.114956532	0.782261766	0.387636646			-0.113939263	-0.112535783	0.302506811	0.003338962	-0.118174232	0	0.174481177	0.322663375	0.695354942	0.279886678	0.19623467	0.254161004	-0.131139677	0.3208892	-0.123242851	-0.305335231	0.452683255		-0.044174275	0.136982657	0.217506765	-0.03936058	-0.128749227	0.036776739	0.015721756	0.041262763	0.720461949	1.980429414	0.318825235
ADCY2	0.059524809	-0.018830131	-0.087164784	0.237037989	0.098016404			0.033650468	-0.050080038	0.01041733	0.003206286	-0.158962828	0.234007229						0.080058618	-0.11322746	-0.062620917	0.150970127	-0.179180515	0.083614064	-0.162647588	-0.005337388	-0.176597045	0.133091282	-0.01600992	0.09414962	-0.103046828	0.23773188	0.280950771	0.307172809	-0.037375231		-0.412782893	-0.269807242	0.091008435	-0.065163349	0.055328701	-0.019187992	-0.012949414	-0.087099052	0.03616168	0.089714849	-0.041132145	0.423147781
ADCY3	-0.097846583	-0.460980701				-0.414360859	-0.677560349	0.141214908	0.371181553	0.180804132	0.174424682	-0.570318387		0.209902315	-0.371245865	-0.519866001	-0.866370567	0.089687183	-0.371041554	-0.565913956	-0.284402582	-0.67412507	-0.388739089	-0.305009697	-0.614583903	0.130408991	-0.041979828	-0.006073222	-0.510667301	-0.271907244	-0.261503778	-0.276036331	-0.222792531	-0.027865408	0.254611265	0.530069223	-0.447049206	-0.448742104	-0.067899518	-0.038241273	-0.033840427	-0.041602284	-0.05856568	-0.134825403	-0.496856561	-0.825520157	0.040382431	0.061124286	0.08932907
ADCY4	-0.109882329	0.222216369	-0.062415642	-0.024019459	0.128395492	-0.220562462	-0.369567153	-0.119241247	-0.037421503	-0.068515867	-0.020191229	-0.217966637	0.024355133	1.130782615	2.752453888	3.579001626	0.405468666		0.045430659	-0.181599034	0.070135368	-0.047573393	0.182553189	-0.037573865	0.215269257	-0.226429633	-0.154185553	-0.050667154	-0.291191179	0.17282996	-0.012779084	0.303884374	0.245464568	0.032827444	0.094361642	-0.130850084	-0.29875096	-0.045493783	0.097133424	0.018220201	0.067273036	-0.00381744	0.013029127	0.042522326	-0.04505572	0.083236033
ADCY5	-0.055087491	-0.03540701	0.139944819	0.147293104	-0.066616308			0.003517893	-0.027396707	-0.010466993	0.01958637	-0.056208212	0.340099607				-0.400010753		0.206450655	0.102378856	-0.171832333	0.185428813	0.130325163	-0.079225252	0.277514381	-0.105857745	-0.022038892	0.054247436	0.078209365	0.009395826	0.147798633	-0.025787324	-0.058625347	-0.061180953	0.018501904		-0.651969917	0.123426753	0.022394844	0.098901384	0.022394844	0.003175439	0.032547028	0.090506679	-0.102880295	-0.037727128
ADCY6	0.008843054	-0.189116288				0.311447797	0.489634465	-0.050516387	-0.065657347	-0.028205546	0.019014853	0.341752878		0.463485225	0.536503553	1.242656258	-0.015728951	-0.38963795	0.085145504	0.101336718	-0.064275209	0.106867754	-0.152897587	0.120160044	-0.357589322	0.300077488	0.301689908	0.453216955	-0.29089749	0.123062431	-0.477287954	-0.587944386	-0.740470129	0.096256496	0.153508532	-0.549913577	0.447059231	0.583767761	-0.067734564	-0.042611386	-0.120059022	0.072993312	-0.0859067	-0.024694061	-0.124862715	-0.325823529		-0.427892672
ADCY6-DT			-0.00325154	0.009967032	-0.002346712							0.661040154	0.002684451						-0.084256411	-0.092109823	0.139903882	0.110520388	0.008614013	0.14909178	0.169200215	-0.005744268	0.026339977	0.100725903	0.196474269	0.170337439	0.282904769	0.045168767	-0.101417069	-0.087614066	0.081948147		-0.248372702	0.331948679	-0.00738422	0.094582727	-0.071380272	-0.084644222	-0.031620833	0.005496466
ADCY7	-0.004701646	-0.219710067	-0.39126878	-0.008058193	-0.289378186	-0.27236279	0.613247384	-0.009533258	-0.008747187	0.024625679	0.024309779	-0.28629193	0.490290738	-0.07072778	-0.269092943	-0.173904116	-0.32531145	-0.532929072	-0.359148473	-0.080495415	-0.073226068	0.02605232	-0.156635259	-0.333313068	0.149426431	0.082326323	0.146323666	-0.049318844	-0.285401981	0.079560292	0.113708136	0.062468829	0.125340713	-0.258013143	-0.120243274	2.252049105	-0.386677692	-0.176696461	-0.012412943	0.018534283	-0.002250564	0.008487387	-0.087243253	0.050095103	-0.147967483	-0.290716259	-0.050781541	0.605147017	-0.217703124
ADCY8	-0.05203073	0.011789695	0.021182031	0.205006008	-0.082953187			-0.026463829	0.041523965	-0.070708522	-0.015296699	-0.107712759	0.090972667						0.200887339	-0.360871944	0.110205344	-0.065582085	0.013882268	-0.122755391	-0.072445103	0.058367627	-0.150928405	-0.307122845	-0.050843438	0.082611996	0.116698909	0.912155015	0.346950843	0.046665085	0.46034848		0.117828735	0.188429765	0.343831524	0.072034038	0.094747822	0.02589073	0.071851857	-0.102969382	-0.04131578	0.020549741
ADCY9	0.068698364	-0.077638477	-0.219063312	0.157854101	0.345698518	0.641232609	0.524548686	0.024066913	0.050981439	-0.006083375	0.004893812	0.317151839	0.64349425	0.029949354	0.156888541	1.173769013	0.061869359	0.226228399	0.293615943	-0.318722608	-0.716199773	-0.496478549	-0.725034717	-0.001169809	-0.183171983	0.15497941	0.094475217	0.025310412	-0.293256549	-0.000132222	-1.060586393	-1.8014103	-1.29774201	0.061405417	0.173836094	-0.893717821	0.969186486	0.98859143	-0.382132239	-0.228873506	-0.299311392	0.027677236	-0.111511882	0.04483571	-0.180370649	-0.516657019	0.150309355	0.145764261	-0.065922371
ADCYAP1	-0.092515033	0.012993573	0.043070947	-0.092054073	-0.162891591	0.576385598	-0.299427509	-0.027840641	0.010982728	0.020998988	0.014331995	-0.067090088	-0.047626358						-0.068062748	-0.190447605	-0.146530275	-0.140430891	0.042037931	-0.280722422	0.295909846	-0.224552181	-0.20675197	0.147247745	-0.02886512	-0.12494416	-0.002796824	-0.037853412	0.203207818	-0.368174602	0.256872334		-0.288615488	-0.085391489	0.002694142	0.003757713	0.143650751	0.001931117	0.005122291	0.150515039	0.142968307	0.451080413		0.013841734
ADCYAP1R1	0.067333252	0.115114401	0.079862181	0.085920595	-0.073956471	-0.24515033	-0.344031983	0.029445882	-0.025880919	0.007838436	0.015870976	0.042333735	-0.008242861						-0.171950538	-0.154065309	0.126421499	0.01915356	0.569722778	-0.045242803	-0.196130529	0.084985974	-0.020944835	0.034574299	0.005187178	0.019554133	0.09130608	0.012343752	-0.044491575	0.311822912	0.107519007	0.17252982	0.088099035	-0.260856736	-0.015637415	-0.021397205	0.064832089	-0.045570985	-0.075966414	-0.117378768	0.048666537	0.206421128
ADD1	-0.000138654	-0.070046465	-0.126507163	-0.042066035	-0.020027263	0.355404364	-0.130728782	0.112073265	0.245312309	0.381997548	0.325963256	0.466152076	-0.01877734	0.237934226	0.628554253	0.575362811	-0.29279509	0.082006066	-0.100568753	-0.118755643	-0.269699862	-0.18994255	-0.119544582	-0.135310394	-0.715560781	0.172140433	0.177853637	0.047495625	-0.53687698	-0.257877277	-0.242803751	-0.440983323	-0.260371717	-0.077935934	0.099420306	-0.193881109	0.166714716	0.167465752	-0.056533891	-0.017567165	-0.043667665	-0.029045286	-0.07752523	-0.02012026	-0.111387172	-0.24231675	0.079685712	0.000961707	0.157285287
ADD2	-0.061523993	-0.019913442	-0.174355184	0.007876246	-0.131280546	-0.297607067	-0.714097091	-0.002551267	-0.031858587	0.027628321	0.016977017	0.188063751	0.317182875					0.296416833	-0.043030662	1.088535092	0.804417628	0.263057688	0.169827794	0.086554275	-0.066174098	-0.064164707	-0.200943294	0.106132383	-0.113774216	-0.048878457	0.360814068	0.716973946	0.653320545	0.066204488	0.428201409		-0.640375181	0.157376411	0.077908048	0.061180672	0.064224777	0.022176284	-7.59E-05	0.2000094	-0.049189219	0.100545841
ADD3	-0.044775237	0.187952486	-0.077777007	0.105153777	0.191574871	0.683649723	0.804237814	0.042450153	-0.062904568	-0.003320349	-0.000511892	0.580383404	-0.185370081	0.028825029	0.982671556	0.736265689	-0.036130973	-0.729792129	-0.829188547	-0.490170062	-1.159317465	-0.892866469	-1.052253368	-0.225417242	-0.595892875	0.342398389	0.458165523	0.312724389	-0.768043179	-0.650699666	-0.402473767	-0.310627406	-0.363843294	-0.389392755	-0.225584384	-0.87085245	1.389060822	0.688993474	-0.054521631	-0.073860937	-0.069443673	-0.057675438	-0.117356198	-0.025357608	-0.275174103	-1.066329761	0.046451338	0.117637305	0.295817808
ADD3-AS1			0.055688538	-0.197066214	0.041064765							0.007594584	0.311984779						0.125113232	0.16294038	-0.079187	-0.062212183	0.030807252	0.183652349	0.175592938	-0.08981779	-0.089044889	0.03112258	0.050528477	0.00243307	-0.163283833	-0.339484809	-0.189489326	0.059484059	0.049978187		-0.042407317	0.341417848	-0.179852495	-0.088020815	-0.107867774	-0.028809638	-0.01575993	0.096226063
ADGB	0.008990768	0.155601183	-0.004659163	-0.018781191	-0.012816403			-0.003247324	-0.031229695	-0.011902338	-0.002718665	0.006427347	-0.021611905						0.082640867	-0.359428605	0.23511452	-0.12381437	-0.093075347	-0.018354802	-0.057913516	0.056094986	0.002967593	-0.080883849	-0.120374875	0.022220633	0.046821676	0.300537181	-0.063699619	-0.061628681	0.313939743		0.094795108	-0.017983045	0.163954341	-0.003481727	-0.013110372	-0.081672106	-0.107812356	0.013196846	0.079605111	0.071948881	-0.261242661
ADGRA1	-0.061051835	-0.0926346	-0.03321066	0.064364686	-0.089195032			0.001256543	-0.044420548	0.019293669	0.00424325	-0.321579588	-0.172299187						0.202142972	-0.160848702	-0.160848702	0.141186468	-0.291528744	0.22371706	-0.00845025	0.210149706	0.09252095	-0.068781106	0.034285216	0.031867422	0.536992189	0.09252095	0.257883689	-0.206948213	0.085483395		-0.412472247	0.005158041	0.010486957	0.121713695	0.037870382	0.039399992	-0.002899617	-0.047028436	0.119700462	0.186719241
ADGRA1-AS1			0.108532638	0.159202753	-0.04955485								0.248497697
ADGRA2	0.067109633	-0.333381462	0.130874291	-0.04137761	0.025876798	0.641297558	1.0585414	-0.024526928	-0.02537403	0.022840841	-0.015616611	-0.008711022	0.33486576	0.10218342	0.094430062	0.884474889	-0.008834384		0.314370792	0.124102282	-0.171916908	-0.003360709	0.018815251	0.451189346	-0.005382021	-0.26670697	-0.099297989	0.125405958	-0.352686442	0.318805999	-0.018540755	0.520272221	0.001670237	0.167454823	-0.279699222	-0.494066629	-0.085345053	-0.299339548	0.186643696	-0.027464407	0.081657737	0.073026029	0.094895912	0.019552884	0.14380782	0.25193627
ADGRA3	-0.129030578	-0.712768594	-0.115089383	0.291240188	0.094080132	-0.222938583	-0.05918456	0.060714806	0.019476126	-0.020205774	-0.015645665	-0.211236758	-0.138824889				-0.595039673		-0.339263043	0.106618074	0.144048372	-0.011033921	0.06407081	0.11819942	-0.63056874	-0.226812221	-0.138977401	0.079968516	-0.33231523	-0.287578739	-0.192612797	-0.505934396	-0.368463994	-0.147548047	-0.13600364	-0.633684206	-0.244206168	-0.521726018	-0.140455376	-0.099875168	-0.080948089	-0.048638647	-0.140231138	-0.075864352	-0.128940987	-1.217601058		-0.197018892
ADGRB1	-0.129795407	-0.146986246	0.027055956	0.250811427	0.081138582	1.041001678	0.662067854	0.070734444	-0.074291128	0.005264384	0.015335438	-0.039126656	0.545662465	0.289304607	0.330278553	0.171909273	-0.566016536	0.550461701	0.003299654	-0.085238244	-0.058614573	-0.178050547	-0.257012927	-0.14888313	0.382953046	-0.303773944	-0.385789615	0.074642035	-0.101776005	0.054199922	0.105666282	-0.031993229	0.125943326	-0.079957162	0.103382692	0.267951243	-0.094275233	0.02411988	0.119676583	0.121656207	0.111403819	0.076700749	0.06995268	0.048357058	0.080845986	0.225622244		-0.523933938
ADGRB2	0.019603231	-0.060142748	0.056682796	0.106256139	0.000880795	-0.226971696	-0.202824908	-0.007298873	0.01658126	0.009211625	-0.016332168	-0.214348249	-0.036691008				-0.378786018		-0.00660152	0.158503821	-0.085382887	0.076274308	-0.119195516	-0.432420525	0.333152723	0.862006318	0.07946897	0.273226787	-0.047059067	-0.58241622	-0.314199976	0.100627856	0.349367267	0.408691222	-0.160984783	0.298124671	-0.028881567	0.028881567	-0.037533533	-0.04655579	0.083319139	-0.153657066	-0.20937361	-0.026976606	-0.055340289	0.174744021
ADGRB3	0.03838825	0.153617574	-0.124583705	-0.034162317	0.103014653			0.013844967	-0.040259937	0.032897335	-0.009801872	-0.157721448	-0.091975939						-0.12611832	-0.152196721	-0.080040762	0.076117795	0.012901471	-0.13837293	0.115081681	0.004416894	0.108961762	0.101911136	0.050195138	0.036459149	0.019588069	-0.128620355	0.59730148	0.019971405	0.141068659		-0.081717764	0.206386232	0	0.02748508	0.149507043	-0.070819218	0.012364444	0.076166158	0.040103988	0.078909156
ADGRD1	0.009505692	-0.131101186	0.113259255	-0.045182375	0.055099546			0.016494143	-0.02580736	-0.005813987	0.003386271	0.020501281	0.171124297						0.357417169	0.6617381	-0.069822058	0.223824996	-0.192189351	0.31729375	0.050378021	-0.090648167	0.143894878	-0.219308819	0.003998234	0.158408519	0.263715198	-0.387088677	0.137820644	-0.112432993	-0.045623651	-1.228302281	0.260674232	-0.31075443	-0.1805556	0.094023593	0.084553574	0.080303649	0.040392183	-0.017053509	0.080940522	0.122385738
ADGRD1-AS1			0.174990222	0.018340863	0.071833368								0.045281771
ADGRD2	-0.045329507	0.100814734	0.193458639	0.032186444	-0.151626688	-0.329218408	0.063017961	-0.03384184	-0.008442103	-0.008534872	-0.001805809	0.025931271	0.087108345				-0.097750571		-0.09953008	-0.364006823	0.199643622	-0.106077511	-0.0808334	0.119181559	0.114088181	0.089045868	-0.148716307	-0.406268406	-0.005121452	-0.155476186	0.149578601	0.733579091	0.499786309	0.225064682	0.466202717		-0.317786418	0.315475677	0.246797713	0.107551967	0.193536356	0.012952368	0.070583769	0.001745513	-0.033027521	0.264347409
ADGRE1	0.014184969	0.040323309	-0.068959595	0.106472176	-0.08793937	0.098750544	0.062560551	-0.043920956	0.050241305	-0.002994917	0.002972599	-0.148463922	0.230961188				-0.430306006	-0.094010725	0.257223489	0.094774426	0.275881407	0.237047956	-0.004357583	0.138132905	0.145663151	0.615929676	0.90126783	0.419232727	-0.310182794	0.191422681	0.497047788	0.69890446	0.332397548	0.360050812	-0.275245521	0.103038091	-0.106173019	0.044348015	0.073911464	0.083058551	0.040352577	0.048084102	-0.062866363	0.044044439	-0.224584773	-0.222947382	0.194807207		-0.145484977
ADGRE2	-0.053398812	-0.073265459	0.077799449	-0.259165902	0.030613568	-0.235824879	1.206114957	0.027828244	-0.006191878	-0.118225596	-0.04513825	-0.801052399	0.422831474						0.479177137	0.04848675	-0.622718693	-0.551170852	-0.921904768	-0.012341591	-0.17521358	0.538348444	0.207209158	0.075245559	-0.056129831	0.772207235	-0.316246953	-0.231871746	-0.756545847	0.027108445	1.356243187		0.595827519	-0.287055204	-0.033372172	-0.063540962	-0.106166794	0.26583917	0.146573583	0.003441941	0.023025863	0.199928225			0.691438678
ADGRE3	-0.018618647	0.046516111	0.255806274	0.202964104	0.046676965			-0.002588386	0.023586607	0.030466823	-0.025781333	-0.368968311	0.173021742						0.035741168	0.14876091	0.039513085	-0.053547312	0.020386329	-0.014234087	0.075420988	-0.170032102	-0.086352316	-0.183796695	-0.195740729	0.023696354	-0.018594249	-0.129571088	-0.117222516	0.05835503	0.158195272		-0.76230463	0.166157587	-0.178728308	-0.093546324	-0.155901541	-0.088170246	-0.082818029	0.084678087	0.020842443	0.014548085
ADGRE4P	-0.032213116	0.388325185	0.001334776	-0.073952511	0.050076811			-0.013822237	-0.048774854	0.018385464	0.006532282		-0.043344133					-0.991119783																											0.022354576	0.353791727
ADGRE5	-0.009038421	-0.121349151	-0.028728064	-0.208572402	-0.024778435	0.39342056	0.318933242	-0.27156262	-0.221611293	-0.344897092	-0.47767809	-0.402796425	0.973226957	-0.174917237	-0.125275679	-0.16157698	0.340754585	0.031552203	0.065974232	-0.01611852	-0.0719308	-0.307477381	-0.163904342	0.074720811	-0.458330526	0.027269047	0.164457457	-0.037247666	0.109247076	0.710259935	0.389525326	0.558024554	0.221365098	0.379271211	0.75825951	-0.709306359	-0.558734053	-0.617458274	0.125644727	0.103676897	0.061945204	0.188888324	0.134242198	0.005882734	0.054953311	0.200677919	0.212663506	0.088746791	0.657172787
ADGRF1	-0.02603605	0.06034134	0.292403605	-0.32381668	-0.630418584			0.008626827	-0.003439528	-0.059638186	0.013533282	0.177277982	0.285999079	0.045180699	0.013628824	-0.28144643		0.361673666	-0.122919726	-0.094865017	0.292826192	-0.128047273	0.073210228	0.052831947	-0.116209327	-0.133842187	-0.285383551	-0.153212648	-0.190962222	-0.296303876	-0.164133866	-0.104541652	-0.330063494	-0.217594197	0.446587545		0.532960087	0.953484801	0.178261682	0.062092809	0.116096338	0.06682061	0.095787916	0.098271178	0.168389808	0.056851905
ADGRF2	0.119164658	0.171532324	0.071411551	-0.028474736	0.149711832			0.0082269	0.003789535	0.032491682	-0.018456455	-0.188309613	-0.047664427						-0.184030601	-0.010903407	0.286730987	0.228105726	-0.126099228	-0.037845266	-0.05016458	0.083720736	0.0213806	0.289349698	0.223408094	0.35177488	0.303519728	0.415539696	0.475496502	-0.069476748	0.018101221		-0.246023287	0	0.119519733	0.064609014	0.113541845	0.030281487	-0.087976783	-0.053776126	0.23758609	0.390646697
ADGRF3	0.011713785	0.137587743	0.197541865	0.140927284	-0.104325416			-0.00237857	0.024392817	-0.012743778	-0.020056253	-0.120049362	-0.014658029					0.391210083	-0.151060959	0.099294438	0.575707031	0.437683961	0.452591754	-0.209091796	0.135407908	-0.168070513	-0.001409487	0.120234129	-0.147982476	-0.010789691	-0.342765599	-0.332595251	0.091558506	-0.143049246	-0.027214851		-0.368817751	-0.310508378	-0.161988134	-0.131490209	-0.01797773	-0.027853803	-0.16853958	0.040345878	-0.224494566	0.74445018	0.676345042		0.05143058
ADGRF4			0.040433479	-0.39177838	-0.257545589	-0.210363148	0.526452871	0.004262204	-0.017313551	-0.037290105	-0.009353804	0.136302487	0.059530916				0.173721853		-0.022483148	-0.041960605	-0.04025382	-0.157882026	-0.36084533	0.391026622	0.121872007	0.066976643	0.182157929	-0.014077957	-0.153455315	0.333477583	-0.152743189	0.007497485	0.155402347	0.355882292	0.047057143		-0.166110503	0.51213697	-0.020763952	-0.057654195	0.010819563	0.069909742	-0.040718495	-0.045258452
ADGRF5	0.109789761	0.310087106	-0.186014217	0.249372199	0.135571716			0.011745495	-0.000559387	0.058774533	0.010199932	-0.016331169	-0.335650769						-0.023086185	-0.099274844	-0.107879248	-0.122742784	-0.021982673	0.281394121	0.120538	0.135223759	-0.189183531	0.334589261	0.371434614	0.576526627	0.179728423	-0.155924929	0.262276774	-0.104234721	0.127020445		-0.145394837	0	-0.115732	0.002864589	0.044471797	0.13539673	0.095079858	0.030923935	-0.058834993	0.061035753
ADGRF5-AS1			-0.046394364	0.150707618	-0.02093893							0.008435704	-0.038089395						-0.038774956	0.094240143	-0.277318311	0.148235193	0.015681797	-0.019552931	-0.187030546	0.143393222	0.098900514	-0.062502195	-0.220568567	-0.040679141	-0.06302235	-0.030851259	-0.095550796	-0.19719227	-0.084658204		0.037242436	-0.470749218	0.008648427	-0.00836697	-0.00836697	0.014362509	-0.040605364	-0.017008389
ADGRG1	-0.029839795	-0.176367855	0.237520511	-0.138388293	0.003368099	0.584836586	0.214278668	0.014315243	-0.010670426	-0.02687049	-0.004601702	0.438649731	0.158839648	0.181297191	0.950572652	1.460723514	0.583983858	-0.062166126	0.048339662	-0.301448035	0.105079705	-0.083908008	-0.179507177	-0.357733292	-0.045165502	0.361724013	-0.105364778	0.332865763	-0.448147469	-0.18731333	0.701737211	0.71030719	0.829375193	1.134074713	0.388087096	-0.34649829	0.077710841	0.707722613	0.132320532	0.146415759	0.128420766	-0.022608841	-0.186263129	0.070171775	-0.151318058	-0.358533959	-0.384392201	1.165261235	-0.078990073
ADGRG2	0.119325044	0.108685308	-0.062425941	0.129877359	-0.077525894			-0.060546861	-0.047310634	0.013973344	0.010546267	-0.009044006	0.436994841				0.107606983	-0.108269441	-0.139728567	-0.034257842	-0.132182601	0.044755846	-0.032640422	-0.105645093	0.274017905	0.209058411	0.064731246	-0.146740644	-0.014335028	-0.017881502	0.05319084	0.172304475	0.143731344	-0.472870842	-0.00218193		1.306945473	-0.164852691	0.117252202	0.018411137	-0.008125333	0.016571548	-0.012302653	0.021374172	0.512544092	0.295965841
ADGRG3	-0.089955971	-0.170542489	-0.242499359	-0.147367262	0.080378144	-0.010414991	0.141510708	-0.004572441	0.034135648	0.022548758	0.049765552	-0.008093024	-0.11800939				0.034871834	-0.74252746	-0.232170651	0.067239387	0.400717965	-0.419310673	-0.079953532	-0.828254037	-0.112841756	-0.251897669	0.029229858	-0.166767575	-0.076716105	0.124511863	0.34475518	0.337653616	0.210969818	-0.286745143	-0.199770206	0.096210719	-0.089433163	-0.410847961	0.021864906	0.075777984	0.039568389	0.032157689	0.018739986	-0.079605639	0.046412418	0.164837601
ADGRG4	0.080064413	0.14668956	0.156754461	0.035860563	-0.062910451			-0.003118651	-0.038348275	-0.010037569	-0.047733554	0.014323272	-0.033586756						-0.048203961	-0.087957741	-0.075730657	-0.091902689	-0.338102732	0.200568044	0.017536126	-0.262642496	0.083868456	0.157805611	-0.036895091	0.021624861	0.299883853	0.004074116	0.232912865	0.023326362	0.157242729		-0.373471904	0.080607883	-0.008322859	0.138433676	0.078618155	0.066023506	-0.08760745	0.009117102	0.011444865	-0.027270856
ADGRG5	-0.045485754	0.031261195	-0.12665735	-0.174896762	0.071184067			-0.017251118	-0.073479851	0.00395979	0.030208863	-0.123560653	0.005087084	-0.474226509	-0.843018466	-1.185059169			-0.088975658	-0.023692147	-0.217469109	-0.264888049	-0.361926745	-0.172637809	-0.180450747	-0.093066837	-0.013849335	0.247421352	-0.306500475	-0.115989517	0.091017287	0.326516957	0.146697558	-0.192206141	0.060001334		-0.323429842	0.107325921	0.12065111	0.057499038	0.063982893	-0.021227114	-0.06371853	-0.019777317	-0.000269947	0.170895228		0.225504378
ADGRG6	-0.02929993	-0.007922989	0.156237565	-0.223860614	-0.031067488	0.241743137	-0.575679812	-0.029274819	-0.11333643	0.064237219	-0.033758787	0.024818972	0.137078074	-0.156925282	0.245458442	-0.086778765	-0.012081418	-0.00018471	0.253136084	0.105293301	-0.150411495	-0.200953881	0.135508483	0.110554848	0.143495741	-0.181815799	0.077268302	0.030982006	-0.048178018	0.085048331	0.035921218	0.387901303	-0.047161191	-0.087980301	0.207232632	-0.355223902	-0.095847524	0.02207626	0.149512857	-0.019312012	-0.064327896	0.026233415	-0.067375689	0.113049339	0.68808125	-0.831191316
ADGRG7	0.041433883	0.54204993	-0.024278649	-0.054022771	0.113773113			0.377601244	0.121682754	0.175553032	0.071354437	3.468344251	0.090728958	0.005090787	0.073419325	0.137283057			0.296626187	-0.051776955	-0.174750833	-0.138307263	-0.291238866	0.285463135	-0.211448424	0.07955719	0.143602692	-0.068607986	0.112223582	-0.074462726	-0.051073724	0.182459638	0.411793789	-0.368896754	-0.075984788		0.264010149	0.230756273	0.103503158	-0.079331855	0.09743496	-0.074957086	-0.023786706	-0.15869231	-0.182419746	-0.017082133
ADGRL1	0.121707839	-0.134138524	0.223411585	-0.29396485	-0.072417163	0.145414603	0.068509733	0.104633214	0.098843801	-0.016933197	-0.048078665	-0.584426473	-0.11342431	0.412231575	-0.103126434	0.124743444	-0.76771087	0.635969056	0.042271171	-0.237846634	0.070818737	-0.265575519	-0.443600259	0.075916756	-0.062451789	0.175942161	-0.105583522	0.083772831	-0.382692816	-0.243668846	-0.12532005	-0.076894339	-0.345808548	-0.045632578	0.031977753	2.075531274	-0.386061904	-0.21625809	-0.037360908	-0.04107323	-0.082330565	-0.041136596	-0.056371159	0.039419497	-0.680471126	-0.722502374	0.28000249	-0.197789381
ADGRL2	-0.318356516	-0.337180168	0.030727831	-0.476945938	-0.039583444	0.02868508	-0.103260279	-0.003382034	0.0058272	0.002387612	-0.013300942	-0.010953139	-0.2877196				0.188067533	-0.632977242	0.114635349	0.08947202	0.194795622	-0.119717648	-0.026802001	0.030788463	0.201634357	-0.205998387	0.174110752	-0.219463477	-0.020651195	0.018289016	0.031878629	0.170615515	0.475794948	-0.089096951	0.122038465	-0.36275497	0.149116586	-0.253727729	0.089596285	-0.000695839	0.179833944	-0.024816946	-0.011628004	0.015652787	-0.01295195	0.219675781		0.395896754
ADGRL3	-0.084654107	-0.000984941	0.313845029	-0.117240903	0.079522866	1.279169197	1.329800877	0.005508372	-0.029218173	0.005994935	-0.011992851	0.864514325	0.031013781						-0.090669226	0.066275214	0.41442277	0.27403638	0.436495127	0.052466108	-0.19499547	0.215288998	0.06900849	-0.049127712	0.167437481	0.203260663	0.181012109	0.151270876	0.33996424	-0.394420914	0.697306017		-0.008011587	0.681864453	0.105251826	0.064299923	0.2136824	0.148011274	0.164055982	-0.059282338	0.056515811	-0.080418113
ADGRL3-AS1			0.040232573	0.163239656	-0.010690784								-0.093611831
ADGRL4	0.045786468	0.135159821	0.299865548	-0.140412287	0.083099775							-0.106281462	0.187376659						-0.500079336	-0.250765607	-0.302985584	-0.202065904	-0.382680993	-0.394549319	0.551746825	0.324939581	0.235496526	0.478252425	0.644312892	0.533340654	0.123728578	0.228104344	0.278359789	-0.553901662	0.128071035		-0.167467555	-0.181053289	0.008297053	0.035690149	0.01276507	0.045374165	0.095457768	0.28093367	0.088424934	0.046561142
ADGRV1	-0.019707572	0.038028968	0.084060828	-0.015407677	-0.002847719	-0.128577052	0.250010661	0.049497909	0.032543383	-0.003242341	-0.038609309	-0.230804539	0.001192926				0.331893914		0.14086683	-0.222603984	-0.080602791	-0.063658467	-0.099585743	-0.021929788	0.15460975	-0.090348719	-0.245522129	0.058900779	-0.077302689	-0.097763483	-0.05131191	-0.151914488	0.156349236	-0.07630403	-0.035596816	-2.014071782	0.15412922	-0.387637097	0.008179071	-0.007166226	0.162318203	-0.014030571	-0.048878073	0.017417155	0.402926294	-0.304564052
ADH1A	-0.16121649	-0.08141423	-0.070744176	0.151532739	-0.091570691			0.013332247	0.356462075	0.743800194	2.32E-05	0.465647227	0.054658117						0.260693635	-0.017510385	0.232759896	0.071915643	0.089023481	0.117431276	0.029235525	0.148370388	0.040777644	-0.061127403	0.217325775	0.0723088	-0.106015333	0.281656553	-0.094506161	-0.04357947	0.10245342		-0.811480606	-0.274081488	0.180223121	-0.059133708	-0.092940438	0.022026157	0.082327186	0.072059341	-0.05461775	0.111997538
ADH1B	-0.08988591	0.152868726	0.041002312	-0.070768103	-0.035973006			0.025966851	-0.011450754	-0.073356459	-0.017179989	0.002397126	0.13359475						-0.183438813	0.034950261	0.192375625	0.106512015	0.034950261	-0.052725915	0.086842474	-0.130312754	-0.098798059	-0.005514197	-0.164171895	0.128222101	0.053233953	-0.008882868	0.003875499	-0.090196978	0.024673507		0.289243527	-0.092607905	0.025863281	0.048966265	0.025863281	0.069457681	-0.006054708	0.002861715	0.059257869	0.036635184
ADH1C	-0.070792157	0.163095663	0.232974712	0.202448065	0.168807464	0.557959602	-0.48578556	0.025836318	0.241653028	0.474315033	-0.01645339	0.424830092	-0.061633923				-0.073357916		-0.0165877	0.129279842	0.025510621	-0.056772173	0.062681045	0.003648062	0.12220903	-0.105923971	-0.045640889	0.32723637	-0.197711404	-0.057324036	0.067993709	0.073739748	0.393734106	0.061948878	0.383092586		0.029711262	0.410352096	0.062037059	0.063021202	0.12476919	0.014830895	0.008926334	0.144903285	0.036038244	0.240459458
ADH4	0.044758267	0.013844837	-0.114635179	-0.031612939	0.143337837			0.025416269	-0.014357342	0.064433819	-0.005590229	0.334233974	-0.104947678						0.135630187	-0.164020214	-0.069574201	-0.018329864	-0.003954063	0.254797761	-0.177279622	-0.060086404	0.054165927	-0.29616004	0.045496784	-0.101702859	0.146571461	-0.117443009	0.207509673	0.158441078	0.11746288	-0.054118729	-0.174447238	0.137681783	0.0588478	0.06699685	0.103947594	-0.008935233	0.080010862	-0.126231449	-0.037286854	0.234667884
ADH5	-0.210933253	-0.194515007	-0.140318661	-0.155787454	0.132955979	-0.070602205	-0.290464904	-0.056619	-0.029590319	0.01756004	-0.027889731	0.122350821	-0.086734151	-0.1260601	-0.130016539	-0.449917076	-0.094458121	-0.092474194	-0.134313284	0.004831435	0.015170371	-0.021914121	0.075244815	-0.294151457	-0.289830547	-0.110169307	-0.080429213	-0.094739468	-0.12376243	-0.265924176	-0.197789285	0.014732118	-0.120664057	-0.370289535	-0.104097018	-1.486547745	-0.092913002	0.093156942	0.002188687	-0.025394034	-0.025285799	-0.017004899	-0.013196764	-0.020574131	-0.371034337	-0.551283123	0.027006312	0.125474279	-0.108607746
ADH6	0.040015428	0.220912505	0.086424383	0.23253043	-0.215796431			0.0630213	0.083558537	0.046834783	0.015527831	0.165166397	0.07853552						0.2566091	-0.03662527	0.175066238	-0.124581496	0.05237662	0.055363822	-0.003708199	-0.070634648	-0.142611854	0.235660753	-0.250549999	-0.033364313	-0.000290106	-0.098119109	0.225030842	-0.121756878	0.11406046	-0.922094221	-0.380197285	-0.093128477	0.024138576	0.04997141	0.181106444	0.020581009	0.035723005	0.087672715	-0.070947791	0.088473292
ADH7	-0.008440762	0.227952467	0.30678103	0.217368222	-0.234834479			0.003312992	-0.018854163	0.007844637	-0.0084416	-0.018199388	-0.007144819						-0.136648224	-0.008989055	-0.236699842	0.023759489	-0.075869255	-0.101202055	0.09916062	-0.205360132	-0.080994929	-0.119077829	0.034964811	-0.032131434	-0.220058019	-0.024974283	-0.024728215	-0.03773009	0.002048521		-0.185319479	0.267426374	0.039985857	-0.025507007	0.065639262	-0.037677321	0.018927947	-0.019941264	-0.050192223	0.133407483
ADHFE1	0.17988931	0.418496235	0.031814354	-0.298971951	0.199529652	0.379700406	-0.167915392	0.035373806	-0.027037972	0.041199846	-0.04486702	-0.137996703	0.408553355				1.191157834		-0.025156071	0.302942754	0.534128622	0.281775171	0.390820542	0.130454408	0.153979946	0.032754102	-0.121334196	0.067779395	-0.018807983	0.016262374	0.109522898	0.289797305	0.062261663	0.226051994	-0.05547144	-0.25041654	1.365649284	0.766966264	0.010978735	0.00239292	-0.022346389	-0.054772757	-0.018890014	-0.015765655	1.011671305	0.943242862	0.920620228
ADI1	0.025888273	-0.00899849	0.099777424	-0.13777402	-0.219741301	-0.041117539	-0.116534344	-0.100653499	0.130439431	0.109640043	0.158635697	1.137656155	-0.141147597	0.453246773	0.133647683	0.282896999	-0.045334172	-0.026715898	0.246292412	0.112706342	0.013088104	0.253709001	0.001896142	0.339007957	-0.1416968	-0.018677547	0.386402903	0.072065599	-0.178123313	-0.166196644	-0.071370422	-0.011532136	-0.272901567	-0.235339043	-0.784661736	0.18452119	0.131473729	0.151164939	0.003848502	-0.012599298	-0.034304192	-0.026197056	-0.059739412	0.010717432	-0.098866377	-0.495810148	-0.444015315	-0.362885504
ADIG	-0.074030228	-0.08722237	0.216468565	-0.073653683	0.068392765			-0.006196953	0.010550283	-0.007804364	-0.013622197	-0.259484537	0.060677183						-0.078970503	0.273835802	0.412518443	0.53297229	0.42940122	-0.064875863	0.190273583	-0.111747736	0.033299442	-0.032249454	-0.136513548	0.042955397	0.65975711	0.50754059	0.611158499	0.020875732	-0.085140721		-0.215016635	-0.070573366	0.062461634	0.135262131	0.126906115	0.012132399	-0.1260131	0.023791896	-0.060171221	0.251474808	0.373264223
ADIPOQ	-0.079222479	0.192422772	-0.356317354	0.17973269	0.209609808	0.906514904	-1.205054479	-0.0006757	-0.05073254	-0.007088956	-0.043787873	-0.171783313	0.103417175					0.488973798	-0.110037578	0.023777824	-0.236352924	-0.169020264	-0.15677036	-0.031055072	-0.227301018	-0.140981521	-0.144482976	0.054915288	0.079573076	0.055584827	-0.007390138	-0.058178517	-0.178629664	-0.340296162	0.281120116		-0.442053061	-0.148111729	-0.002969332	-0.032305143	-0.15869708	-0.031577439	-0.009388894	-0.096759904	-0.128585658	0.320395238
ADIPOQ-AS1			0.037181604	-0.00605832	-0.1217542								-0.189917897
ADIPOR1	-0.025122761	-0.043079578	-0.106720953	-0.036045531	-0.060256067	0.032895133	0.168742241	-0.189792803	-0.139801377	-0.245618426	-0.1253345	-0.182490671	0.061436702	-0.06371012	0.116652878	0.023062238	-0.141587967	-0.237449729	-0.283117587	-0.292563484	-0.279934001	-0.342637928	-0.276409589	-0.45720347	-0.012452491	-0.139455844	-0.127802602	-0.095852201	-0.309453874	-0.272021372	0.171953847	0.170593855	0.144179914	-0.167834385	0.063491798	0.304467781	0.011996554	0.011996554	0.007630917	-0.005349827	-0.001131413	-0.044775831	-0.076290155	-0.001025609	0.27428595	0.346342991	-0.086111152	-0.360835165	-0.326584387
ADIPOR2	-0.037777709	-0.059162729	-0.111298132	0.04082365	-0.128274715	-0.035347764	0.256180257	-0.516533854	-0.495960501	-0.449921036	-0.446172731	-0.557014302	-0.494266064	-0.032839323	-0.115569299	-0.066247091	-0.186971513	-0.270184061	-0.217169012	-0.133587168	0.116190835	-0.146024067	0.050519268	-0.272869028	0.004003779	0.014130144	0.064593196	-0.024373982	-0.104492131	-0.436341971	-0.252192983	0.044453177	-0.051097957	-0.126819274	-0.003372704	0.026372382	-0.416704256	-0.204693525	0.017849932	-0.029590147	-0.002184333	-0.057770859	-0.035286509	-0.029842019	-0.095239797	-0.166983227	-0.079431334	-0.173673219	-0.531822945
ADIRF			-0.070357208	-0.397706622	-0.033380584	1.295830813	1.086838378	-1.657121047	-1.350430155	-2.023044265	-1.792364852	-1.576550917	-0.536813608	0.883523251	0.54308426	-0.279234664	0.723665479		-0.008502729	0.037320664	0.153644936	0.062030153	0.024429243	0.017986422	-0.287371885	-0.238234104	0.079076149	0.033696692	0.141483958	-0.263407826	0.591516231	0.668006278	0.72049754	0.084337936	0.646412895	0.011838514	0.5594185	-0.218869002	0.259910307	0.181624911	0.22959936	-0.023946998	0.049719511	-0.091431919					-0.283167974
ADIRF-AS1						0.897040688	0.017064239					-0.555328016					-0.2059635		-0.042438358	-0.119318929	0.341780533	-0.087176701	0.239841934	0.129379306	0.303734873	0.414433886	0.238402607	0.617661186	0.00391714	0.635335355	-0.580890108	-0.686152937	-0.448414145	0.596173855	0.167742524		-0.254839619	0.281892626	-0.233276961	-0.130492685	-0.136903578	0.099523844	0.053776984	0.128053304
ADK	-0.027684719	-0.208982862	-0.208883142	-0.122707141	-0.024714813	-0.049686952	0.044445205	0.047691836	-0.047238684	-0.033170245	-0.106413464	-0.505994086	-0.419031689	-0.057633429	-0.4636522	-0.933237496	-0.198590554	0.247404093	-0.030587572	0.098864024	0.234597439	0.06833838	0.258744331	0.101296993	0.102466804	0.276594589	0.273733905	0.378827153	0.498697305	0.340297316	0.388920861	0.516556772	0.532634781	0.027084957	-0.130618626	-0.699957728	-0.06540068	-0.163862833	0.058514356	0.040787881	0.058252411	0.040556083	0.059920765	0.045613124	-0.132396473	-0.741035146	-0.097659738	-0.302395419	-0.175587208
ADM	-0.181233063	-0.285802138	-0.024169419	-0.099295211	0.17028593	-1.002403883	-0.896653121	0.409425009	-0.003007125	0.056060051	0.250416651	-0.790059613	-0.107409619	0.192170857	0.870766769	0.991872368	1.783660143	0.270979609	0.400987198	0.885726375	1.970237935	2.011516914	2.14604741	-0.961907417	3.289053906	-0.032800796	-0.183234302	-0.328128238	0.248486126	-0.220380339	-0.394920722	-0.342773574	0.143126582	-0.165366731	1.570612972	0.898075625	1.259192127	0.708396091	0.069297898	-0.022820518	0.020165107	0.008206001	-0.071697869	0.253089653	0.170162303	0.159291371	-0.057023653	-0.625131369
ADM2						-0.336464279	1.121756785	-0.222718371	-0.029501697	-0.153661939	-0.383910124	-0.050121825		-0.798510798	-0.558504342	-0.20927138	-0.187373035	0.998560504	0.102291519	0.177544968	0.228065724	0.26294105	0.23144349	0.047541013	0.327004301	-0.245101935	-0.072308661	-0.078876257	0.036410216	0.079687845	0.162384592	0.524103443	0.197525649	0.232073061	-0.002061567	-0.328085828	-0.035045368	-0.267355851	0.100916596	0.003420413	0.009489086	-0.031616518	-0.013085455	0.019680359			0.378556092	1.087317507	-0.465913535
ADM5								0.036434809	0.002693025	0.055124593	-0.021501203	-0.269801873		0.085622009	-0.430094696	-0.706136161		0.404535456	-0.139757421	-0.174746091	-0.031043942	-0.334368697	-0.409099516	0.124736191	-0.294461568	-0.365246206	-0.163677851	-0.666059467	-0.273282536	-0.465911631	-0.506390771	0.027760311	-0.237822097	-0.218552864	0.147390073		-0.003826642	-0.424865701	0.070276785	-0.071549012	-0.070134814	-0.123495264	-0.109735813	-0.025453866			-0.114164226	-0.209530055	0.028981672
ADNP	-0.004771639	-0.06960466	0.113868601	0.014689591	0.080579763	0.043318071	-0.05672106	-0.111420896	-0.118078815	-0.008990691	-0.016566839	0.012627004	0.008353289	-0.111234369	0.193785896	0.216129042	0.369588395	-0.439360625	-0.001089142	0.151881517	0.225002053	0.232698241	0.224794359	0.064370915	-0.218081787	-0.091321408	-0.066422565	-0.101822017	-0.3174394	0.070834336	-0.611536961	-0.886129986	-0.734321384	0.172165505	-0.1464512	-0.430068975	0.601422876	0.13786854	-0.146606486	-0.098313825	-0.115408795	0.038844537	-0.048378618	-0.012929589	-0.672291063	-1.607838497	0.124126239	0.457560405	1.458464541
ADNP-AS1			-0.018169197	-0.116225826	-0.110165231								0.319572089
ADNP2	-0.104098768	-0.422656259	-0.118587677	0.145722827	-0.01264755	-0.629980113	-0.355074879	-0.059363643	0.089257139	0.032621023	0.075758327	-0.091311638	-0.482324895	-0.109141234	-0.30668772	-0.556618671	-0.337502352	0.097883838	0.061014494	0.227634879	0.486700289	0.654957343	0.681671488	0.222151546	-0.161828012	-0.207150918	-0.125974793	-0.278909837	0.116229866	-0.029646192	0.214027586	-0.227595808	0.377979615	0.224663615	-0.072205729	0.09331619	-0.555413774	-0.264212767	-0.001595276	0.101932302	0.100781155	-0.002393653	0.044182743	-0.042932919	0.193680967	-0.124266119	0.072027237	-0.270233837	-0.003744036
ADO	-0.019545056	-0.289701556	0.308658146	-0.054357377	0.288966644	-0.347156485	0.379464045	-0.047265185	0.174932672	0.065257451	0.079447829	0.152700864	0.252425725	-0.281651217	0.009688664	0.507691099	0.13918628	-0.40253699	0.185086849	0.491218635	0.356283162	0.598380339	0.441408971	-0.092295524	-0.887241482	0.081537293	0.03719553	0.004817839	-0.039590494	-0.062652778	-1.102712837	-1.838080698	-1.430111355	-0.027815548	0.103651023	0.123020612	-0.092407754	-0.030613783	-0.365786913	-0.262112354	-0.326526269	-0.003656399	-0.039069383	-0.058451498	0.106217714	0.054384925	0.117341009	0.507124223	0.25073066
ADORA1	-0.125422504	-0.139140639	-0.030726114	-0.175134494	-0.074281361	-0.49725995	-0.225161712	0.005341229	0.020846967	-0.069321996	0.00112669	-0.048857977	-0.253215258	-0.043729443	0.054782528	-0.163927265	-0.360598137	0.242465452	-0.0314237	0.110624111	0.486960247	0.110624111	0.356245342	0.292201478	-0.020197283	-0.004906721	-0.117488814	0.015153781	-0.339566433	0.120622529	-0.15708393	0.009272224	-0.201024918	0.168974385	0.324862824		-0.436626312	-0.409215879	0.091925309	0.002854649	0.002854649	0.005019113	-0.058428578	-0.051039721	0.336463896	0.092800014		-0.619731321
ADORA2A						-0.470668338	-0.935828327	-0.040580795	-0.082685762	-0.01349239	-0.011708533			-0.044480221	0.064468248	0.504654175		0.448489126																		-1.172245676
ADORA2A-AS1	-0.015907851	-0.014629774	-0.149435058	0.061883959	-0.091308707			0.019895213	-0.035104508	0.012642271	-0.015017812	-0.113447792	0.079962305					0.300393304	-0.267244597	-0.068537439	0.000568074	0.17695508	-0.076679905	-0.465704507	0.138171171	-0.040601354	0.038248804	0.142958681	-0.094151792	0.256055128	0.239325036	0.31248211	0.290560965	-0.087816172	-0.029127213		-0.093650906	0.115760108	0.12535751	0.029036846	0.096068492	0.048760815	-0.050311293	-0.013951869	-0.01235143	0.26558748
ADORA2B	-0.064076935	0.096375039	-0.125141398	0.051901171	-0.16848479	-0.047309418	0.060107252	-0.070285137	-0.187886351	-0.569919569	-0.621665744	-0.917484671	0.262792162	-1.085088309	-0.98907849	-0.726839415	-0.386870243	0.11399043	-0.325269763	-0.103998394	-0.101705779	-0.384478673	-0.139524539	0.380169173	0.50432482	0.34565352	0.155483498	0.419921732	0.404900629	0.042402648	0.971673123	1.052301103	1.028370668	-0.255946426	0.129549569	0.0885836	-2.107744955	-2.465547371	0.159853517	0.144631145	0.174070306	0.015514936	0.089604126	0.060637249	0.043537553	-0.162510391	-0.146565937	-0.341046633
ADORA3								0.050479992	-0.032725468	0.004313262	-0.026008272	-0.366860239							-0.283870335	-0.113113577	0.072222625	0.134567375	-0.056107709	-0.322183597	-0.101126154	0.160688353	-0.098955186	0.041241863	-0.006347649	0.13105307	0.15538426	0.188159725	0.242013242	-0.345991271	0.254356488		-0.250228187	-0.376240006	0.016534958	0.007463827	0.096206785	-0.061552161	0.044267777	-0.101129493			0.031441566	-0.128309124	-0.2647174
ADPGK	-0.062202885	-0.24628706	-0.111177064	-0.052656478	-0.146430962	-0.818059212	-0.307352169	0.096479373	-0.004768514	0.009517482	0.064200262	-0.152882929	-0.345628949	-0.093867339	-0.12931373	-0.337669686	-0.191825097	-0.071352678	-0.375895764	-0.179891068	-0.07557378	-0.303918693	-0.070694387	-0.164541979	-0.432270388	-0.003066054	-0.044390585	-0.078086727	-0.338112549	-0.174406463	0.049577923	-0.092063367	0.089106178	-0.322409123	0.183314628	-0.168178459	-0.134129317	-0.136850157	-0.025381555	0.002359302	0.00531041	-0.011793858	-0.042348295	-0.035348698	0.064893623	-0.023057286	0.033945317	-0.051302539	-0.124254533
ADPGK-AS1			-0.015633185	0.223241335	0.314572202								-0.179888602
ADPRH	-0.035658561	0.309691211	-0.151448215	0.25901026	0.158996164			-0.002184801	-0.005295956	-0.012045783	0.005129243	-0.200558474	-0.131005336						0.146694077	-0.274140276	-0.2040646	-0.280733672	-0.019084426	0.013113206	-0.070470725	-0.133375739	-0.155296038	0.014102692	-0.184568961	0.014102692	-0.257822522	0.226956668	-0.041142548	-0.193822108	0.053810296	0.696288409	-0.125439734	0.316089399	0.021180712	-0.106456672	-0.079149553	0.013345862	-0.087230055	-0.100479147	-0.326449503	-0.511530644	-0.058709981
ADPRHL1	-0.017207933	-0.112359658	-0.204172739	-0.162708202	0.045683038	0.533176499	0.160219069	0.143935752	0.201026166	0.037858269	-0.021554443	-0.020306501	0.201487967	0.207664103	1.073496322	0.904622589	0.122763925	0.112523009	0.15542528	0.115998222	0.244770243	0.077048514	0.028612275	-0.15047235	0.246195704	0.064626561	0.263497926	0.139784597	0.06055048	0.201647858	0.258902582	-0.078087367	0.296809802	0.067924424	-0.131690632	0.117465383	0.18498776	0.449874784	-0.020577504	-0.016948448	0.052856043	0.037933868	-0.016738617	0.031853883	-0.171017198	0.161142384	0.073336119	0.420222296
ADPRHL2
ADPRM	-0.155742352	-0.249361177	-0.020869586	-0.054290596	0.269129082	0.342794448	0.513354638	-0.131646706	-0.211705468	-0.228063171	-0.19547471	-0.441510195	0.279800838	0.102386496	0.507658038	0.871030899	1.154397026	-0.237289325	0.573557799	0.436949737	0.901880283	0.693819753	0.833062359	0.871394195	1.348715473	0.366027079	0.25247691	0.276956337	0.790292614	0.779543177	1.093129377	1.140018408	1.389260102	1.144705564	-0.216074528	1.022864163	0.174915018	0.660878431	0.218092491	0.234835415	0.256557019	0.18826135	0.216669109	0.205735256	0.84855432	1.300811547	0.087085767	0.325841467	0.338637262
ADPRS	0.032223357	-0.024950593	-0.054472684	-0.177614991	-0.141618797	-0.246855129	-0.367391773	-0.019549496	-0.073030985	-0.150326363	-0.027228229	-0.139934901	-0.124402066	0.166729398	-0.042389574	-0.121986004	-0.29304884	0.056577258	0.360022246	-0.022823056	-0.483833042	-0.623408442	-0.631513459	0.362623689	-0.663865109	0.214334199	-0.059105585	0.127999186	-0.89538062	-0.014654804	-1.168279554	-0.800532123	-1.101162766	-0.155645719	0.059399812	0.019907067	-0.294591398	0.144959825	-0.102495934	-0.16436577	-0.142059653	0.008188831	-0.063861868	-0.06609648	-0.404372202	0.001624187	-0.623631466	-0.304086672	-0.500117988
ADRA1A	-0.004862221	-0.000725971	-0.160321483	-0.026176346	-0.015588894	-0.180629864	-0.216077687	0.027482184	-0.010600849	-0.013975489	-0.018829948	0.048093218	-0.138626243				-0.206801203		-0.119485181	0.014639513	-0.06074969	0.163879194	-0.110918315	0.015157058	0.171959235	-0.022739894	-0.05678064	0.264212977	-0.147196178	0.142295148	0.253509445	0.024352711	0.100045094	0.101407376	0.058999324	0.01979338	-0.04902807	0.181056741	0.040968879	0.099536773	0.057189866	0.011913139	0.006062304	0.126336243	0.061089098	0.203554395	-0.486721349	0.375723123
ADRA1B	0.236911939	0.137353418	-0.078803987	0.007112465	-0.187248617	0.096019195	0.719619946	-0.013497418	-0.010110087	0.014592845	-0.039819619	-0.371627167	0.346265977	-0.545636341	-0.7415879	-0.58240433		-0.196534731	0.01792053	-0.363522149	-0.10554752	0.051932084	0.022824473	0.00062855	0.513819176	-0.175666246	-0.136688037	0.184100507	-0.075552071	-0.17453021	0.306707915	0.273960966	0.145005111	0.102254629	-0.209820813		0.085600688	0.139180935	0.199914851	0.213555349	0.110348212	0.050663895	0.071032367	0.047585446	0.178545271	0.420162174		0.680384436
ADRA1D	-0.062225376	-0.333744118	-0.051790452	-0.220026943	-0.055516836			0.011946692	0.049958012	-0.027410871	0.001918082	0.308207753	0.002727546						0.034566645	-0.107122011	-0.005209639	-0.13614494	0.068442775	0.048168779	0.10598439	0.283042392	-0.058932423	0.257018705	0.30368149	0.25859925	0.571720909	0.325827439	0.25859925	0.217769793	0.210810634		0.103364018	-0.120277859	0.202155879	0.229174835	0.121129807	0.118007474	0.145457585	0.003617729	0.381141602	0.641328181	-0.180893514	-0.896584955
ADRA2A	-0.191142153	-0.306614063	0.25785834	-0.080623592	0.11109241	-0.150500158	-0.418572581	0.008386303	0.015778728	-0.036401514	-0.013158483	1.131947289	-0.086418018	0.026090034	1.18721684	0.936754638		0.272584245	0.064605037	0.023616786	0.090596878	0.022521222	0.127052684	0.524523278	-0.031342421	0.148553221	0.16090754	0.159686436	0.121664332	0.156051705	0.172642369	0.162039625	0.213087704	-0.014871504	-0.166314869		0.013058466	0.035583023	-0.004452661	-0.000413383	0.042718361	0.023189841	0.039961513	0.158958814	-0.060064697	-0.016576502	0.297538559	-0.276596003
ADRA2B	-0.183560116	-0.164358888	0.020954621	-0.050041479	-0.079324037			0.041305104	-0.06680547	-0.056006897	0.000961395	0.155534362	-0.015608966	-0.069545824	0.36047575	0.354722049	-0.161516392	0.277801849	0.395772824	-0.296152802	0.00885523	-0.096002439	-0.188217186	0.416181122	0.173645759	-0.125985523	-0.072520425	-0.287815252	0.138233235	0.093717017	0.243450522	0.189405577	0.385112292	0.415695055	0.31561161		-0.112945186	-0.247071202	0.114980014	0.153209934	0.112309128	0.040276512	0.06963485	-0.014952429	0.26437308	0.470611572	-0.672824254	0.971905659
ADRA2C	0.084406947	-0.152879816	-0.050297009	-0.275653876	-0.178643302	-0.258076043	0.068562592	0.001081711	-0.015150926	-0.026107874	-0.010133523	-0.303409281	0.319519114				-0.295512074		0.07974742	-0.064504762	0.239838658	0.024570511	0.216976571	0.049516278	0.073307295	-0.16201872	-0.549536395	-0.262092929	0.170937419	0.13675167	0.085273408	0.759549415	0.535095844	-0.0370635	0.285159429	-1.230636469	-0.2870757	0.104711269	0.187999463	0.041995973	0.213958134	-0.029188834	0.020018044	0.009340296	-0.174761708	-0.252453993
ADRB1	-0.123635417	-0.493757739	0.118078361	-0.030937394	-0.037597917	-0.160613528	0.139955456	0.043189404	0.02952432	0.041846804	-0.011868868	0.30671066	-0.427645061				0.226882789		-0.151088347	0.20921896	0.452582786	0.230865457	0.323621465	0.024506903	-0.042431525	-0.040802606	-0.000239798	0.049726265	-0.037407596	0.137430577	0.080918034	0.414112783	-0.020474262	-0.184404979	0.026529093		0.040036675	0.116045582	0.076011701	-0.009751913	-0.041794694	-0.022705307	0.008445633	0.004387739	0.126135373	0.359400008	0.156715689
ADRB2	0.004648863	0.028071197	-0.115521425	0.063080306	0.337812272	-0.482086323	-0.644624097	0.00709933	-0.006736505	0.062978252	-0.038126315	-0.048473418	0.209230594	0.217388268	-0.088275015	0.231279513	0.81154089	-0.57143032	0.892054319	1.114339689	1.440646765	1.502046297	0.987151132	0.172720225	0.68183962	-0.206535563	0.015681947	0.365545294	-0.29391851	-0.255177985	0.377954997	-0.278440636	0.069301099	-0.138219656	0.367741204		-0.260454845	0.203736962	-0.009826139	0.193645584	0.032151785	0.1301697	-0.02537637	0.165575012	0.361827907	0.586523883		-0.008290412	0.233108534
ADRB3	-0.111351936	0.087956645	0.002693063	0.113935319	-0.093933812	0.03870588	-0.373153372	-0.014337763	-0.047091761	-0.006519139	0.018935936	-0.089432562	-0.012619027				0.078534481		0.23295007	-0.039666669	0.038977896	0.032878784	0.092854051	0.15195511	-0.106460417	0.046764189	-0.078106469	0.13700126	0.022471918	0.168593279	0.234739763	0.115164741	0.100468406	-0.075245401	0.070094099	0.072738537	-0.104698784	-0.05475373	0.11184166	0.104012127	0.04647638	0.073674552	0.129055859	0.034111208	-0.145697484	-0.11146301
ADRM1	0.099436846	-0.022406903	-0.135515673	0.000795396	-0.260126878	-0.412435106	-0.791099349	-0.191976703	-0.253317877	0.025872755	-0.28034113	-0.392131188	0.049337299	-0.317366977	-1.173094327	-1.235117158	-0.556016856	0.113072285	-0.471264763	-0.342243753	-0.028993929	-0.386381076	-0.054058013	-0.413265517	-0.431678489	-0.133690128	-0.432137665	-0.29451062	-0.492344316	-0.324484433	0.318221688	0.469741948	0.358658608	-0.444046563	0.361974686	0.723026927	-0.919764146	-0.31561815	0.072357134	0.055901405	0.067052726	-0.035186996	-0.058007328	-0.059541718	-0.140452695	-0.118443165	-0.221126153	-0.664286932	-0.018902835
ADSL	-0.009247888	-0.11078089	0.08686385	0.093559984	-0.169101946	-0.437821346	-0.042148151	0.426651073	0.42397838	0.146973787	0.330711205	-0.353349619	0.37841251	-0.096850917	-0.29713611	-0.676677857	-0.088586051	0.078244958	-0.095038538	-0.098229038	-0.202926954	-0.191429198	-0.185147416	0.112656734	-0.27802779	-0.039975857	-0.129373926	-0.137396833	-0.011311995	0.026272849	-1.334242313	-1.062838887	-1.387219933	-0.02071594	0.14852017	0.269498643	-0.781966573	-0.537463108	-0.127601568	-0.174061674	-0.173398868	0.012315185	0.029861493	0.001059325	-0.302874285	-0.843574633	0.000565254	-0.365100262	0.040351926
ADSS
ADSS1	0.083226644	-0.172909685	0.230842527	-0.072736091	-0.195232957	0.815990499	-0.468921172	0.013355297	-0.113423014	-0.07964389	-0.009201932	-0.857935954	0.260324198	-0.311555826	-0.367720536	-0.320029181	-0.848431978	0.231717285	0.832421189	0.687191963	-0.099103143	0.115583126	-0.153270004	-0.753015348	-0.154037477	-0.380695656	-0.26885945	-0.03625159	0.073624082	0.075859227	0.122191988	0.115680914	-0.200191751	-0.017400055	-0.382436994	-1.104608303	0.905596826	0.437727891	0.073100396	0.082282637	-0.058062987	0.018337699	0.003722573	0.067665684	0.692943242	0.378445241	-0.085521218	0.509634851
ADSS2	-0.479380194	-0.612330353	-0.128139216	0.016180942	0.08307622	0.268678577	0.239016617	0.026258963	0.047515022	0.017159102	0.024270021	0.134954279	-0.170431345	-0.571388451	-0.579228982	-0.721233126	0.218371712	0.047906024	0.106248312	-0.035423089	-0.039384164	0.17559528	-0.009049834	0.133615771	-0.106924085	0.147427037	0.035972909	0.162627205	-0.155930809	-0.031688831	0.013907429	-0.116447892	-0.042292233	-0.383051222	-0.624240814	0.917480054	-0.059278196	-0.198366012	-0.036554048	-0.023679154	-0.011400378	-0.039737327	-0.039820989	-0.044695348	-0.030449663	-0.343647291	0.078348438	0.353283457	0.144746073
ADSSL1
ADTRP	-0.310394509	-0.514668556	0.022723713	0.146556405	-0.195280679	0.627906828	0.13410985	0.006313593	-0.002534024	0.045251512	0.031724854	-0.37125219	0.117170469						0.176293484	0.306767985	0.212973597	0.453746528	0.318717017	0.291312129	0.395528336	0.561287329	0.248267712	0.690098346	0.659505277	0.709826305	0.367825104	0.237410549	0.149803917	-0.277820718	-0.001659225		-0.349946989	-0.134690713	0.031395052	0.101820103	0.008588944	0.138024129	0.216589922	0.035398782	1.351721172	-0.006434959		-0.766780492
AEBP1	0.04275272	0.027041447				0.502108469	1.079893066	-0.037280169	-0.005452259	0.006681177	-0.020059537	-0.147317054					-0.243370442		0.14140645	-0.016084289	-0.058380941	0.286743005	0.113056519	0.118439971	0.317427726	-0.122324183	-0.002549491	0.051522491	-0.108409819	0.092321777	0.330902021	0.185975271	-0.165997017	-0.139873191	0.163839628		0.077766237	-0.156031457	0.054998074	0.075877935	0.003510638	0.009029475	-0.063650214	0.007897305	0.042930043	0.511811194
AEBP2	-0.022682532	-0.149435576	0.233084189	-0.118151765	0.046605093	-0.086490402	-0.153148172	0.033171455	-0.024852946	0.02351165	-0.102152586	0.219953412	0.03256689	-0.161010533	-0.311485877	-0.255301131	0.013891963	-0.310207289	-0.032724862	0.423979266	0.262791983	0.683426551	0.248024407	-0.168078815	-0.174140217	-0.258689136	-0.257132448	-0.335953885	0.334917403	-0.210130011	0.005544771	-1.066284374	-0.149407714	0.107431145	-0.826946907	-0.463100747	0.011760264	0.004007559	-0.203595923	-0.010427645	-0.040401705	-0.03771696	0.028886757	-0.029296532	-0.12950882	-0.636185809	-0.134678597	0.010155885	-0.084957395
AEN	-0.318511002	-0.376956948	-0.098468663	0.180755366	-0.283679222	-1.104227779	-1.110451952	-0.470174414	-0.346048688	0.119033465	-0.058578942	-0.500473598	-0.101280239	-1.14268698	-2.076974082	-2.442424655	0.233336142	-0.523669112	0.143783858	0.282866673	0.52989192	0.492567523	0.600064092	0.440644188	0.327376392	-0.000915044	-0.049957769	-0.115656728	-0.312597976	0.01431783	0.392327428	0.675139623	0.370280212	-0.224453387	0.085586089	0.149551399	-0.695464388	-0.556581597	0.111207269	0.070382017	0.074230578	-0.012820029	-0.011784292	0.03300584	0.877433088	0.830346346	-0.192388966	-0.913350645	0.43631904
AFAP1	-0.094534446	-0.113919414	0.06843643	0.097368857	0.183118795	-0.278766349	0.401837707	-0.011093766	0.005693561	0.000184248	-0.014003732	0.088596528	0.073298548	0.084146873	-0.022047639	0.902898406	0.045695063	-0.125706181	0.440080201	0.658106221	-0.652476251	0.394051905	-1.579216733	-0.907294911	-0.518493985	0.113831771	0.308595566	0.15423207	0.317101793	-0.003773977	-0.362327161	-0.090646346	-0.169954478	0.432349442	-0.102091937	0.214718214	0.107325921	0.189495712	-0.028426897	-0.05740401	-0.106459379	0.011101308	0.066193528	-0.054282216	0.56635406	0.162645573	-0.239593053	0.141189987	-0.34548612
AFAP1-AS1	0.071268139	0.107512201	0.217717593	0.125164408	-0.111364412	-0.241058764	0.180748964					0.391966281	-0.004998429						0.021602825	-0.0351499	0.107201296	-0.226104139	-0.214650197	0.015617087	-0.266103744	0.230893947	-0.17362986	-0.10866978	0.121586154	-0.095441867	-0.149233206	0.220499727	-0.210073265	0.182791748	0.055700173		0.379237207	-0.392468025	0.018779959	-0.060223797	-0.062894374	-0.012146901	-0.010620005	-0.031462106	0.051561451	0.085164273
AFAP1L1	-0.011205376	-0.124806755	0.070543042	-0.05738762	-0.283366926	0.031863508	0.027447291	-0.021286568	-0.126559919	0.00037635	0.024062637	-0.352215433	0.01886336					-0.078792214	0.483941159	0.597700297	0.553075741	0.45026852	0.649049999	-0.161599388	-0.01181687	-0.141291281	0.196456198	0.18916555	-0.083168662	0.11422122	0.26911671	0.176392298	0.11472619	0.034611998	-0.01157368	-0.128691976	-0.244733457	-0.327338226	-0.038270432	0.061320419	-0.02065391	0.001657757	-0.067881834	-0.025099785	0.023150484	0.22730331
AFAP1L2	-0.032049449	-0.150327276	-0.086013249	-0.022652012	0.065985105	-0.100160442	-0.552396403	0.015389129	0.196225715	-0.01675609	-0.518881005	-1.051676239	0.104155292	-0.556209293	-0.782423125	-0.860415011	-1.008462367	-0.357491296	-0.263008197	-0.187825918	0.189693319	-0.034026557	0.089724588	0.013196122	-0.365614006	0.020713088	-0.171731059	-0.248336444	-0.166442841	0.089527813	0.070161294	0.476906407	-0.339524639	-0.134499594	-0.770667988		0.46645423	0.690972649	0.107150262	0.01755948	-0.229156862	-0.052361295	-0.084742371	0.146904958	-1.709050967	-1.79192167	0.956648621		0.233069464
AFDN	-0.034213664	-0.375719021	0.124374293	-0.167109601	0.017364957	0.127533019	0.004743843	0.021889135	0.005145879	0.008688425	0.005664233	-0.316226686	0.136872033	0.440220839	0.550954708	0.732530349	0.13912819	0.220008263	0.113736334	0.039247249	0.483779753	0.00472067	-0.071244342	-0.173465447	0.63626425	0.077491816	-0.031451873	-0.368769536	-0.028196021	-0.150253871	-0.308779052	-0.544366839	-0.171540138	0.843048904	0.210973402	-0.109091392	0.144816333	-0.14702148	-0.169484381	-0.089582043	-0.061547657	0.016291812	-0.08433522	0.292071006	0.257977315	0.106002359	0.008973736	-0.101647302	-0.045063106
AFDN-DT	-0.134445109	-0.278819926	0.007866529	0.12157294	0.192685859			-0.045278145	-0.042809079	-0.065312933	-0.05516581	0.364898319	0.302659142	0.476396522	0.329288244	0.75084286		-0.427330195	0.051400627	0.153949091	-0.080164004	0.061958497	0.214301762	-0.152535906	0.022310625	-0.086960457	0.138846178	-0.077869032	-0.499223413	-0.25713087	-0.416357819	-0.232650518	-0.2257431	0.228596836	0.521925271	-2.090807739	0.549609297	0.336301617	-0.148782287	-0.156140015	-0.096127707	-0.117492483	-0.137717657	-0.040736899	-0.025190036	0.274188894	0.156383172		-0.024712863
AFF1	0.070815676	-0.228500933	0.022053367	-0.058009489	-0.158170459	0.985088321	0.206828179	-0.011963577	-0.070345139	0.00357895	-0.057901376	-0.119978733	0.383130534	-0.582837738	0.215429817	-0.066076017	0.031045302	-0.039112595	0.033038123	-0.228913018	-0.401153657	-0.45809082	-0.423015662	-0.662668483	-0.171659397	-0.030729882	0.156651136	-0.109793965	0.357037014	0.073183605	-0.563987395	-0.424717469	-0.483488131	0.511844109	-0.196342891	0.567108172	1.184667509	1.079727197	-0.055890683	-0.06822495	-0.070496492	0.037460371	0.075904413	-0.022046284	0.224793396	0.016719223	-0.400621783	0.436878734	-0.180710722
AFF1-AS1			0.001676316	0.129955299	0.273918251								0.393676429
AFF2	-0.07874719	0.13773616	-0.419691286	-0.155681101	0.145875666			0.026050454	-0.007171004	0.012272923	-0.029143133	-0.077250861	0.311173808						0.210241201	0.180520663	0.008279651	0.109845011	-0.020419443	-0.006043571	0.198641583	-0.184254978	-0.025757178	0.144506228	0.012648975	0.168149589	0.146070812	0.047563343	0.442764065	0.049531323	-0.174709902		-0.151018564	0.144885491	0.005719154	0.021401605	0.173231031	0.052580714	-0.000718301	-0.048647895	0.068174759	0.254529075
AFF3	-0.105699022	-0.312496691	0.128794823	0.099239041	-0.057818361	0.233639309	0.302702568	-0.012845047	0.055064496	0.01951455	0.004182702	0.025422649	0.09974007						-0.206203673	0.086882333	-0.081660979	0.073008771	0.10581085	-0.075436915	0.106378536	0.113523133	0.081997754	0.040089354	0.457733325	0.117851093	0.853354053	0.572134979	0.504515736	0.058403099	0.432150963		0.05295419	-0.398997301	0.210282665	0.302907265	0.257383556	0.034807294	0.200582714	0.01422339	0.214967023	-0.109275915		0.919928965
AFF4	-0.06230745	-0.162484684	0.005236081	-0.048876943	0.052757125	0.104108122	-0.061996052	0.018303658	-0.126661933	0.064373722	-0.029657321	-0.027959471	0.009832267	-0.045559636	0.386228538	0.47662292	0.086596716	-0.234086954	0.107058405	0.079217954	0.021382831	0.050138607	-0.211220972	-0.042732422	0.249664876	0.021903114	-0.13373327	-0.06081524	-0.092080497	0.102538448	-0.039669003	-0.096979857	-0.044107773	0.457353361	-0.03512274	0.850072432	-0.272330334	0.132226124	-0.013818235	0.050896823	0.049516555	0.106532584	0.055768133	-0.090212429	0.742071883	0.538340451	-0.064772719	0.066502028	-0.625231538
AFG1L	0.01388726	-0.231106672	-0.264435827	-0.130200413	-0.098254636	0.287650202	-0.191247016	0.0079296	-0.033449555	0.013276891	0.008846898	0.286404795	-0.223129928				0.036647132		-0.21386738	0.286823177	0.144706334	0.023302604	0.046854694	0.141869979	0.235981285	-0.101398522	0.002722615	0.011458706	0.240411536	-0.011647342	-0.193465781	0.03725058	0.14179893	0.054865617	-0.101439851	-0.066032339	0.36570848	0.041540571	0.038080733	-0.062312097	0.065485649	-0.019528823	0.114166313	0.062311854	-0.516636132	-0.857809422	0.102728718
AFG3L1P	-0.036288606	-0.147843797	-0.008605518	0.178312871	0.112204159	-0.287198726	-0.154357515	0.020851308	0.045034532	-0.013718756	0.026332536	-0.302170965	-0.050179416	-0.274315573	-0.577225476	-0.615622036	-0.346215829	-0.210713383	0.372427311	0.344105996	0.111257589	0.064553001	0.249103281	0.353267513	-0.367914452	0.020471017	-0.351029505	-0.658911084	-0.560898274	-0.545862532	-2.474164684	-2.098499691	-2.599789705	-0.46676515	-0.075707364	-0.65635883	-0.675853346	-0.700673439	-0.696207904	-0.80209774	-0.807367234	-0.158855549	-0.160922508	0.028230161	-0.119807188	0.073959035	0.132232792	0.023499549	0.248123808
AFG3L2	-0.123906934	-0.276172938	-0.053924111	-0.084771647	-0.112295707	-0.144895128	-0.379519896	0.075274905	-0.033313237	0.099906964	-0.026234607	0.139307953	-0.01823206	0.200815525	0.081232197	0.220266946	-0.019629418	0.099443992	-0.052630522	0.199428525	-0.194458726	0.031500648	-0.172757563	0.073500876	-0.547219405	-0.026723889	0.010831205	-0.086368679	-0.090033258	-0.099936619	-0.293249477	-0.481788135	-0.385570932	-0.33514855	-0.305390582	0.077380812	-0.046031532	-0.409341803	-0.062276955	-0.028498707	-0.046958205	-0.015142178	-0.010686379	-0.044967177	-0.203396123	-0.346750412	0.28327409	0.12070992	-0.11574052
AFM	-0.005302198	0.050761553	-0.122097774	-0.007956746	0.061264459			0.018173467	-0.001309774	-0.008402347	0.02907512	-0.095226454	0.19683382						-0.153762129	0.143185387	0.125317815	0.044135642	-0.176584318	0.005493028	0.100967052	0.059150197	-0.053774687	0.035339788	-0.141506253	0.157506635	0.026521849	0.456307291	0.20218392	-0.304956024	-0.076534347	-1.479990541	-0.540130308	-0.528231807	0.166420852	0.003449631	0.067934717	-0.021094755	-0.108901856	0.022904844	-0.163081138	-0.08817514
AFMID	-0.077816628	-0.180446536	0.055162903	-0.153714683	0.052038329	-0.18650975	0.008422596	-0.105442205	-0.377592997	-0.116086718	-0.092392753	0.178143582	0.135441189	-0.017988798	0.007829558	0.194105966	0.017119864	-0.065564464	0.004736075	-0.327319343	-0.056339865	-0.539900196	-0.402162094	0.30602871	-1.000106558	-0.46238782	-0.783866027	-0.364861096	-0.37842136	-0.73492711	-0.526951836	-0.19917377	-0.361457591	0.253728004	0.136086272	-1.058043575	0.092047164	-0.525299048	0.032699311	-0.070070102	-0.038537032	-0.155057567	-0.00394611	-0.161489401	0.079144591	0.414420588	-0.269026245	-1.038302435	-0.231082942
AFP	-0.164596235	0.05575182	0.123595358	0.064372499	0.002993278	-0.887823076	-0.841154351	0.024419902	0.000150688	0.014638107	0.147925273	-0.088129777	-0.199473503						-0.208620441	-0.371313241	0.118247018	0.05223331	0.117143644	-0.023567039	0.00595389	0.040897153	0.399198599	0.072471349	0.426375743	0.252830961	0.532098838	0.566034987	0.453783496	-0.036500996	-0.155558364	-0.094447064	-0.217867602	-0.290297694	0.097992871	0.131006885	0.203919639	0.085350153	0.054659675	-0.120252236	0.006524386	0.152779046		-0.540433833
AFTPH	-0.097716631	-0.342120045	0.120893016	-0.025220099	-0.004604411	0.255692402	0.508371057	0.065462469	-0.051449903	0.015342981	0.02543419	0.100869776	-0.016194828	-0.064751271	0.183752914	0.50960146	0.856836387	0.110119864	0.168585793	0.358396377	0.81925605	0.494765118	0.700741812	0.765620953	0.489616482	0.139401345	0.215269877	0.139819864	0.690223345	0.435115664	0.730565419	-0.30212767	0.738984411	0.483320547	0.316276221	0.513008139	0.366197437	0.372108148	-0.016976868	0.139069473	0.12654817	0.102635464	0.130595974	0.020223349	0.31599159	0.313259365	-0.116110315	0.450727961	0.466178527
AGA	-0.00025433	-0.316092301	0.244104484	-0.188733728	-0.082261556	0.013781277	0.465595514	0.408206333	0.228441071	0.108118967	0.096534684	0.441923629	-0.082317372	0.268404617	0.503778101	0.205169999	-0.009711963	-0.136999091	0.094480125	0.051582139	-0.080678513	0.068975099	0.039832166	0.20310786	0.51777284	0.076974148	-0.137151722	0.101675621	-0.140147279	0.271182445	0.009692939	0.129508017	0.112145764	-0.049371173	0.385360865	0.467672405	0.445301868	0.515311257	0.015574431	-0.007751451	0.025156414	0.074019931	0.025515125	0.147700579	1.263042431	0.380270631	0.441997075	0.637541604	0.841328811
AGAP1	0.035854482	-0.134327322	-0.061227695	0.130000512	-0.010018637	0.065254126	-0.125724125	0.027413853	0.094055419	0.165932703	-0.157790497	-0.142062802	0.065017836	-0.069015179	0.097159539	-0.327848892	0.047953211	-0.044761727	0.622950436	-0.094146391	-0.174868812	-0.300095041	-0.063074524	-0.13715017	0.70627877	0.269081569	0.056525701	0.115139627	0.156424029	0.316475344	-1.331334774	-1.784384609	-1.169083801	0.842929222	0.485100579	0.28213411	-0.078372513	0.003647862	-0.389927232	-0.278675237	-0.24802803	0.079787636	0.024328064	0.109635425	0.021856517	-0.158567221		-0.059535641
AGAP1-IT1			0.217591332	0.257559504	-0.198997513								-0.11425066
AGAP11			-0.26869358	-0.640677288	0.434014847	-0.586802754	-0.446527517					-0.189833059	0.10946762				0.109419849		0.004355887	0.103658943	0.050378773	-0.028918323	0.047460216	0.100215444	0.016298671	-0.036454505	-0.215075082	0.033600325	0.016852619	-0.076590852	0.284655868	0.007569069	-0.164127046	0.46171252	0.099277583	0.115927002	0.056860053	0.015601508	-0.019590707	0.125154439	0.047979598	0.004006189	0.000186516	-0.08547889
AGAP12P			0.140402003	0.103390069	-0.008334657								0.269711322
AGAP2	-0.098854654	-0.239592424	-0.383189445	0.044854277	-0.142553145	0.207699826	0.486702226	-0.018747184	-0.031936953	-0.009466692	-0.028661502	0.109611388	-0.070652084				-0.081058446		0.190853859	-0.525250087	0.097201905	-0.308337821	0.197963617	0.466742959	-0.17607707	-0.256820724	-0.083374814	-0.110277274	0.204309625	0.017306026	0.06752709	0.199006861	0.234375961	-0.177211224	0.045765722	-0.205154013	-0.39975472	0.050399197	0.164370628	0.059016129	0.072778285	0.017891421	0.064635982	-0.080207212	-0.105687667	-0.178672673
AGAP2-AS1			0.091066103	0.033970296	-0.22604934	0.470990336	0.374479741					0.024718337	0.261685143				0.265709096		0.120944319	-0.138333163	-0.184918147	-0.75589636	-0.516415481	-0.155848253	-0.309593614	-0.337028041	0.319709586	-0.049926374	0.07957483	-0.0204242	0.060000622	-0.155395952	-0.132038205	0.090216992	0.759172174	1.300110708	0.538998055	-0.009186267	-0.064433453	0.03980483	-0.004619642	0.004615022	-0.038108526	-0.051352684
AGAP3	0.105813524	-0.216052655	-0.01825624	0.032932775	-0.055884384	-0.168332042	0.059037426	-0.149405459	-0.18987293	-0.076296348	-0.29279458	-0.365059694	-0.159156041	-0.176195195	-0.655400429	-0.790293929	-0.35557806	-0.290348372	0.135165243	0.102672008	0.409742413	0.419803206	0.667078042	-0.052172189	-0.491544189	0.091640954	0.189859545	-0.041691613	-0.001809762	0.077515935	-0.211088029	0.03406012	-0.125897699	0.338630205	0.199739656	-0.971665089	0.099771139	-0.162376521	-0.056781883	-0.094388926	-0.063842053	-0.001725186	-0.012175816	-0.058233235	-0.103279433	0.078050509	0.159855246	0.762069776	-0.639474809
AGAP4								-0.017783863	-0.03039721	0.049344998	-0.004994715	0.139977025		0.118616365	0.027073383	-0.051649248			-0.051849636	-0.016707828	-0.00669909	-0.070911962	0.05101346	0.122886948	-0.08237884	-0.029772062	-0.272435099	-0.204371935	-0.096618001	-0.017712625	-0.246016454	-0.121418933	-0.107376285	-0.34986478	0.642848719		-0.446782924	0.05334852	-0.038349979	-0.028915053	-0.000488322	0.007706094	0.050367684	-0.035526743			0.415137525	-0.180768486
AGAP5			0.038528618	0.11061795	0.127787997								0.05215323
AGAP6			0.301255159	0.01152374	0.350330674			-0.085968317	-0.051885313	-0.061169316	-0.014396192	0.305055085	0.041353785	-0.011927665	0.510868913	0.749905302		0.087782346	-0.423601523	0.161047713	0.258756869	0.460794502	0.685101686	-0.073411072	0.147882681	-0.209418728	-0.177631895	-0.175453994	0.33718423	-0.014614759	0.356582636	-0.183095824	-0.035754576	0.055875534	0.431806385		0.190619141	0.035358988	-0.042879106	0.052888657	-0.017326219	0.012549432	0.041643566	0.071383084			-0.023255023	0.509270218	0.069825282
AGAP7P						-0.064081641	0.05887989	0.001656642	0.007425179	-0.030780094	-0.019090696						-0.100377643																			0.268175988												0.238747885
AGAP8
AGAP9												-0.05773944							0.072410393	-0.124806988	-0.061068434	-0.038205216	0.161817564	0.060889395	-0.176771537	-0.08437103	-0.247818741	-0.251924708	0.317216383	-0.073250005	-0.49302007	-0.128361558	0.031319094	0.019784313	0.432779195		0.024729816	-0.101514605	0.08446016	-0.16079928	0.079269889	0.007035075	0.176166224	-0.068868169
AGBL1	-0.03105523	0.217651063	0.167436906	0.02929303	-0.281319041	-0.050991277	-0.28469257	0.052126175	-0.019636526	-0.023195156	-0.06549811	-0.262918144	0.07852166				-0.100875903		-0.112842873	-0.172512153	0.125240804	0.075891656	-0.0665242	0.015863305	0.349297507	0.175262626	0.107506865	0.29874564	0.076888164	0.002184369	-0.193666721	-0.329629133	0.422093348	-0.163155768	-0.052161255	0.042021117	-0.068035416	-0.260674207	-0.107773872	-0.042543729	0.131913217	0.0096618	0.014250498	0.027496431	-0.006741829	0.067349629
AGBL2	-0.021455536	-0.074728768	-0.01005609	-0.10809704	0.128961767	0.777670961	1.223903219	0.008547812	0.01616278	-0.022662016	-0.035836572	0.396735501	0.41623758				0.193896013		0.23212346	-0.212785859	-0.278560722	-0.410508135	-0.267260176	0.052318687	-0.442151687	0.046140088	-0.336111278	-0.234811784	0.178414333	-0.016126666	-0.153824256	0.12595487	0.254895237	0.203201506	-0.112163999	-1.614054143	0.310133238	0.208109476	0.081039358	0.081039358	0.175287469	0.027354864	0.086442221	-0.271706925	0.07030859	0.155709518
AGBL3	-0.026607263	0.211484428	-0.165177218	0.041162016	-0.018423366	-0.164231543	-0.259661737					0.011583611	0.08816551				-0.277040961		-0.160560796	-0.227860902	-0.072429365	-0.142051624	-0.275777577	-0.155910079	-0.043955976	0.080494824	0.060695263	0.007995025	-0.094389541	0.034466951	0.264496936	0.190906437	0.161014863	0.288109585	0.095458117	0.21833382	0.141697968	0.179000603	0.02341289	0.112158868	0.119827915	-0.038007213	-0.041933019	-0.129095579	-0.024098981	0.048698049
AGBL4	0.03223985	0.234118794	0.146997326	-0.115358609	-0.113985882	0.25627547	-0.7804109					-0.176250162	0.011588517				0.004372824		-0.020346554	0.019932572	0.155868286	-0.134799312	-0.076869641	-0.176606682	0.29905225	-0.272036614	-0.092536681	-0.070056012	0.156231671	-0.104784534	-0.004911121	0.250664298	0.249790962	0.246573914	0.225174801	0.015027619	0.107325921	-0.188943711	0.073015186	0.132335744	0.154199472	-0.027555839	-0.010215037	-0.031349689	-0.120258877	0.010799607
AGBL4-AS1			0.208649526	0.016045658	0.042148502								0.076202254
AGBL4-IT1			-0.0140563	-0.047803654	0.000326786								0.172095946
AGBL5	0.061855579	-0.041972152	-0.018473436	0.139171488	0.052923334	0.054721167	0.092812024	-0.012103016	0.074121014	-0.021262448	-0.065179229	-0.366548407	0.207447847	0.402894384	0.423017926	0.313707664	-0.435352317	0.468828934	-0.000474444	-0.077427208	0.226171387	-0.064620705	0.019626134	-0.088403239	0.087393073	0.169802209	0.056177643	0.259334472	-0.015546809	-0.338715947	0.078250257	0.380139471	0.050729227	0.077760093	0.085989517	-1.074229133	0.762736865	0.28504402	0.056990401	0.003727959	-0.003067351	-0.052642605	0.001928546	0.08716701	-0.089722018	-0.103562489	-0.009229185	0.142826123	0.143448128
AGBL5-AS1			-0.169168161	0.050034449	0.397079627								0.467005496
AGER	0.061511433	-0.237436261	0.076512267	0.006907851	-0.069886284	0.758740838	0.4179427	-0.012233315	-0.011347443	-0.01605812	-0.026302116	-0.192884874	0.032462021	-0.158789073	-0.043902008	0.068392813	-0.902305231	-0.572175615	0.178324223	-0.05186613	-0.118353747	0.319025788	0.333829894	-0.046151748	0.284468232	-0.127031453	-0.098169007	-0.08351011	-0.126463811	0.092631931	0.350455337	0.082998872	0.071547504	0.26468139	0.071415479	-0.676896879	-0.080146689	0.094299036	0.004508344	0.037104582	-0.045494272	-0.079325828	-0.045209328	0.14753712	-0.232621361	-0.118161209	-0.290704841
AGFG1	0.042400191	0.022644824	-0.048341903	0.100551587	-0.279573366	-0.084373095	-0.453394589	-0.053159113	-0.127259068	-0.063630353	0.022962409	-0.182186971	-0.238628065	0.247006414	-0.131112551	-0.173632539	-0.349916502	-0.044017553	-0.201692175	-0.112096019	0.225887357	0.377952174	0.656066736	0.137578751	0.536638331	-0.027484273	-0.192457818	-0.197798007	0.193014277	0.084747555	0.455813317	0.294058859	0.47416048	0.108323767	-0.203353208	0.817112857	-0.497569049	-0.115510342	0.075822424	0.123628319	0.104591957	0.039397165	0.008362093	0.047963255	0.102719084	0.155587672	-0.240336869	0.390510573	-0.001234482
AGFG2	0.056011202	-0.046698594	-0.263525017	-0.395001324	-0.286662274	1.102567777	-0.091759336	-0.048321249	-0.054939279	0.036256062	-0.011544051	0.016995749	-0.183259322	0.876303656	0.796135703	1.078487977	-0.186140821	-0.158581912	0.090287798	-0.103783659	0.17964476	0.290404749	0.680290104	0.257801092	0.145165442	0.135970719	-0.375435436	-0.135918922	-0.040748165	-0.057293394	-0.214052637	0.197435344	0.326511539	-0.06920069	0.075541285	-0.620089295	-0.176351759	-0.038229614	-0.00042762	-0.140219183	0.07865131	-0.022763101	-0.010901125	0.064823135	-0.123151398	0.013919869	-0.297252201	-0.897614328	0.204925228
AGGF1	-0.037151863	-0.278678441	0.073191768	-0.072945414	-0.007572053	0.38073904	0.456022468	0.105259508	0.03134869	0.000839706	0.109772065	0.44389237	-0.133953329	-0.176898077	0.356246497	0.393586122	0.681467346	-0.079520158	0.143786716	0.017878162	-0.155310931	-0.035800839	-0.102457017	0.266634811	-0.605247254	0.010038455	-0.068252224	0.087182724	0.0354978	-0.121603937	-0.782917634	-0.378833535	-0.875215422	-0.156894992	-0.547194127	-0.653390886	-0.107582242	0.134950692	-0.064923013	-0.143857417	-0.16085673	0.001066648	0.052294148	-0.010101424	0.020841871	-0.073155724	0.106657766	0.506069109
AGK	-0.071877558	-0.047923195	-0.145977782	0.035289408	-0.169481316	-0.589700772	-0.659372694	-0.004997708	0.281516578	-0.003427941	0.102240128	-0.138263049	-0.357523186	-0.054111578	-0.208259399	-0.269185007	-0.337005517	-0.242905851	-0.138190746	-0.15256652	-0.292782222	-0.272793513	-0.200055294	-0.218290019	-0.026602427	-0.27466865	-0.092749062	-0.316056115	-0.481743998	-0.517167918	-0.043235899	-0.370562799	-0.45357559	0.188036676	-0.074111366	0.022406869	0.057521669	0.147627129	-0.233010982	-0.141310286	-0.256101438	-0.298744811	-0.263431404	0.003030695	0.043639681	-0.260116494	-0.195150103	-0.060871194	-0.085846892
AGL	0.019305018	-0.316231166	0.191810236	-0.035277356	0.025718239	0.305245526	0.362606993	0.11335423	-0.000576103	0.132789113	0.078303174	0.644095537	-0.479131473	-0.137573273	0.129605466	-0.100937373	-0.076552898	0.360953763	-0.073569063	0.29339877	-0.531926322	0.061949051	-0.446994235	-0.122150372	-0.558790055	0.154656198	0.33940242	0.291611285	-0.122996568	0.300161818	0.035965267	-0.866548331	-0.423144749	0.033304284	-0.604661788	-0.08218167	0.801224333	0.316433103	-0.211802689	-0.037903304	-0.111188466	0.047247032	-0.068472441	-0.026642121	-0.183568392	-1.352733813	-0.012552796	0.754183604	0.516027905
AGMAT	0.034562423	-0.301460648	0.230758059	-0.030077702	-0.431450487	-0.161327192	-0.674191647	0.091912448	0.196477352	0.153365033	0.206779589	-0.082132456	-0.037796813	-0.013110177	-0.250996659	-1.525640739	-0.526886167	0.501755732	-0.344619516	-0.180164058	0.190716392	-0.187553474	0.024504114	0.158785554	0.441278774	-0.020779307	0.080413337	-0.182609037	0.120054364	0.075409282	-0.018469873	-0.095512762	0.143012572	0.184057099	0.167768805	-0.501173453	-0.329045951	0.036022656	-0.046384338	0.025013584	0.0650261	0.045883606	0.011910283	0.065877524	-1.10076786	-0.694676275	-0.156320524
AGMO	0.013238909	0.574379035	0.104020267	-0.161146681	0.102565018	0.206858674	-0.057490833	0.04858734	0.001951142	0.00361683	-0.031398489		-0.182184085																																0.128632546	0.211037137
AGO1			-0.022926753	-0.070706578	-0.079021639	-0.151130021	-0.238624087	0.144424173	0.184764142	0.157519073	0.179108358	1.035544193	0.23639934	0.060658075	0.385010375	0.325360093	-0.250676701	-0.049906712	-0.018109461	-0.327410621	-0.013946644	-0.169334004	-0.122518044	-0.218331597	-0.484927369	0.033814562	-0.22966708	-0.273069332	-0.294421623	-0.267150885	0.421417364	0.437241491	0.472175529	-0.23711454	0.222990098	0.019186076	0.369273974	0.185810755	0.097962418	0.107524344	0.114120245	-0.018926094	-0.020636075	0.000956963			0.128984853	0.062165953	-0.132771097
AGO2	-0.15488557	-0.334741503	0.11318447	0.195392532	-0.007566767	-0.354075758	-0.128041765	-0.322724083	-0.397961633	-0.27773869	-0.340528686	-1.211336873	-0.018637422	-0.182395919	-0.462166973	-0.607713265	-0.634809292	0.249096729	0.349761442	0.12835463	0.585849968	0.603861687	0.689446368	0.093556856	0.387217524	0.032055931	-0.227952236	-0.147228446	0.485294096	0.321343897	0.814838349	0.745453074	0.833956716	0.52819758	-0.004739641	1.814882588	-0.484546218	-0.705250002	0.138816999	0.149210879	0.16025365	0.07928542	0.035984812	-0.02209579	0.229123327	0.661414536	-0.090665251	-0.3755762	-0.392222619
AGO3	-0.11461488	-0.309640942	0.190927814	0.171887317	0.117127463	-0.510865759	-0.311431223	0.03439948	0.064812388	0.039319377	-0.056084044	-0.665757956	-0.120585447	0.153313868	-0.259540864	-0.484606974	-0.083538149	-0.036771738	0.185091198	0.050111854	0.381058587	0.429071006	0.504256601	-0.057244792	0.572472167	0.203551132	0.227527185	-0.097318454	0.835095562	0.439592698	-0.47543672	-0.422988849	-0.262562203	0.798327441	0.222701517	0.232867492	-0.035743369	0.13872009	-0.073087112	-0.078762392	-0.023659667	0.106710371	0.131333764	0.029896943	0.176264112	-0.007536752	0.020436028	0.149501871	0.283540987
AGO4	0.015363264	-0.219513064	0.076931744	0.161905651	0.55630879	0.919482519	0.319826257	0.00867795	-0.028003273	0.009243902	0.029680789	-0.146292375	0.332411379	-0.089762239	0.191452821	0.692825394	0.219442458		-0.088878152	-0.13980522	0.07070597	-0.171987918	0.000130959	-0.139918352	-0.113219093	0.085323972	0.049151078	-0.040501995	0.02574495	0.104721873	0.054146554	-0.043159288	-0.032179364	-0.147779315	0.250622729	0.197577529	-0.189495712	0.195841986	-0.010561145	0.052979695	-0.006810812	-0.029370214	0.017851579	0.010132679	-0.121686149	-0.894295656	0.524995251	0.40694734
AGPAT1			-0.012122533	-0.072994418	-0.026939816	0.268370759	-0.041750849	0.019929911	0.043791341	-0.011724088	-0.013529841	0.123868402	0.112847503	0.104577308	0.1800105	0.702777254	-0.090607938	0.178579851	-0.333801753	-0.51505393	-0.492917173	-0.736701614	-0.588254518	-0.41125446	-0.020683638	0.170306009	0.070392873	0.233047797	-1.001476233	-0.408369629	-0.459709744	0.141853376	-0.383654468	-0.261261368	0.444885482	-0.802247598	0.109446964	0.19234586	-0.039928202	-0.1318368	-0.108531096	-0.068881704	-0.200158808	0.075365723			0.25745932	-0.118834515	-0.293224279
AGPAT2	-0.011665271	-0.372904746	-0.134266053	-0.038749501	-0.134580217	0.411827331	-0.116392651	-0.196857525	-0.327472011	-0.395011943	-0.383095682	-0.584594643	0.396323398	0.155943268	-0.205772483	-0.353841545	0.160539547	-0.032685071	-0.167629167	-0.526463162	-0.268735281	-0.48864757	-0.19486806	0.119741155	-0.507443537	0.193799868	0.244168119	0.065935717	0.136127321	0.210767631	-0.047499635	0.238972521	0.223976895	-0.124080327	0.467663335	1.696892601	0.189127727	0.102468139	0.063762162	0.016171065	0.028897834	0.070599241	-0.022063372	-0.056883684	0.120745017	0.223370308	-0.111925555	-0.261049218	-0.33578508
AGPAT3	-0.057121282	-0.250489589	-0.034770505	0.012073578	0.010287956	-0.274301798	-0.452936151	0.009811059	0.012445941	0.028244879	-0.018693802	0.052459774	0.734579398	-0.006463138	-0.312006376	0.077009433	-0.573346309		-0.076098757	-0.353696307	-0.129046355	-0.450612797	0.016212324	0.307725695	-0.322056803	-0.169450173	-0.104166197	0.051686168	-0.515369669	-0.075087405	-0.296854261	-0.855980809	-0.606070105	-0.44914689	0.075982987	-0.270384572	-0.07522498	-0.119659423	-0.210277907	-0.053279737	-0.108549208	0.004002788	-0.07880418	0.012800081	-0.238890982	-0.630068346	-0.586384197	-0.177840524	-0.112436658
AGPAT4	-0.115203931	-0.279687018	-0.020153398	-0.082242916	0.15681556	0.399443471	0.981996548	0.026412342	0.087400435	0.016843611	0.006508103	-0.484190326	0.156660183					-0.551384262	0.260150941	-0.266075089	0.188900584	0.087732938	-0.069580574	0.153583759	-0.177788669	1.029314847	0.476473052	0.548431117	0.082973828	0.438736106	-0.586190613	0.583553036	0.231064744	0.223961788	0.232385178		0.160380251	0.381462585	0.151308172	-0.213521521	0.050547059	0.11588282	-0.00459889	0.004481832	0.058493703	0.198145672	0.76090995	0.443965801	0.275139585
AGPAT4-IT1	0.123018303	-0.112264023	0.206946289	0.071524133	0.139117686	-0.006091395	0.284562186	-0.021785738	-0.062023946	0.035801256	-0.001258387	-0.065918817	0.118772305						0.237630652	0.176858766	0.154560605	0.033023282	0.374800787	0.231140552	0.136651474	0.148420719	0.158486532	0.032344827	0.151252134	0.121953211	0.299224403	0.457490253	0.485120393	0.182928117	0.05140874		-0.072664011	-0.279592339	0.124748482	0.073311251	0.156469245	0.091879027	0.018700865	0.010638525	0.006810988	-0.060003478	0.528613197	0.668699993	0.69903578
AGPAT5	-0.166757054	-0.312765014	0.027534983	0.133228628	-0.144510617	-0.085552496	-0.262425848	0.152306912	0.076723586	0.094629913	-0.025430235	-0.694423987	-0.521327704	-1.123637817	-1.054811157	-1.417915165	-0.329993215	-0.043743021	-0.129875238	-0.191308166	-0.598446802	-0.337237768	-0.63512683	0.04183356	-0.962279781	-0.354667686	-0.503872505	-0.463861249	-0.017458623	-0.112331159	-2.269152502	-2.583233275	-1.986367493	-0.564357213	-0.11475422	-0.423955021	-1.338213351	-0.973833258	-0.407173975	-0.36797798	-0.311594445	0.002890615	-0.008148268	-0.091367842	-0.642260157	-1.177782144	-0.180300674	0.067262987	-0.509304915
AGPAT6
AGPAT9
AGPS	-0.068363236	-0.347611712	-0.053195682	0.193253171	-0.184958213	-0.20343468	-0.0356436	-0.158133675	-0.241289009	-0.044700737	-0.291408353	-0.241629812	-0.636449608	-0.318677088	-0.703653127	-1.322648207		0.260384551	-0.165118654	-0.15354427	0.35950114	0.214772559	0.33213437	0.118529476	0.344482495	-0.018994023	-0.167539298	-0.148320901	-0.123492299	0.214272877	0.543932541	0.188698727	0.574470424	-0.137657785	-0.218763875	1.035047435	-0.330899383	-0.033788324	0.037406103	0.087919618	0.090409398	0.050864348	-0.05239358	0.021111635	0.056943176	0.028846279	-0.046442068	0.325802358	-0.048062157
AGR2	-0.071514424	0.021393948	-0.055714401	-0.0648407	-0.391191577							-0.948583041	0.116570369				-0.697622823		-0.150018036	-0.16400997	-0.019992017	-0.265122513	-0.20218028	-0.208467278	2.208103364	0.304642058	0.019467143	0.309974714	0.149396085	0.29066959	0.22522472	-0.026100792	0.543711183	-0.145584924	-0.098041553	2.496451354	0.642140984	0.194729362	-0.090905302	0.020753225	0.143701122	0.028991278	-0.021718392	0.135669079	0.569194919	-0.039389726
AGR3	-0.040351322	0.28191485	0.049200936	0.013349739	0.021653439			0.026873073	0.734133532	0.071714769	0.177225478	0.189052173	0.107271328	0.096563825	0.444214152	1.148993465	-0.113262149	0.306604659	-0.096392846	-0.183358249	-0.245623796	0.071990674	-0.110043366	0.119155169	0.058546625	0.023130143	-0.040929834	0.067088741	-0.132213342	-0.092619537	0.146842913	0.016727267	0.229427335	0.055481135	0.212221906		-0.160822644	0.485824938	0.071948827	0.137300602	0.202649724	0.065178139	0.052875582	-0.023120825	0.065231824	0.233029948
AGRN	0.092068198	-0.132650835	0.032903698	0.092342726	0.304148303	0.882638496	0.291760682	-0.22516708	-0.084525252	-0.086588427	-0.227429613	-0.118485716	0.681937462	0.259518413	0.261132265	1.534958224	-0.677464939	-0.007142478	0.122092364	0.183833734	0.253796027	0.233222526	0.244246131	0.177232868	0.320115707	0.254301955	0.186796544	0.038180525	-0.046972368	0.161859359	0.429904186	0.317112823	0.35524852	0.193777712	-0.060121552	-0.901185965	0.112346767	0.255121214	0.043176807	0.103234399	0.046113074	0.040344495	-0.034304746	0.031591024	0.354521307	-0.187740699	0.06197703	0.654206524	0.368592787
AGRP	0.040527949	-0.265760867	-0.31896567	-0.013885042	0.025419702	-0.011307168	-0.310481258	-0.001220117	-0.016004474	-0.015501685	-0.049284977	-0.173374578	-0.043361828				0.138403548		0.079467772	0.140861063	0.010623238	0.172998357	0.036521742	0.082325545	0.200664065	-0.010189591	-0.103692537	-0.081928496	-0.056726938	0.004423683	0.177052389	0.325740584	-0.037034722	-0.092810431	-0.022589795		-0.01884023	-0.090688928	0.09151546	0.125010748	0.021846791	-0.035062514	-0.016152675	-0.007908124	-0.055801409	0.193868856
AGT	-0.031292609	0.06342346	0.199630173	-0.068425684	-0.009106773	-0.229045347	-0.723765435	-0.002446246	0.01142098	0.003110913	0.001793799	-0.148349048	0.194224563	0.299151604	0.56911941	0.067494763		0.499316686	-0.274663674	0.134415102	0.138600626	0.146666725	-0.087278536	-0.230119263	0.097912326	0.030922968	-0.115308407	-0.522540902	-0.029407955	0.046460788	0.014900346	0.302722068	0.039906184	-0.382711427	-0.355085349	-2.900049351	-0.032649065	-0.02683148	0.186925055	0.13376316	0.095536734	0.038204653	0.152965706	0.048808837	-0.064543504	0.26170255	0.560984166		0.279316911
AGTPBP1	-0.086374771	-0.380567346	0.036303914	-0.102735375	-0.014614238	0.186825479	0.172638394	0.068264261	0.024624136	0.129074083	0.041269945	0.547967205	0.142101332	0.311361421	0.415002276	0.26313138	0.36670778	0.509562691	-0.146718435	-0.034415105	-0.489926745	-0.507237717	-0.595735084	0.282757452	-0.103451173	-0.135597249	-0.320842477	0.232870009	-0.278674206	-0.426716899	-0.243391762	-0.810211819	-0.203238481	0.209365321	0.228815301	0.379398079	0.08990927	-0.114494333	-0.294695078	-0.125457379	-0.124096128	-0.141572374	-0.096216728	0.006453788	0.744669065	0.209371427	0.306477759	0.818777137	0.137044761
AGTR1	0.378740677	0.020004964	-0.134220062	0.113155615	0.064076997	-1.13891847	-0.650943601	-0.014267563	0.013323445	-0.030300447	0.02591134	-0.107678604	-0.01587739						0.038096246	0.099306099	0.253374086	0.024602429	-0.008432157	0.233646802	0.176893957	-0.049055486	0.041543937	0.109607101	0.235172611	0.02659705	0.095213527	0.219539662	0.054236058	-0.251302115	0.041217851	0.796344383	0.378829346	-0.137498198	0.149189143	0.058517984	0.111823404	0.091268443	0.04902269	0.041522914	0.075435258	0.122910692		-0.596433485
AGTR2	0.068516065	0.445961778	-0.034229256	-0.09225507	0.00360279			0.0183026	0.030500508	0.06536086	0.002010878	0.004975356	0.116397313						-0.170987032	0.190851267	0.078420206	0.099718155	0.085013141	-0.126412783	-0.081108283	-0.032139352	0.15282391	-0.396499789	-0.175588441	-0.144204598	-0.057698854	0.287988132	-0.022089096	-0.302862044	-0.02897895		-0.132715323	0.078692923	0.087706759	0.011941997	0.031528006	-0.080671736	-0.097002135	-0.086266984	0.049600698	0.169049745	-0.221400687
AGTRAP	-0.071740338	-0.059948379	-0.062564005	0.006691474	-0.228248724	0.386478761	0.407761729	-0.00215352	0.105589835	-0.085849913	0.13933903	0.11009948	0.248305849	0.299648517	0.131695558	0.266568807	-0.338374007	0.445135176	-0.353359076	-0.201929962	0.135309059	-0.18114104	0.119769214	-0.200094849	-0.750444183	0.357544962	0.147610545	0.216060054	-0.146790452	-0.250893855	-0.05489451	0.050135689	-0.059672985	-0.439516117	0.061499899	-0.146245326	0.049742518	0.286858735	0.009811293	-0.025987849	-0.010646079	-0.028292432	0.002644606	-0.019889771	0.337599087	0.36442399	0.006621826	0.160445936	0.21215704
AGXT	0.01851644	0.097069749	0.074848825	-0.135276089	0.027052133			0.026423163	0.030797382	0.12692924	0.186935494	0.729575766	0.210862507	0.053334564	0.467149548	0.726954913	0.409022619		0.018598197	-0.05534673	-0.159120588	-0.131907949	0.203446749	0.262100216	-0.062590166	0.038418861	0.027649475	-0.209681547	-0.103386697	-0.071209613	-0.010876882	-0.017833892	-0.114014914	-0.038694715	0.060439976	-3.719530754	-0.368624335	0.10088682	-0.000442235	-0.023651369	0.031421286	-0.034331106	-0.022571753	0.018153074	-0.060029689	0.36490417
AGXT2	-0.002675808	0.115171007	0.002034273	0.038128987	-0.064035033			-0.019227227	-0.03494897	-0.018060168	0.019460729	0.013916661	-0.095786092						0.048646681	0.111429545	0.065200336	0.348922221	0.236238468	0.100464639	0.053838347	0.00072973	0.026575258	-0.045150998	-0.036869021	0.074499596	0.024387963	0.008089563	0.350739302	-0.246589454	0.154513076		-0.404090928	-0.298128105	-0.017851251	-0.01094584	0.145127424	-0.000642639	0.016423548	-0.102270289	-0.111728439	0.050260126
AGXT2L2
AHCTF1						-0.780119447	-0.408866324	-0.111012652	-0.138550296	-0.01265596	-0.093165915	-0.65303832		-0.555064118	-0.8535267	-0.710126668	0.148919889	-0.154410151	0.028863303	0.074646646	0.166071183	0.117310918	0.257967071	0.157027915	-0.284628931	-0.065677562	0.065562583	-0.277674295	-0.086948589	-0.18868566	-0.433211462	-0.179273681	-0.511988399	-0.026583914	-0.575507372	-0.360510304	-0.786988421	-0.468656158	-0.038271674	-0.088595216	-0.079123512	-0.038666254	-0.01226622	-0.040910436			0.036532389	0.044707715	0.149609313
AHCY	0.021947672	-0.14232111	0.114459373	0.107266309	-0.05071563	0.131063022	0.036379164	-0.089955528	-0.021701876	-0.187240122	-0.169416465	-0.600985908	0.420216332	-0.203961881	-0.312108421	-1.192559643	0.577476894	0.597807394	0.178398079	0.15810635	0.224647973	0.170836755	0.267671519	0.078884063	0.016383327	0.111557624	0.054079758	0.111160461	0.137968294	-0.073596389	0.129281366	0.33582983	0.144133758	0.208081056	0.182863571	-0.540269465	-0.510300077	-0.350919268	0.029083227	0.004365296	0.006654249	-0.012685446	-0.01043154	0.028140971	0.269036189	0.294118258	-0.200852456	0.001699263	-0.158898127
AHCYL1	0.001929607	-0.007041052	-0.199148054	-0.215675802	-0.231447911	0.557909029	0.489792017	-0.089141327	-0.131945967	-0.239976937	-0.103190053	-0.037470971	-0.436967544	0.138333202	0.294406312	0.214982575	-0.118440294	-0.019340313	-0.066147086	-0.101609506	-0.183432654	-0.093645113	-0.171731928	0.423540759	0.194021345	0.12058934	0.183118095	0.162884144	0.317187537	-0.276496209	-0.794052631	-0.784336146	-0.744003598	-0.146608191	-0.440924109	0.709774198	0.227062684	0.08669883	-0.097077532	-0.097510024	-0.087128316	0.002866171	0.047540663	0.026263018	-0.082430618	-0.133061905	0.150092768	0.423486994	-0.091781005
AHCYL2	0.011093652	-0.187271167				0.417659694	0.597743578	0.156881668	0.056297756	-0.115448552	-0.021094847	0.042185552		-0.391704779	0.45373579	0.828337754	0.26719541	-0.121546927	-0.30012317	-0.226891782	-0.179923098	-0.150032344	-0.124518937	-0.543508798	0.293456819	0.245227628	0.452155863	0.39215544	0.121117692	0.138550502	0.245227628	-0.258896398	0.175215102	0.104288741	-0.020072291	-0.259924297	0.350373153	0.291343065	-0.069447698	0.031843795	0.054457036	0.040229434	0.04451619	0.05650017	0.234377525	-0.064358342	0.312612207	0.474764065	0.035719862
AHDC1	0.295070081	-0.088436756	0.06261186	-0.272639318	0.040418703	0.299389719	0.242664726	-0.031545077	-0.040441049	0.034048353	-0.038678645	0.044490147	0.006781156	-0.017409772	0.017984261	0.296442318	-0.617931711		-0.382275282	-0.326193719	-0.609103732	-0.217437335	0.027701455	-0.433778637	-0.493275462	0.429526946	0.689710531	0.333710612	-0.596671347	-0.222656014	-0.484305604	-0.716171807	-0.23225703	-0.641247187	-0.1594079	-0.495844571	-0.178530079	0.004762031	-0.212643826	-0.162270088	-0.067299109	-0.082903971	-0.165956176	-0.130723063	0.135591129	0.074563077	0.291132768
AHI1	-0.234515783	-0.414092183	0.009699145	0.165873367	0.114735695	-0.367999401	0.184348436	-0.031318863	0.069069499	0.003455525	0.013042928	-0.587337261	-0.35657079	0.072908104	0.260781139	0.48348567	-0.110722206	0.091122824	0.191999204	0.279516679	0.427613528	0.481540002	0.379722661	0.464550604	0.603996327	0.270837251	0.324144375	0.271322783	-0.238130372	0.244310481	0.158797476	0.318689791	0.019327139	-0.198854415	-0.388642409	0.80918985	0.01031803	-0.035633047	0.049428289	0.03275694	-0.025734574	0.077323803	-0.060246098	0.177078968	0.236530709	-0.34513629	0.201400892	0.406572474	0.596562312
AHNAK	0.014297045	0.110240419	-0.516693175	-0.065633084	0.311075478	0.648450519	0.996508657	-0.836269096	-0.588785703	0.114704149	-0.172699205	-0.001085615	0.223439028	0.060432854	0.519429305	0.161954756	-0.005855316	-0.328587038	0.061569294	0.050622556	0.316042767	-0.138959482	-0.070051896	0.155331745	0.260822851	-0.406439751	0.119332481	0.319814193	-0.047175531	0.040453272	0.139674862	-0.022543925	-0.265575144	-0.140192441	0.325831667	0.337970427	-0.079463958	-0.387358359	-0.020957294	-0.013214573	-0.119823917	-0.009320023	-0.028341586	0.073002386	0.05904159	-0.433798003	0.416441568	0.773320531	-0.083376279
AHNAK2	-0.02501434	-0.017573773	0.068864328	-0.132579985	0.754246881	1.356858486	0.366980773	-0.111113498	-0.024703437	-0.035866926	-0.102839764	-0.537507907	0.844402521	0.364657565	1.478228085	2.098118026	-0.20252604	-0.490356898	0.543364899	-0.038978979	-0.119088498	0.013524102	-0.117107224	0.302492384	-0.003214438	-0.181741053	-0.309953204	-0.296796929	-0.036363175	-0.003936298	-0.133827489	-0.149591321	0.314033509	0.338031494	1.353139013		-0.134650237	0.635041769	0.153294577	0.096856393	0.212246888	0.125065368	0.188076985	0.05895516	-0.178426955	-0.185827861		1.204566138
AHR	-0.113514998	-0.172339797	0.306596388	0.0152042	-0.092848158	0.003791873	0.200736007	-0.074872685	-0.257589068	0.255999237	0.087499092	-0.051039821	0.028196334	0.169154765	0.538283651	0.499360713	0.385597903	-0.065054994	0.266099499	0.188767496	0.39956613	0.630003187	0.43303443	0.029570846	0.126434335	0.084680626	0.272841665	0.132450738	-0.153683867	0.02690936	1.012582884	0.300894201	0.951471754	1.040107798	0.090326179	0.697754508	0.281014765	0.500674597	-0.010961044	0.17970721	0.148031763	0.028700483	-0.063042144	0.034429586	2.195898445	1.562751081	-0.082955581	0.296438538	-0.089410544
AHRR						1.431182101	0.350047469	-0.011991076	-0.027369397	-0.006660341	-0.064425976	0.471698251					0.330589293		-0.524095166	-0.693314896	-0.415571063	-0.396590983	-0.28103433	0.411129212	-0.417244887	0.250985046	0.358573813	0.296711361	-0.457712455	0.465350893	-0.796808973	-1.052070807	-0.789353185	0.344870698	0.559441155	-0.182088086	0.497104542	0.513018725	-0.24180197	-0.151514098	-0.148859389	0.205665149	0.000936704	-0.075859319
AHSA1	0.034536415	-0.197876267	-0.298063024	-0.172934791	-0.329225565	-0.552955209	-0.648437533	-0.22044131	-0.142750832	-0.051994809	0.131478027	-0.297988744	-0.118993417	-0.141457786	-0.828149018	-1.107128954	-0.868818937	-0.009897678	-0.795740653	-0.595882433	-0.335878415	-0.536090232	-0.392268008	-0.326575469	-0.423375418	-0.015625108	-0.053774217	-0.121141419	0.016350318	-0.217810109	-0.021556188	0.082247483	0.009735299	-0.579154472	-0.249247823	0.428778864	-0.821767795	-0.674007553	0.020726282	0.00750966	0.007786311	-0.018982518	-0.011881336	-0.075797244	-0.682571785	-0.514006642	-0.367958471	-0.859657091	-0.515249265
AHSA2
AHSA2P	0.029688684	-0.271882277	-0.417996341	0.078429919	0.431913585	0.660400944	0.608528707	-0.236616106	-0.17098759	-0.174832226	-0.059754542	0.195700204	-0.057529906	-0.101095606	0.306563028	0.852357554	-0.300721414	-0.19574569	0.461730587	0.217925768	0.545902444	0.665246921	0.814030541	0.333826098	0.595956848	0.398828641	0.3311656	0.423324555	0.492937797	0.096370593	0.39577985	0.700519716	0.64676102	0.322268397	0.590086513	-0.682149814	0.18859722	-0.015519852	0.132069423	0.045875656	0.089650623	0.024079015	0.037960144	0.039639149	-0.345869751	-0.710866877	0.15706567	0.802049142
AHSG	0.067953729	0.129917444	0.007831538	0.102626665	0.016268291			-0.003507708	-0.007142327	0.016346855	-0.000897367	-0.25849626	0.012535175						-0.101231372	-0.046022217	0.253771019	0.120645128	-0.070196757	-0.053716861	0.167520367	-0.206700538	0.171051491	0.296566088	0.029554208	0.226766395	0.090785261	0.602479403	0.272366102	0.168970536	0.293738764	-0.261016812	0.047377969	-0.090986499	0.326464302	0.106493681	0.13850373	0.072040364	0.110959052	-0.014032945	0.008500994	0.343839696	-0.180135444	-0.989692924
AHSP	0.00560982	0.402711742	-0.293456618	-0.173109032	0.079155397			0.043673786	-0.001194265	0.009547807	-0.003773568	-0.064269592	-0.054795994	0.098315878	0.015770809	0.179783293			0.049018591	0.155103539	0.05724877	0.225745393	0.073310378	0.224890345	0.072764053	0.022886405	-0.058022025	-0.184343162	-0.055943938	-0.104971236	0.348431888	-0.166129884	0.307133007	-0.168807639	0.050243425		0.209861053	-0.017933067	-0.077383495	0.154713987	0.13375734	0.009285273	0.009069323	0.036786078	0.498178957	2.380173879
AICDA	0.200569701	0.077372834	-0.081251705	0.088065704	0.121587357			0.043253178	-0.098678132	-0.01383941	0.024766247	-0.20953986	0.051684221						-0.148791433	-0.435536413	-0.278843691	-0.413899201	-0.484432298	0.054428585	0.233657676	0.094729123	0.398546484	0.024791423	0.261335875	0.146799086	0.160102042	0.054873127	0.083939998	0.328934954	-0.180757728		-0.211579206	-0.484538165	0.025602217	-0.006143442	-0.006212093	0.093032846	0.10914275	0.016550699	-0.179559398	0.145363176
AIDA	-0.155900183	-0.241512569	-0.111713782	-0.040869998	-0.206732617	-0.535257351	-0.16734179	0.036003586	-0.010474289	0.014366031	-0.016402507	-0.278090825	-0.419605924	-0.112780491	0.0994437	-0.365157472	-0.525485465	-0.319288281	-0.037340921	-0.157268174	-0.260427887	-0.128351823	-0.186755284	0.097833363	0.314476794	0.210977651	0.484592441	0.226601914	-0.273622689	0.043239909	0.026522442	-0.336631238	-0.216898842	0.19719498	-0.476125086	1.130288431	0.294646424	0.062501229	-0.090393193	-0.027546467	-0.069675518	-0.002768906	-0.082459926	0.023763097	-0.051963523	-0.172780208	0.122680701	0.245534109	-0.20185402
AIF1	-0.045416177	-0.002949973	-0.029364305	-0.011587121	0.075505399	-1.191434745	0.393556029	-0.116541861	-0.07151136	-0.02641968	-0.00853572	0.089831575	0.119787216	0.022043899	0.199748628	0.396810449	-0.145825153	0.412255723	0.001016595	-0.034702778	0.034577227	0.013417509	0.038462414	-0.063620342	0.124424927	0.03071421	-0.124853549	-0.159146774	-0.125690746	0.114297219	0.123276803	0.092641003	0.290294209	-0.060971599	-0.022237867	-3.849521081	-0.361559843	-0.093959095	-0.007562874	-0.027634044	-0.015069336	-0.04388247	-0.086025242	-0.016987691	0.155774952	0.334388309	-0.691162079	0.573652809
AIF1L	-0.067357646	0.110969288	0.051372404	-0.182741526	0.00239382	0.053639418	-0.087350449	-0.022400515	-0.061365312	0.007608279	-0.019624585	-0.079929813	-0.29514832	0.294976447	-0.387144166	-0.594173521	-0.158629346	-0.268686107	-0.082965849	-0.004327115	-0.01101182	-0.145825106	-0.051690165	-0.127524534	-0.046301074	-0.029089642	-0.119211647	-0.224792889	0.042926334	-0.030535904	-0.018590035	0.190269901	0.259794627	-0.096751399	0.319195805	-1.133842435	-0.1333627	-0.219823762	0.084846551	-0.002552004	0.115715564	-0.01662996	0.012854426	0.01346707	-0.273199538	-0.775952837
AIFM1	0.041334484	0.056083083	-0.027117737	0.016982084	-0.217215932	-0.30955978	-0.021463668	0.016127858	0.007714419	-0.013299187	0.040538138	-0.022309389	-0.449128649	0.110861236	-0.06889792	0.152715045	-0.494015745	-0.003014372	-0.086189609	-0.250350954	-0.131208672	-0.308827954	-0.181496165	0.059428313	0.173959389	0.008141485	-0.053998377	-0.02463785	-0.059207636	-0.093619642	-0.280136504	0.043011761	-0.112726215	-0.241522889	-0.004893561	-0.572201419	-0.452930087	-0.158776943	0.023284691	-0.022656452	-0.0008394	0.017850153	0.00012445	0.042470028	-0.536210762	-0.919904108	-0.233690673	-0.126832181	-0.426505623
AIFM2	0.1135667	-0.335576289	0.158151686	0.058596909	-0.096701558	0.591309902	-0.02178653	-0.045619351	0.031201741	-0.007235505	-0.052883223	-0.536697129	-0.110440137	0.148385648	-0.295389381	-0.22820594	0.022551787	0.33546489	-0.398429599	-0.155517546	0.200618966	0.004815934	0.211915789	-0.001001431	0.401302088	0.454118888	0.030638691	0.262862676	0.214106588	0.449142391	0.934261481	1.065358278	0.94047854	0.057667381	0.426139026	1.446739133	-0.37473506	-0.133762152	0.171824601	0.15126862	0.155569647	0.110257542	0.04183149	0.023930898	-0.203160313	-0.512624058	-0.100478154
AIFM3	-0.068635222	-0.177965501	0.148418985	0.120283629	-0.091760752			-0.005347406	0.066690291	-0.118610991	-0.005504274	-0.86824683	0.24062798	0.166164514	0.426025254	0.387078334	0.215217299		0.098540811	-0.265650136	-0.192809088	-0.292045557	-0.158241059	-0.044004939	0.266677368	0.172932629	0.237664945	-0.102578297	0.124280546	0.059542184	0.276975339	0.360405625	0.350789808	-0.016090704	0.132968191	-3.465498717	0.377372466	-0.397596464	0.178465435	0.1369754	0.102023856	0.093380254	0.102577555	0.031620075	-0.136546929	0.016802989
AIG1	0.141503682	0.11573822	-0.263204376	-0.025082102	0.018062003	0.397570462	0.437761623	0.258750447	0.384097343	-0.059481617	-0.115277357	0.263621603	0.135424247	-0.006013793	-0.252014756	0.312885453	0.361091205	0.191201187	0.140152097	-0.020669407	-0.384468996	-0.223924465	-0.234296853	-0.354029369	0.053083699	0.109844218	-0.344579549	0.081185182	0.654212631	-1.00979944	0.107750512	0.261166474	-0.171647972	-0.115669472	-0.344401468	-0.521881138	0.45461636	0.531090852	0.031906385	0.008877079	-0.042731274	-0.204721029	0.167488257	0.16815071	-0.382185467	-0.804815844	0.177522514	0.325392154	-0.593922977
AIM1
AIM1L
AIM2	0.073739285	0.227716012	0.341977132	-0.040999378	-0.541378922	0.231983393	-0.262164327	0.022345474	0.010326658	0.007727235	-0.00838287	0.080063403	-0.011876057					0.32290493	0.010164374	-0.48509305	-0.406718919	-0.313949517	-0.726055871	-0.225542344	-0.005298943	0.546269984	0.818239631	0.479413154	-2.489626935	-0.672029463	-1.398676957	-0.569992581	-1.900781509	-0.108950119	-0.311393884		0.221872911	0.017512054	-0.182649468	-0.302283923	-0.328632417	-0.047685198	-0.32710248	0.058144238	0.075248817	0.093225275	0.24487707		-0.152088448
AIMP1	-0.000731316	-0.276238009	-0.060343942	-0.018592111	-0.022707538	-0.150065692	-0.055858181	0.007397786	0.036975304	0.016558954	-0.043703039	-0.256443101	-0.110193108				-0.046059569		-0.310842927	-0.176821644	-0.396311989	-0.037188654	-0.106993085	0.04618398	-0.081070851	-0.22266039	-0.130282484	-0.155880039	0.436296773	-0.321514029	0.395245996	0.088992955	0.310864856	-0.227163459	-0.962085046	1.449675036	0.30200513	-0.028495899	0.010374829	0.069308203	0.04794725	-0.06123466	0.04570163	-0.038531466	-0.119546592	-0.017571285
AIMP2	0.05546242	0.190922116	-0.075462946	-0.030433982	-0.20700623	-0.361373914	-0.674681245	0.167145269	0.220771569	0.320938996	-0.007245155	-0.311693913	-0.123100456	-0.206219171	-0.740873022	-1.02496393	0.015056771	0.20686803	0.098015855	-0.117134524	-0.01835195	-0.136336289	-0.064787893	0.198940338	-0.019456995	-0.201875225	-0.26958186	-0.284927011	-0.290188805	-0.092787642	-0.383100166	-0.21420884	-0.331891301	0.02978881	-0.120502277	0.412014575	-0.880551536	-0.475157752	-0.014054982	-0.041995307	-0.039695378	-0.004300716	0.000943506	0.012312704	-0.142804464	-0.489155099	-0.191164157	-0.622990238	0.430070413
AIP	-0.090582529	-0.218927666	0.206817819	-0.11748452	-0.009288528	0.412776207	0.715656716	-0.421756628	-0.5009969	-0.380929684	-0.204950935	-0.22868931	0.226860942	0.193085771	0.261802782	0.556597011	0.153446856	0.038993948	-0.055405922	-0.02551241	0.161286539	-0.094359273	0.180983854	-0.051688085	-0.173346805	0.242066693	0.058643212	0.147304248	0.243137376	0.249944499	0.714618254	0.668017986	0.731990941	0.109607909	0.20976473	0.391555957	0.120267901	0.38586593	0.128907735	0.142669496	0.136887501	0.046513639	0.076237014	0.028153974	0.171958842	0.335382329	-0.053759385	-0.034702449	-0.414059956
AIPL1	0.069284936	-0.087845097	0.203711997	0.102190856	-0.048707878			0.014170934	-0.011717509	-0.033180375	0.006643528	-0.252806106	0.117083052					-0.466916765	-0.067670884	0.057287923	0.5248094	0.110534106	0.471361911	-0.024254206	0.083287542	0.037385531	-0.233540466	-0.327855785	0.20569272	-0.07110427	-0.095216334	0.013975163	0.365848783	0.164270476	0.282635888		-0.206868215	0.125545546	0.054666796	-0.006777907	0.183883055	0.06215938	0.102038255	0.003372828	0.02383942	0.159244344			0.289899406
AIRE	-0.146401837	-0.29016763	-0.040397848	-0.047281657	-0.11214931	0.154627405	0.022622643	-0.006884107	0.014598411	-0.011196022	0.026027891	0.01073683	-0.220097936	0.343025826	0.689206197	0.656764827	-0.150678848	-0.036269277	0.242465916	0.315152678	0.197427832	0.150355392	0.373180923	0.134018362	0.290103536	-0.067116632	-0.064198617	-0.248423231	-0.243970543	-0.138345549	0.115723506	0.094521892	0.460314378	-0.190259048	0.005049953		-0.112882657	-0.282902775	0.043764086	-0.001807597	0.082586393	-0.001042691	-0.039750589	-0.020199856	0.00944421	0.218224163	0.06829291	0.430730724	-0.082942412
AJAP1	-0.012541248	-0.319535854	-0.0519336	-0.054890446	-0.2319518	0.192055355	-1.888611784	-0.057496452	0.013013829	0.001320848	0.015846149	-0.003743776	0.007382123	0.106967555	0.143012351	0.032885901	-0.181719828		0.33630023	0.456461442	0.411168289	0.186243149	0.308702048	0.632075646	0.14896985	0.317079708	0.045282302	0.013839968	-0.538907793	-0.443310473	0.810016975	0.15167159	0.916760669	0.598910892	0.373874325		-0.697730919	0.26762305	-0.033789566	0.049433145	0.051032372	-0.056351553	-0.189161729	0.06204678	0.228308038	0.399255308	-0.567563337
AJM1	-0.060235747	-0.190490899	0.220192821	0.133437186	-0.166501791	0.239807121	-2.245215006	-0.005610038	-0.001522446	0.040279525	-0.01076055	-0.103425935	0.150054404					0.400399348	-0.142392964	-0.062575329	0.078177757	-0.256736979	-0.102783062	-0.089075099	0.15355956	-0.207391221	0.020086741	-0.103346346	-0.139491535	0.181587852	0.030068603	0.404056293	0.101351531	0.020767723	0.314825007		0.008193431	0.037675922	0.174397957	0.071570431	0.048646397	0.050533729	0.07558735	0.081390142	-0.146290697	0.209117063
AJUBA	0.301952541	0.201340445	-0.183948085	0.0536014	0.107605048	0.341284215	-0.645247149	-0.008728526	0.058204978	0.036593943	0.007694139	0.177174136	0.092399729	0.676379923	-0.142320646	-0.309316506	0.750024157	-0.452153547	0.209510445	0.177251851	0.005589387	0.200301956	-0.029105816	0.543000481	0.75109499	-0.056276813	0.022707937	-0.126118618	0.006336545	0.58918224	-1.480186425	-2.014474697	-1.595997646	2.25798961	-0.416112638	-0.793150298	0.811381702	0.473763708	-0.354048035	-0.242529744	-0.270542881	0.064913525	0.016729391	0.229493817	0.332773012	-0.557073503	-0.280879544	0.384888426
AK1	-0.070355231	-0.273195558	0.227432399	0.159075083	-0.013674751	0.237301824	-0.145885777	-0.169334393	0.12922181	0.092090293	-0.161184423	0.17306328	-0.117156067	-0.018474505	0.124287633	0.340884696	-1.011513832	-0.443652893	-0.560285447	-0.212037066	-0.138508864	-0.25008719	-0.232288709	-0.055929685	-0.752663282	0.051153393	0.188115196	0.101900067	-0.831024071	-0.530423147	-0.176881861	0.148895466	-0.184353341	-0.564117596	-0.516720872	0.039343982	-0.191342563	0.105522651	0.055283145	0.001492806	3.15E-05	-0.052775154	-0.13151568	-0.049340868	0.326761001	0.392086725	-0.231255505	-0.659476346
AK2	-0.172898085	-0.318098071				-0.679167647	-0.495730983	-0.005651035	0.107003149	0.032080918	0.038466298	-0.507549615		-0.037883389	-0.713154607	-1.005284335	-0.333920024	0.235383219	-0.387313444	0.041041431	-0.235106043	-0.355796254	-0.098762059	-0.19172318	-0.47613918	-0.147656981	-0.075802667	-0.082816431	-0.099616786	-0.317279122	-0.553204641	-0.226089133	-0.498121739	-0.391241724	-0.656345493	1.269721677	-0.759644852	-0.910603891	-0.053852032	-0.100880139	-0.096037976	-0.050232301	-0.05514308	-0.056619688	-0.516793608	-0.498992322	-0.32824933	-0.431100165	-0.180183522
AK2P2
AK3	-0.068860796	-0.106515	-0.347616081	-0.174643823	0.079495613	0.783485103	0.542896415	-0.036494455	-0.00046684	0.114858839	-0.136364122	-0.224882245	-0.09586436	0.359240798	0.482533306	0.879573122	0.140614806	0.038352157	-0.354909553	0.039976857	-0.561134324	0.48964418	-0.176646426	0.071557366	-0.494217348	0.322293431	0.753988049	0.311426423	-0.360144852	-0.027754982	0.612451462	-0.265873739	0.30329386	-0.669117982	-0.688021756	-0.867578367	0.400111152	0.673563804	-0.050248027	0.129425638	0.030535898	-0.075489816	-0.13368913	0.013310653	0.449371474	0.413009763	0.133439069	0.026497606	0.189137071
AK3L1
AK4	0.048689741	-0.244755382	-0.090728503	-0.214653422	-0.038576062	-0.659904363	-0.797015256	0.05768861	-0.045843421	-0.031809305	0.013790858	-0.796948521	-0.302837775	-0.392876396	-0.375420201	-0.28607852	-0.646059643	-0.052355944	0.619720183	0.810488937	0.084560072	0.339455716	-0.258136945	-0.214339812	-1.415934254	-0.002130174	-0.256902807	-0.091449936	-0.146994889	-0.139766349	-0.746254604	-0.620980903	-0.683773238	0.115802139	-0.290150631	-0.815197032	-0.181824191	-0.292381548	-0.081943088	-0.092016885	-0.11361181	-0.007769564	-0.060263978	-0.21556858	-0.174232287	0.312581624	0.126362294	-0.449155533
AK5	-0.160954444	-0.480073429	0.035041718	0.036714855	-0.077893399	0.061668395	0.150376313	-0.007199851	0.009467433	-0.015287333	-0.024696047	-0.196357717	0.345347976					0.241098607	0.085270197	0.190383537	-0.220827021	0.221450598	-0.109058783	-0.059517495	-0.052242083	-0.016744841	-0.131708745	-0.202920181	-0.031900088	-0.123251428	0.191436103	-0.228618571	0.074901292	-0.270655531	0.364747347		-0.856830098	-0.391477504	-0.033490299	0.08746662	0.006098788	-0.021086602	-0.045048354	0.011315059	-0.128268909	0.05357823		0.126656041
AK6						-0.441906776	-0.640217533					-0.823581589					-0.077796674		-0.171942628	-0.185891368	-0.210688687	-0.217191808	-0.217191808	0.085773652	0.080669931	-0.124284519	-0.283633927	-0.236926879	-0.075306323	-0.174302085	-0.283271059	0.332855906	-0.067102058	0.190895387	-0.488359835	0.565414996	-0.689321131	-0.313630475	0.055256507	-0.025809112	-0.005632298	-0.044055364	-0.015624661	-0.026105479
AK7	0.070426449	0.181157009	-0.521970002	0.074206939	0.048508138	-0.756437864	1.172332852	-0.054560654	0.016878922	-0.018674738	0.017578283	-1.588726659	-0.157599834				-0.187423809		-0.288876422	0.276437227	0.15912488	0.123477731	0.002220175	-0.329573327	0.238571511	0.019477606	-0.143863316	-0.063250863	-0.034627604	0.081144487	-0.160306386	-0.132849327	0.040589912	0.078923751	0.442949751		-0.244100358	0.334404919	0.019456038	0.00143943	0.061634632	0.039913956	0.046461077	0.031774827	-0.066666704	0.268685048
AK8	0.132027327	-0.055434958	0.044928962	0.097272019	0.165297508	1.273986557	1.066030772	0.02618662	-0.047150991	0.038722106	-0.064274508	-0.181750613	0.745932676				0.04245464	-0.27408116	-0.032448223	0.042712122	0.025698216	0.199307212	0.064027567	-0.045038572	0.2661038	-0.142515814	0.197373187	0.265408806	-0.011037894	0.286006407	-0.027026225	0.166528224	0.271094694	-0.194373093	-0.186986199		-0.664830407	0.189435616	-0.026135483	-0.065506518	0.003251378	-0.039900526	-0.075159202	-0.063059311	0.103466281	0.173113861			0.147287882
AK9	-0.028115692	0.230176873	0.177130144	-0.084846423	0.184011542	0.237534104	-0.180772552	-0.007162064	-0.052177252	-0.024321909	0.006204356	0.647966356	0.024969712	-0.326641602	-0.016195895	-0.192363679	0.317327911		0.099031389	0.74528955	-0.063304803	-0.097218102	-0.089338248	0.234198173	-0.01418484	-0.127987815	-0.322670036	-0.329268721	0.037546727	0.289135897	0.108793124	-0.264481497	0.15675125	-0.421359798	-0.070511959	-0.578117319	0.794432668	0.430000075	0.066221292	0.054970297	0.079593205	0.081127087	0.124659756	0.039675662	-0.032912789	0.018989098	0.205727569
AKAIN1			0.148709668	0.400750975	0.174452499			0.02902222	0.00574594	-0.030986968	0.039304488	0.231720996	0.040839882					-0.599807352	-0.081271012	-0.181965237	0.053163465	-0.089810809	-0.292384552	-0.061553005	-0.159194436	0.143957805	-0.06150645	-0.096604307	-0.144178754	-0.161039644	0.116921056	0.311883548	0.105318961	0.091975807	0.108755286		0.190087749	-0.42274238	0.071896717	-0.030864644	-0.030864644	-0.045841278	0.023069474	-0.032009131
AKAP1	0.111456533	-0.205671966	-0.0920782	0.042089447	-0.004989738	-0.587918511	0.27456549	-0.003066444	-0.041122785	-0.005945987	-0.156055775	-0.155487129	0.181787434	0.011282528	0.008127216	0.017080253	-0.08015282	0.214908439	-0.152400904	-0.416024476	-0.273276352	-0.354272739	-0.213543196	0.065486701	-1.366715902	-0.236158258	-0.333552467	-0.263072737	-0.736805825	-0.318462977	-0.52129699	-0.697953407	-0.4589763	0.268211537	0.629590847	-0.683415064	-0.835535927	-1.075133838	-0.112289225	-0.080941806	-0.069422945	-0.057945903	-0.091111806	-0.16119721	-0.617557747	-0.574539059	-0.000129094	-0.046971085
AKAP10	-0.168794464	-0.436869154	-0.228687084	0.05485484	0.092606176	0.119442325	-0.035154844	0.007758985	-0.03903188	-0.01028474	-0.037057574	-0.271692355	-0.039203546	-0.256383182	-0.562790316	-0.524731739	0.315676807	0.608755539	-0.083574865	-0.123025502	0.483575102	0.215032683	0.415300029	0.172843265	-0.336659348	0.173900215	0.028292424	-0.014152087	0.170840025	0.059272527	0.201794644	-0.319150026	-0.454214428	0.057057509	0.174333789	0.57186085	0.24413045	-0.176696461	-0.082423611	0.016171918	-0.112771396	0.002029378	-0.035662971	-0.076655412	0.031767287	-0.25786618	-0.095938416	0.615572016	-0.186964218
AKAP11	-0.204908161	-0.365100374	0.077364259	-0.065197502	0.09228736	-0.097444755	0.315144224	0.023428831	-0.003931023	-0.055690581	0.06339493	0.259314644	-0.090347538	-0.310815836	-0.218062522	0.1345672	-0.023150263	-0.484406377	0.172018722	0.122929298	-0.301913595	-0.239981915	-0.488545145	-0.363400996	-0.519405189	0.135297254	0.255167653	-0.07368675	-0.370294657	-0.177864001	-0.697082798	-0.855760386	-0.728225744	-0.227305275	-0.017521981	0.07452985	0.155963401	-0.027555603	-0.173569516	-0.159812831	-0.145949707	-0.030496112	-0.09432424	-0.030348298	0.118092969	-0.173592909	-0.099347671	0.15607226	0.133478656
AKAP12	0.126762427	0.118671268	-0.072800641	-0.14691472	-0.245867043	0.058730062	0.218650281	-0.032084231	0.006925996	0.005845738	-0.034178152	0.02545866	0.027246064				0.026726889	0.277476072	0.202256133	0.183943817	-0.101172496	-0.058154605	-0.200316537	0.127028649	-0.137251072	0.227720956	0.087132028	0.035787339	-0.369300379	-0.042903812	0.419850549	0.303995157	-0.003286697	-0.451991777	0.003447687	2.961874064	0.001205007	-0.440919564	0.058636623	0.112846132	-0.100226964	-0.023450993	-0.095125659	-0.149259495	-0.118086691	0.011484037	0.162219365	-0.139975102
AKAP13	-0.193314201	-0.295789914	0.037280445	0.051243293	0.199820485	0.667045915	0.528353295	0.027880143	-0.033767513	0.035853769	0.024099966	-0.039887321	0.014368568	-0.016870788	0.416339374	0.679858203	0.785188787	0.140397178	0.304234811	-0.586502521	-0.60448536	-0.420160647	-0.48360629	0.039949113	0.316911259	-0.026837205	-0.038594489	-0.041994263	-0.010008221	0.023413867	0.037292495	-0.109640918	0.074302641	0.15095404	-0.145534968	1.164499692	-0.228066056	0.389998339	-0.112064134	-0.006267333	0.034125569	-0.080742557	-0.024680033	0.130511443	0.586219548	0.483979806	0.59317003	0.873291379	-0.282623889
AKAP14	-0.06075106	0.148705544	-0.013968752	0.067540724	-0.021200411	0.323237245	1.784255431	-0.006037724	-0.020432412	0.024399613	0.012410217	0.006840563	0.001297253						-0.029357995	-0.013990903	0.09172722	0.139281518	0.083923466	0.15456175	-0.041672207	-0.061994042	-0.082670546	0.100898522	-0.03616901	-0.023775457	-0.041314878	-0.139371006	0.002860628	0.146103667	-0.006391206	-1.407545397	-0.309206112	-0.051747007	-0.003351869	0.016386361	0.064196672	0.052567411	0.02684067	-0.019268342	-0.057026845	0.132313819
AKAP17A			0.005753461	0.076576367	-0.092075814	0.074476512	0.100452204	-0.361778742	-0.260685972	-0.072200043	-0.166279276	-0.126143751	0.039564844	-0.353872095	-0.165624361	0.141716421	0.449205707	0.082133503	0.642394481	0.792748917	1.454678927	1.372162206	1.557590676	0.345295613	1.770012274	0.029647008	0.063887582	-0.049986427	1.242354058	0.358535632	2.352148558	1.887433452	2.199389659	1.151374971	-0.108958125	0.841505354	0.1347155	0.317506392	0.29997867	0.363034099	0.353316011	0.091717704	0.149169723	0.16226991			-0.177836785	-0.21653196	-0.504309709
AKAP2
AKAP3	-0.029342798	-0.097504579	0.047239282	-0.179854236	0.195922007			-0.054046489	-0.008821464	-0.015714054	0.041525922	0.752579214	0.295429493						0.184987689	0.080502467	0.132796457	0.13741736	0.186129279	-0.083792793	0.05571614	0.229116871	0.300896035	0.03751731	0.186327817	0.349059752	0.323401294	0.18930193	0.447596583	-0.164172882	0.37900805		0.418639217	0.908242753	0.048980102	0.09267349	0.053448775	0.075958747	0.040210134	0.043461272	-0.03159792	0.422730384	0.209371647	-0.436533366	0.007865187
AKAP4	0.039382727	0.071193902	0.091462459	-0.21516988	0.073914844	-0.459837111	0.226176627	0.02155435	0.037781303	0.015615575	-0.007985651	-0.023949359	0.089340801				0.049490358		0.001338231	-0.042384561	0.151420776	-0.105219553	0.267202515	0.025543549	-0.249925556	-0.018406681	-0.374397999	-0.114959895	-0.107302082	-0.101961879	0.02100029	0.114663815	-0.129900203	-0.076107496	0.104390714		-0.010678775	0.016907241	0.131677258	0.071343824	0.07176866	0.022046318	-0.001190896	-0.008603011	-0.020865186	0.096962854
AKAP5	-0.094640445	0.076666497	0.05416678	-0.110498797	0.001564014	-0.808060053	-0.870056463	-0.037379571	0.027071628	-0.021710951	0.003902658	0.230565433	-0.482466439	0.024627087	0.190717373	0.124572575	0.167109962	-0.027779785	0.394902918	-0.235630655	-0.073913359	-0.094885851	0.158842998	0.025919218	0.029316774	0.088766158	0.15910683	0.020431584	-0.24164548	0.167108204	0.139586032	0.0411545	0.050979403	0.134593322	0.136655581		0.171647122	0.298792605	0.029283618	0.006130904	0.008940253	0.045591084	-0.05974394	0.021973626	-0.864832715	-1.005974822	-0.108084447	0.345361911	-0.175109936
AKAP6	0.031209582	-0.109348615	0.173558139	0.055613768	0.046082841			0.018844343	0.017331177	0.030994793	0.023965634	0.128871993	-0.473256213						-0.022247573	0.097299564	0.077621036	0.023521021	0.073973699	-0.027032825	-0.030289214	-0.029842491	0.141729363	-0.020233625	0.157917212	-0.015937124	0.059718702	0.039382816	0.159181395	-0.239586234	-0.199620952		-0.208560096	0.247699436	0.092362705	0.049414652	0.087216866	0.049150208	0.060001454	-0.031428405	-2.094705024	-2.215741256
AKAP7	-0.102438219	-0.297196115	0.013949327	0.005001754	-0.029823437	-0.079220166	0.42333321	-0.008819687	0.003609294	0.00742548	-0.017998422	-0.207423913	-0.387706812				0.075786133	-0.161341414	0.029297498	-0.135756583	-0.399822346	-0.290402713	-1.073555395	-0.058447699	-0.134912459	0.382598638	0.705877336	0.446931413	0.67181073	0.472376158	0.205124717	-0.732676327	-0.15683275	-0.069502391	-0.854219345	-1.322813407	-0.209615542	0.374584408	-0.15637896	0.036598841	-0.067421195	0.049435078	0.047320421	0.152505773	-0.03034846	-0.03101707		0.214786839	0.879102427
AKAP8	0.184440093	-0.21469309	-0.049313227	-0.114660869	-0.299496961	-0.161345022	-0.300020293	-0.027424343	-0.011662118	0.102841869	0.045969005	0.059152715	-0.119809826	0.082390151	-0.140685567	0.161106208	-0.077120817	0.267627995	-0.209449283	-0.164283175	0.084829412	-0.131719406	0.159161236	-0.217053724	-0.437310111	-0.26359877	-0.245195512	-0.400252583	-0.387072644	-0.193455924	0.58996183	0.579249845	0.610881063	-0.291592265	-0.066397891	0.319662958	-0.437196307	-0.243588145	0.11250276	0.121069173	0.116639388	-0.02667342	-0.062774462	-0.072302563	-0.640448197	-0.856178542	-0.364533958	-0.458845833	-0.006434679
AKAP8L	0.094702929	-0.0352605	-0.032976312	0.005259483	0.060533049	0.155414581	-0.152678838	-0.123789423	-0.090610071	-0.102176132	-0.140522839	-0.002423068	-0.088099049	0.138437819	-0.176315081	0.204580893	0.37823795	0.172124162	-0.06083718	-0.264721207	0.45921309	-0.278184349	0.194831099	-0.163752386	0.091291524	-0.001107502	-0.069124546	-0.151236177	0.325525023	-0.045007141	0.302084868	0.632568877	0.447517922	0.068215084	0.204881558	0.435151677	-0.08129329	-0.228249423	0.180840826	0.109086314	0.149809179	0.000163005	0.081119512	-0.017745604	-0.016488711	0.407674625	0.260532963	-0.472257075	-0.100137313
AKAP9	-0.108154618	-0.311859675	0.297966647	0.121879549	0.377419531	0.701731284	0.904397029	0.004130209	-0.017703207	0.003578834	0.005061561	0.122184828	0.112463869				1.321559951		0.067480357	0.079124145	0.042918661	0.18621676	0.092363411	0.271158289	-0.087422219	-0.202365648	-0.065192157	0.001489625	0.005805464	-0.095255541	-0.029470462	0.099367469	0.083457949	0.280327955	0.468259943	0.001742555	-0.215482902	0.069846357	-0.033683663	-0.059733904	-0.059733904	-0.078410041	-0.068981165	-0.089569216	0.319796582	-0.330568582	-0.298584556	-0.163062099
AKIP1	0.124443552	0.173589173	-0.069265813	-0.085511407	-0.141646776	-0.13638759	-0.280042222	-5.78E-05	-0.011737504	-0.012072636	-0.02988668	-0.083190885	-0.622649909	-0.151116738	-0.153191448	-0.071328711	-0.626584949	0.018511489	-0.333757584	-0.20308971	-0.283667182	-0.366655721	-0.326460271	-0.268238133	-0.388507902	-0.034220699	-0.072450764	0.06130968	-0.272027511	-0.114012053	-0.249761857	0.14008777	-0.182877632	0.082127279	-0.365824507	0.426274994	0.21173805	0.20763049	0.021490914	-0.032774327	0.004116957	-0.014356269	0.017777561	0.038173096	-0.04078586	-0.4988804	-0.214075586	-0.072675078	0.28509306
AKIRIN1	-0.126478569	0.001250432	0.24173369	0.134764242	-0.070009218	-0.791890284	-1.001787429	-0.154339202	-0.110607355	-0.050018303	-0.066966187	-0.149180934	-0.738739744	0.108104626	-0.336016957	0.393906195	-0.74517684	-0.081899634	0.096290453	-0.031884278	0.241007744	0.136651558	0.254000381	0.207721164	0.11351276	-0.091650728	-0.243578452	-0.135240603	-0.233742876	-0.489099778	-0.459135669	-0.540128183	-0.426634282	0.180056602	0.06959809	-0.003389559	-0.217356881	0.24599403	-0.090285728	-0.071204541	-0.065569938	-0.076377019	-0.061374186	0.006089009	0.078244483	0.033580488	-0.058721185	-0.646190601	0.180188124
AKIRIN2	-0.082042355	-0.114669328	0.107232462	-0.072003476	-0.189295484	-0.021715502	0.109510391	0.038765313	-0.184104995	0.089261318	-0.061072898	0.09104154	-0.411629701	-0.212878974	-0.299010681	-0.311983619	0.084028592	-0.018423291	0.243588748	-0.518307993	-0.357500523	-0.593041684	-0.251517848	0.251509749	-0.002707778	-0.329996053	-0.468903009	-0.617093313	-0.756975919	-0.436095846	-1.184472443	-1.476072531	-1.096154132	0.201785767	-0.144884267	0.618644005	-0.472392137	-0.123426753	-0.106649054	-0.089589066	-0.116056478	0.084679051	0.058676793	-0.015369726	0.17060622	0.158892255	-0.172344653	-0.207075488	0.014022764
AKNA	-0.044187686	-0.181140436	-0.072909501	-0.164291315	-0.019714515			0.043191859	0.111583155	0.047605532	-0.079658992	0.240361335	0.281153383	-0.143424043	0.215911289	-0.562552497		0.549553092	-0.092981417	0.059198834	-0.000397126	-0.047828442	-0.087246089	-0.067185243	0.006116787	0.020659566	0.175597286	-0.132140894	0.21414	0.230281668	0.241944963	0.533581029	0.344127901	0.166528185	0.257584537		-0.431669605	-0.209193924	0.018402303	0.148256702	0.102332338	0.017115182	0.038763044	-0.093816708	0.084694099	0.443699125	0.067066772	1.027751453	0.181990342
AKNAD1	-0.070565581	-0.165821238	-0.095813952	0.056470956	-0.307519877	-0.086438887	0.859730599	0.028289746	0.031133838	-0.107249959	-0.106615534	-0.039675225	-0.166517812	0.200913667	0.334953664	0.206810759	0.006457621	0.508765302	0.038761734	-0.016501857	0.191624384	-0.028454803	0.1465769	0.239361635	0.237089213	0.10876935	-0.017529214	0.03606154	-0.117118933	-0.085228258	-0.006095133	0.124425273	0.10876935	-0.169353092	-0.055595512		0.138066753	-0.447883123	-0.053901101	-0.002602232	0.106854435	0.040329971	-0.030140491	0.004584206	0.053226886	0.350896227
AKR1A1	0.036236717	0.105323331	-0.02262923	-0.228969555	-0.208135944	0.216337555	0.74690054	0.072105812	-0.164854747	-0.027709204	0.098667706	0.319456026	0.32634343	0.073369393	0.487970122	0.465980814	0.553235957	-0.063693647	0.05410499	-0.046780679	-0.078316547	-0.231770629	-0.254581939	0.480443783	0.200924995	0.161731764	0.115666409	0.245193265	0.17678683	0.575992115	0.054668226	0.032773139	0.009900841	-0.052752196	0.61809316	0.01938196	0.517900225	0.381119197	-0.001089523	0.002904791	-0.012429041	0.070045876	0.065343002	0.06125425	0.106577229	0.393942004	-0.036013961	0.137110446	0.238485419
AKR1B1	0.02885491	-0.026810547	-0.013727442	0.009880661	-0.560130245	0.374975855	0.114879408	-0.000441363	0.350014985	0.078031806	0.007902191	-0.414707064	-0.050037218	0.313246737	-0.092110497	-1.21434474	-0.27114606	-0.109216883	-0.355017703	0.145653681	0.318179981	0.263532467	0.272938456	0.263943103	0.334163465	0.130303883	0.290089867	0.187265837	-0.292302226	0.117609509	-0.492877039	-0.204936462	-0.544966718	0.09546811	0.06733064	2.525294419	0.312001617	0.959676319	-0.033897006	-0.071242643	-0.076144559	0.00765991	-0.025590044	-0.084081882	0.154559216	-0.037021051	-0.122125978	-0.291533615	-0.115631731
AKR1B10	-0.047825815	0.624626317	-0.024847274	-0.223631161	-0.582806397	1.841794355	-0.272562745	-0.143620362	-0.259652679	0.083676072	-0.032466722	-1.798116067	-0.239188811	-0.582893144	-1.922554676	-4.014902248	-0.404343369	-0.199995146	-0.139411797	0.273120076	0.341742965	0.031881734	0.570778673	0.12945095	-0.105016115	0.598336029	0.569782624	0.185260618	-0.946961661	0.243753358	-0.014896546	0.737636344	0.387345557	-0.393584758	-0.114757647	4.776281549	0.014801443	0.204106548	0.299600877	0.216540181	0.216540181	0.065397178	-0.109000079	-0.023056483	-0.191703083	-0.377083692
AKR1B15			-0.069197175	0.039892725	-0.008658549	1.497307232	0.778874005	0.001504206	0.032623196	-0.077164483	-0.004654894		0.075830988	-0.429176832	-2.131848465	-3.817616106	-0.474037134	-0.201534048																		4.947053025											-0.621527959
AKR1C1	-0.057890727	-0.074186561	-0.302148499	0.10141347	0.208341011	1.540537218	0.522301391	-0.032529392	0.034820425	0.008684995	-0.000835001	0.077784869	0.031776047				0.844965092	-0.259158779	0.166368351	0.217785819	0.265276463	0.132232195	0.120509568	-0.057035312	0.037776584	-0.052639032	-0.038821616	-0.094089394	0.342277195	0.038886629	0.271143389	0.234135782	0.468105787	-0.105338889	-0.006575897	3.352769924	-0.052393798	-0.007723531	0.093705971	0.05998273	0.197315296	-0.033277968	-0.001205897	-0.003051023	0.333951329	-0.459302785
AKR1C2	0.025268634	0.240951709	-0.270345174	-0.041038717	-0.007060791			-0.005602278	-0.019884912	0.013593257	-0.027085813	0.879314366	-0.015706231	0.021381481	-0.004543172	-0.54977699		0.011521209	-1.455117428	-0.427817654	-0.058373322	-0.201484083	-0.016484667	0.479356345	-0.456276216	1.265154911	1.64353952	1.122405693	-0.50593625	1.049962326	0.779592955	1.103707391	0.942493614	-1.177035855	-0.069685115		0.961587033	0.312335108	0.148559877	0.090491685	0.123118762	0.154988988	-0.155435845	-0.118134064	0.251047209	-0.496238197
AKR1C3	-0.11345565	0.240812908	0.089168507	-0.249245367	0.090215627	1.415426009	1.624856026	-0.075364747	0.132611191	0.350254298	-0.402647881	0.557622728	-0.22742975	0.125686971	0.100790207	0.118697176	0.952214477	-0.042552432	-1.584711043	-0.537912506	-0.289640402	-0.207163777	-0.116343857	0.644095901	-0.465320146	1.411908218	1.766146368	1.161577167	-1.063761652	0.766310946	-0.465308008	-0.262065112	-0.471035564	-1.252098448	-0.012064144	1.354001629	1.13647888	0.873579216	-0.050068778	-0.121243103	-0.116144221	0.201542149	-0.213592902	-0.155502303	0.065771868	-0.886567724		0.10539041
AKR1C4	0.132954247	0.288986044	-0.000113704	0.025019577	-0.085249104	1.312530791	-1.03230554	0.082574905	0.027996987	0.314354947	0.030019271	2.621917054	0.350488513	0.423358462	0.927605439	0.183068006	0.296608079		0.015321265	0.253982399	0.720923943	0.013942777	0.321934475	0.211988533	-0.407956371	0.021567454	0.161304859	-0.068689632	-0.100301466	0.034150868	-0.054300307	0.011703536	-0.039305435	-0.051311091	0.044320095	2.675275844	-0.081103844	0.138989609	0.016903838	0.033462103	0.033462103	0.025137607	-0.072777794	-0.12168079	0.102639434	0.000517015	-0.00898837		-0.341162388
AKR1C6P	-0.170052484	-0.199158775	0.047738083	0.128705431	0.095889792			0.042002058	-0.04535707	-0.030761746	-0.010869499	-0.20029989	0.083016975						0.02978307	0.200161035	0.087721617	0.203254441	0.223185851	0.026456233	-0.114398989	0.137098999	0.092824421	-0.121730343	0.148420973	0.259900462	0.299047101	0.25332158	0.066640249	-0.086272149	-0.020557696		-0.17067696	0.154350383	0.050438072	0.066049715	-0.00327993	0.034191443	0.051890903	-0.04666211	0.19535226	0.261687146
AKR1C8P	-0.009053032	0.244828713	0.140897001	0.01434606	-0.032988028			0.042445488	-0.00111794	0.004756755	-0.060003777		0.140316885	-0.193931974	-0.04717219	-0.020112935		0.332974157																											-0.047343677	0.14290591	-0.141311397
AKR1D1	0.037531624	0.437975665	-0.024559683	0.156420281	-0.038386085			0.02584697	0.005210066	0.022080437	-0.02964074	-0.441866628	0.204252096	-0.034112071	0.348837945	0.352845596		0.122838001	0.116670173	0.0474595	0.024347926	-0.131167793	-0.021888566	0.003743401	0.091207717	-0.112637254	-0.082216724	-0.082216724	-0.063770203	0.118735511	-0.262043034	0.05492762	-0.079006248	0.025708534	0.128555311	-2.528378815	0.113817508	-0.268472814	0.053365587	-0.14883433	-0.026167509	0.006314279	-0.005913367	0.081652057	-0.332288278	-0.341080616	0.033196802	0.247291731	-0.102056792
AKR1E2	-0.005470978	0.18121394	0.077608092	0.05016288	0.143120254	-0.63654391	-0.757824479	-0.003182645	-0.013671328	0.010102641	0.031345193	-0.11724215	0.132915533				-0.182603269	-0.049040788	-0.179338758	0.278281366	0.391037895	0.263317511	0.105958669	-0.082166953	0.096806885	0.117282983	-0.030440937	0.131608651	0.104288944	0.108444125	0.224913894	0.489623981	0.530973208	-0.448361229	0.702075272		0.268637672	0.286300921	0.07139887	-0.010696009	0.049658242	-0.060129384	-0.128087722	-0.017105315	-0.037345728	-0.146232788		-0.3906011
AKR7A2	-0.047168111	-0.098497052	0.228097065	0.055388935	0.143135282	0.236499706	0.263220049	0.09042403	0.185712148	0.057734549	0.101178925	0.158608328	-0.025142909	0.283675005	0.459817328	0.780750948	0.373761118	0.238103137	-0.038941481	-0.081911686	-0.092626743	-0.294320939	-0.22020306	-0.284088515	-0.353049624	0.062671405	-0.025994829	-0.055456254	-0.399619891	-0.412621346	-0.84150245	-0.617713807	-0.894269823	-0.090910678	0.307842096	-0.91678094	-0.252872561	-0.259097608	-0.085143516	-0.126279141	-0.136832591	-0.05304152	-0.066267559	0.026038187	0.212339776	0.241673873	0.000371626	-0.105240491	-0.200926932
AKR7A2P1	-0.103156336	-0.246793479	-0.038702044	-0.057783259	0.10467451	0.315840413	0.241028607	0.008066957	0.018340903	0.009402289	-0.061761179		0.201576406				0.091796149																			-0.776256998									0.065027201	-0.228187641
AKR7A3	-0.222409501	-0.144771309	0.047042105	0.259347988	0.111029408	-0.021982597	0.220461164	-0.080119672	-0.157573221	-0.002970353	-0.003438338	-0.18699206	0.29345401	0.195378815	0.655780495	0.832720571	0.406703775	0.170552841	0.007612575	0.079165956	0.04416271	0.006021965	-0.086620843	-0.144108463	0.09931888	-0.032644667	0.078176582	-0.304444806	-0.380120963	-0.179480146	-0.450884819	-0.27582631	-0.361566046	-0.155721179	-0.046325809	-0.766044601	-0.264941698	-0.065732243	-0.032892426	-0.081898308	-0.061316523	-0.036153235	-0.070702271	0.054112781	0.228877039	0.59662737	0.084363389	-0.039133912	-0.261601337
AKR7L	-0.188590483	-0.241968674	0.114738567	0.048131088	-0.012414431	0.153654406	0.190117509	0.045005536	0.032038741	-0.007896899	-0.000688094		-0.115428403	0.181078522	0.489023847	0.860371942	0.261674266																			-0.460498771									-0.096843447	0.079529399	-0.25435269	-1.020314504
AKT1	0.042516135	-0.023911001	-0.354097369	0.088537495	-0.070259364	0.084945932	-0.17610059	-0.054511917	0.006780309	-0.011443541	-0.008019269	-0.034196991	-0.12782388	0.113127596	-0.456796683	-0.113848397	-0.435966058	0.101499855	-0.104514386	-0.260204944	-0.42121868	-0.565411354	-0.328915261	-0.523013016	-0.957203766	0.206991514	-0.104991998	0.14178073	-0.624119669	-0.617541052	-0.134582005	-0.103851026	-0.25019497	-0.231870569	0.028467026	-0.733500338	-0.218092431	-0.047251171	-0.010967036	-0.027341732	-0.028831155	-0.067392374	-0.124822631	-0.118078913	-0.282418513	-0.631530745	-0.001601278	-0.116382853	-0.136691527
AKT1S1	0.14627447	-0.042730866	-0.210888587	-0.131490968	-0.412332076	0.25195935	0.191161162	-0.00054903	-0.12936373	-0.050829293	0.039797949	-0.087087432	-0.070909972	-0.122342275	-0.405804724	-0.114404681	-0.409563194	-0.13982009	-0.316086913	-0.260565205	-0.767241431	-0.572258941	-0.58270297	-0.330174765	-0.056723543	-0.064563843	0.035246649	0.004537355	-0.253028974	0.043789168	-0.106929052	-0.329463026	-0.425569582	-0.355851034	-0.152946454	0.209097565	0.182958802	0.00577265	-0.091602449	-0.057049331	-0.11556043	-0.036809727	-0.078243262	-0.005978279	0.097408135	0.245574434	-0.29117917	-0.323014191
AKT2	0.135390324	0.081308376	0.069577675	-0.075695033	-0.163046253	0.50758335	0.247967467	-0.031624579	0.010652105	0.021706893	-0.012541572	-0.1914277	-0.018586781	-0.315435967	-0.421409664	0.114708364	-0.328838573		0.240863751	-0.162593093	0.05499806	-0.014077576	-0.195843088	0.138530392	0.21103639	-0.265630639	0.106232593	0.04371863	0.12217962	0.150361166	0.13932398	0.23896512	0.480240045	0.196668453	-0.059532511	-0.345539414	-0.056921104	0.057379524	0.196634788	0.18662253	0.201797428	0.095103382	0.028356828	-0.027760278	-0.378150783	-0.482593172	-0.693193625	-0.302940195	0.388256966
AKT3	-0.180733831	-0.297584471	0.202287555	-0.304111205	0.422182718	0.2539272	0.246902099	0.026618924	-0.040254265	-0.006524475	0.000468484	-0.154224721	0.011934284					0.574714074	-0.137428145	0.31467574	0.330983782	0.222226587	0.054127527	0.165635124	-0.035563189	0.476546638	0.490725433	0.581804697	0.021187055	0.09363832	0.38791375	0.057588995	0.414868108	0.662573654	0.497593578		-0.081113113	-0.040155802	0.002759489	0.045821701	0.030040561	0.019580839	0.016227352	-0.098567724	-0.127374444	0.145139665	0.016337207	0.606785453
AKTIP	-0.046487045	-0.215749542	-0.316223166	0.050921789	0.085314567	-0.02161064	-0.212909046	-0.07070234	0.031522828	-0.127656169	-0.144212606	-0.568738594	-0.037133511	0.007997855	-0.431111209	-0.640987136	0.13920348	-0.015593123	0.567815389	0.371595233	0.123392254	0.313780833	0.26140855	0.818895985	0.127699113	0.009717282	0.14769906	-0.016456145	0.061453337	0.217836372	-0.849920264	-0.44428799	-0.825377037	0.834526367	-0.249068872	0.919869796	0.424289389	-0.153325482	-0.109444945	-0.181615223	-0.189916713	0.074277427	0.064774262	0.060629804	0.255104599	-0.158920972	0.400040728	0.193324464	0.552253031
ALAD	0.071401967	-0.046013097	-0.037949967	-0.26317544	-0.068285231	0.628397913	0.300160194	0.172868279	0.030267312	0.103283403	0.109979123	0.666099537	-0.051144791	0.043122465	0.065663237	0.229086198	0.261561312	0.069579585	-0.04515628	-0.332739276	-0.623201353	-0.453147058	-0.871637454	-0.330573359	-0.896375038	0.099121664	0.347255878	0.266951142	-0.799980029	-0.521406119	0.079135817	0.151003046	-0.108061034	-0.278466945	-0.282537036	-1.804085731	0.919114382	0.367616846	-0.000869623	-0.032629302	-0.056825579	-0.159777919	-0.211798232	-0.03303344	0.082145096	-0.184737476	0.071975673	0.549415995	0.072119439
ALAS1	0.022366994	-0.020828444	-0.466827685	-0.206322945	-0.257753189	-0.291490587	-0.467412379	0.012747889	-0.017038364	-0.022838807	-0.021427045	-0.155170261	-0.280601219	0.11618661	0.098941781	0.424989357	-0.320237225	0.548780951	-0.365653967	0.020352115	0.174558672	0.14316682	0.233788685	-0.046911717	0.179767201	1.285077123	1.358137371	1.325350226	-0.05040025	0.023571111	0.608116093	0.7285998	0.606279266	-0.090122411	0.462408204	0.639882781	-0.021873096	-0.015076643	0.127424328	0.102898046	0.099976623	0.02535881	-0.008373578	0.005005152	0.602642354	0.845430139	-0.191464147	-0.881078068	-0.287000517
ALAS2	0.035976724	0.181523448	0.4387425	-0.243230324	-0.142709219			0.028402235	-0.0504236	0.005116243	-0.049890396	-0.277445499	-0.185857647						0.370151107	0.15140837	0.184689353	0.080836762	0.149185576	0.419060597	0.151466292	0.09445435	0.170965359	0.013653478	-0.057208608	0.089851449	0.003366379	0.043685954	0.466289126	-0.090614732	0.000827516	-0.034742119	-0.277535935	0.069179668	0.029880767	0.041933425	0.16608999	0.001897565	-0.028160039	-0.01390542	0.051844309	0.027678712
ALB	-0.036123086	0.09072017	0.126150491	0.117367703	0.030172157			-0.017034564	0.014582207	-0.00142838	0.011691779	-0.149350711	-0.183109353	-0.027471157	-0.362060329	-0.197504281		-0.324162427	-0.156567868	-0.146878687	-0.325792415	-0.148842816	-0.05511968	0.131868484	0.046211496	0.079420797	-0.120445583	-0.293246948	0.01205943	-0.156150409	-0.091414948	0.053758018	-0.033001101	-0.104989649	0.06732111	0.056182092	0.063967795	0.074234587	0.12789064	-0.00683426	-0.034347638	0.028549618	0.044956249	0.037898912	-0.003016257	0.099820176
ALCAM	-0.004416944	-0.067808407	-0.064549172	-0.280909068	0.216106579	0.040040439	-0.02057726	0.036780161	-0.09664793	-0.080022319	-0.169383856	-0.079721466	-0.002996653	-0.069551669	0.734784848	0.847961003	0.843049107	-0.276002029	0.037040868	0.101544189	0.077029709	-0.025582975	0.460143082	0.133091905	1.009144323	-0.110824551	-0.047419132	-0.152259908	0.685915516	0.509903744	4.250594588	2.619626613	4.093697613	0.236641375	0.127996441	0.848273306	0.11106348	0.399129986	0.695024789	1.12794749	1.116309686	0.109523391	0.194104171	0.367448758	0.733247608	-0.14181163	0.366984673	0.471774707
ALDH16A1	0.130581951	-0.148102241	0.220202604	-0.073426576	-0.023572156	-0.094698843	0.04338092	0.050369531	0.079333651	0.07683109	0.047142753	0.397583911	0.147010608	0.0408815	-0.231447765	-0.76484044	-0.038448239	-0.086382849	0.098541656	-0.124906252	-0.083736929	-0.264189238	-0.106483308	-0.11151586	0.262803252	0.059877828	-0.259837807	-0.031956161	-0.21979662	-0.484711166	-0.824550866	-0.762931097	-1.005080182	0.00331763	0.337184802	0.190270416	-0.842163547	-0.422548211	-0.175759781	-0.16605887	-0.229561388	-0.068784557	-0.058669492	0.070605291	-0.041190969	0.0412779	-0.157594366	-0.379552871	-0.486035205
ALDH18A1	-0.006752364	-0.165056873	-0.508490089	-0.097428656	-0.111872045	-0.53895833	-0.196689389	-0.165005384	0.090286134	-0.179440996	0.194150913	0.593053145	0.585837785	-0.005510185	0.30933897	0.801111543	-0.154702662	-0.484291842	-0.100767677	-0.027210371	0.361784404	-0.023106489	0.21087045	0.422094014	-0.238255828	0.148842271	-0.048843063	0.055865952	0.144682533	0.037872498	0.168939034	0.279012596	0.206486367	-0.723034162	0.158309294	-2.292365281	-0.068627076	0.073552618	0.051443242	0.038073454	0.051655691	0.027347702	0.015232405	0.022547465	-0.693640197	-0.631265226	-0.37441231	0.151582119	-0.28510871
ALDH1A1	0.085980973	0.122952839	-1.370183358	-0.671980179	0.092599201	1.680006081	0.041672237	0.616511442	0.744670419	1.887184431	1.121220317	1.700944981	0.028404686	0.364805347	1.535983578	1.360668586		-0.290951319	-0.302138715	0.104981279	0.126870382	0.02048953	0.237188789	0.07962331	-0.523190308	0.055645258	0.099882838	-0.116563906	-0.083897841	-0.157576739	0.15399341	0.114948056	0.036003848	0.394616117	-0.409027481	1.735702901	0.510310915	0.189365791	0.141808316	0.150981636	0.141808316	0.101807883	0.079810854	-0.103020009	0.051988372	0.118929243		-0.190388726
ALDH1A2	-0.007071448	-0.015665249						0.013330551	0.016826263	0.017202265	0.041636109	-0.019598165		-0.113463978	-0.014514938	0.081000544			-0.007917607	-0.143883679	-0.162790911	-0.237838275	-0.128275766	-0.027291291	0.23368673	0.081820293	-0.126514622	0.048876301	0.02014338	0.260444472	-0.021567213	0.772266966	0.193242571	0.110169619	0.242652801		-0.292378378	0.047704916	0.235009104	0.008182938	0.107942617	0.047714748	-0.005087881	-0.043845479	0.020470244	0.350072468		0.14734163
ALDH1A3	-0.283821496	-0.354427775				1.521010045	0.408395444	-0.011751187	-0.023991202	0.128953524	-0.011899693	-0.517731551					-0.591423255	-0.493940152	0.103826696	0.065857706	0.150089974	0.040138009	0.125957702	0.16200908	0.291095671	-0.0736413	0.027048266	0.154451574	-0.048096811	0.028994563	0.331893522	0.799512865	0.45940916	-0.063165458	0.124299954		-0.040368894	-0.200206855	0.275392881	0.090371035	0.085109831	0.010296025	-0.029820171	0.176256516	0.884981459	0.757086976		0.149623195
ALDH1B1	-0.047938283	-0.151855244	-0.296678619	0.088626177	-0.138138351	-0.609928014	-1.29039696	0.447895901	0.359201862	0.225745989	0.249132827	1.801439759	-0.589245507	-0.574398437	-0.431960851	1.186417675	-0.727322177	-0.30773112	-0.169579205	-0.42875731	-0.090732787	-0.147427141	0.215085797	0.019144618	-1.54473961	-0.038770513	-0.312761762	-0.340584301	-0.889139209	-0.309779032	-0.016964521	-0.301998678	0.011580035	-0.669204044	-0.2019167	-1.697389103	0.023742136	-0.292857951	-0.027391679	0.034527577	0.048449046	-0.064811587	-0.157669153	-0.197280114	-1.274731867	-1.266474962	-0.208170232	-0.462929369
ALDH1L1	0.022552565	-0.150357427	0.204318116	-0.168521111	0.032215971	1.246957616	1.014082379	-0.002868933	-0.111590758	0.006910741	-0.019680463	0.075259988	-0.023790741					-0.428035342	0.026414888	0.390833237	0.288506744	0.517166633	0.019011217	-0.039998457	0.387165029	0.201778582	0.047893212	0.195391853	-0.024510408	0.19735524	0.464775628	0.513323838	0.326883087	-0.168862692	0.087188948	1.414228064	0.690236407	-0.054376558	0.119031049	0.06242813	0.056361234	0.040202804	0.006628061	0.082797227	0.11447529	0.419347193	0.030533998		0.090319477
ALDH1L1-AS1			0.013335499	-0.171429975	-0.091542543								0.253764356
ALDH1L1-AS2			0.034195313	0.082611842	0.096900713							-0.357166981	0.064099155						0.039154272	-0.014104551	0	0.10882577	0	0.066636242	0.227595211	0.048231246	0.25999462	0.013144298	-0.006484604	0.181325295	0.330011183	0.198174454	0.422913735	-0.005240121	-0.18113291		-0.201912074	-0.026669027	0.0606432	0.107731803	0.1592955	0.058068906	-0.026769224	0.037418723
ALDH1L2	-0.088348514	-0.268288682	0.143467557	0.132967942	-0.212693404	-0.199233554	0.298446915	-0.019358422	-0.073676995	-0.023785534	-0.225146625	-0.311067965	-0.882346573				0.214166906	1.255138267	0.359988535	-0.298636881	0.132486544	0.072799377	0.009906002	0.214141792	0.053074088	-0.10199326	0.154414362	0.022310245	0.353153418	0.318007192	0.353153418	0.227503542	0.138388789	-0.274403931	-0.037628761	0.785905425	0.129078373	-0.308661777	-0.017575216	-0.013729813	0.016466258	0.034262685	0.064258773	-0.007141283	0.376097684	-0.277972154
ALDH2	0.208528221	-0.170785015	0.103340992	0.021587323	-0.376710915	0.822769814	0.835797268	-0.287725746	-0.083437779	-0.107089259	-0.040589377	-0.106072986	-0.221981435	-0.105209792	0.384547727	-0.135304483		0.084286724	-0.014078526	0.164120796	0.33520233	0.230769363	0.367279377	-0.036835381	0.355796895	0.407242808	0.478849633	0.485162532	0.472225454	0.327001261	0.462636552	0.686404225	0.555799322	-0.317022928	-0.022098845	-1.35223207	1.077435066	0.685843043	0.09190428	0.057827878	0.066862934	0.06152152	0.061774177	0.08837692	0.650131871	0.828878613		1.2026319
ALDH3A1	-0.076287307	-0.0270985	0.124602818	-0.821044612	-0.194746248	0.864023681	0.659957576	-0.011271171	-0.060074265	-0.548909075	-0.3131745	-0.007420472	0.190866407	-0.131687308	-0.177244361	-1.906158497	0.167234116	-0.126446304	-1.038430554	-0.752092318	-0.531632437	-0.84799324	-0.581986469	-0.317408369	-0.85134218	0.299314304	-0.111341907	0.10524304	0.345651586	0.22671878	0.350455681	0.783131507	0.493891897	0.547777859	0.416034138	-0.534661122	0.196424895	0.117760882	0.307158891	0.179599989	0.18676588	0.123589495	0.167991325	-0.115457398	-0.214782357	0.224653618
ALDH3A2	0.233451492	0.048024559	-0.071888456	-0.194618607	0.247974372	0.926480562	0.12125672	0.04348545	0.094991134	0.102577543	0.1069741	0.519493576	-0.190957578	-0.356535536	0.126482405	-0.902789718	0.011260318	0.235498304	-0.759051619	-0.33491027	-0.088459478	-0.236372086	-0.15094127	-0.139461327	-0.497501644	-0.064409167	0.101255137	0.00745044	-0.288736867	-0.371052062	-0.942428555	-0.82193082	-0.916518	-0.429666459	-0.346334305	0.102965128	0.183012121	-0.052221777	-0.13762855	-0.155696987	-0.152199162	-0.024229341	-0.08465582	-0.021711356	0.648916503	-0.170804076	0.281421405	0.195091866	0.409804319
ALDH3B1	0.076596733	-0.089354803	0.016068365	0.019700982	0.063984584	0.161635554	0.558309885	0.012854204	-0.034160793	0.005807419	0.016238557	0.036478995	0.614615624	0.89434953	1.500556263	2.302956583	0.008770775	0.44452587	0.135348293	0.113542798	0.117048003	0.220208231	0.190643619	-0.043119772	0.023275765	-0.277512492	-0.156345092	-0.090710687	0.020231193	-0.001355746	0.209713056	-0.110852747	0.073558483	-0.078323387	-0.229876269	0.151426902	-0.177049523	0.10930459	0.022216905	0.090718892	0.035520177	0.000529449	-0.022413891	0.000535905	0.211589774	0.209983736		1.377719589
ALDH3B2	-0.048286437	0.188583775	0.353878872	-0.746123606	-0.218038397			0.014262671	-0.049362411	-0.013575098	-0.029014482	-0.118995512	-0.055867659	0.491482804	1.027194618	2.105337827	0.601203055		0.254533781	-0.016509589	-0.044039665	0.110148046	0.325870304	-0.018040928	-0.021647469	-0.066421117	-0.010279849	-0.083101495	-0.289555927	0.002151703	0.014794958	0.206384796	0.021893735	0.028742631	-0.030224482		0.417250798	0.025261036	0.1533151	0.204110608	0.047573768	0.025372401	-0.051015171	0.011310344	-0.161152746	-0.899933983
ALDH4A1	-0.134921835	-0.225806553				-0.569740402	-0.745450966	-0.078136442	0.174974941	-0.093963029	0.009667732	0.104285444		0.065175663	-0.226117951	0.380299457	0.531061095	0.102527313	0.069173896	0.162425222	0.065636464	-0.105098889	-0.223796718	0.145926415	0.53596696	0.09666635	0.191283392	0.229889245	-0.185495507	-0.026634291	0.324190807	0.024869317	-0.145376327	-0.123180109	0.46572755	-1.605468536	0.225360369	0.195034573	-0.001371732	0.074762133	-0.00280056	-0.039204979	-0.046699664	0.197911516	-0.13666404	-0.554707089	0.031791903	0.57363263	-0.441905971
ALDH5A1	-0.000840626	-0.119157939	0.009399242	-0.162226194	-0.186879644	0.439867094	-0.504674626	0.025617091	0.091152706	0.103874641	0.127577236	0.574287064	0.419929825	0.346973	0.343769674	1.018920275	0.354666583	-0.952567008	-0.45486439	-0.015745727	-0.8534512	-0.413739136	-0.576184346	-0.308997791	-0.735952593	-0.065204689	-0.069680064	-0.433864485	0.046553311	-0.040890501	-0.047152616	0.044819016	0.284504571	-0.339898953	-0.09831797	-1.473622608	0.493131468	0.294646424	-0.007560688	-0.110491283	0.05122153	-0.063018863	-0.099143862	0.061283917	-0.442417028	-0.879853056	0.484715478	0.390361055	0.268403011
ALDH6A1	-0.001191866	-0.203821928	-0.111877282	-0.144277846	0.248262236	1.679653957	2.382677793	-0.116120662	0.123213511	-0.030397015	0.14172194	1.122694992	0.318721219	0.207355379	1.391030737	1.877281683	0.286225547	0.145063181	0.528095642	0.408462027	0.294791289	0.37830408	0.231795432	-0.645584491	1.14296526	0.48224507	0.062859247	0.510350986	1.300936694	-0.151390498	-0.605832119	-0.388821945	-0.7961035	0.184657459	0.366719945	-1.040532467	0.881857348	1.17938917	-0.089079447	-0.099402466	-0.222131329	-0.012978087	0.357756156	0.271324997	-0.273540566	-0.548182494	0.216970701	0.938771766	0.297569308
ALDH7A1	0.054848466	0.015721633	-0.073868706	-0.061239824	0.047754039	0.550927055	1.069733133	0.508595771	0.672824222	0.48744901	0.306249971	0.172067678	0.030546675	0.429986657	0.532134622	0.730762226	-0.095310913	0.03333952	0.375053464	0.245686611	0.218869134	0.195891493	0.147282882	0.017811499	0.253881153	0.106183058	0.075746021	0.152979108	-0.038651213	-0.248660335	0.129565106	0.279208119	0.161320334	-0.302931288	0.409885422	-1.272119014	0.486278036	0.32848449	0.0463167	0.012607167	0.019199102	-0.036988699	-0.008087249	0.08445104	0.551719302	-0.447200627		0.363034327
ALDH8A1	-0.220131882	-0.147068887	-0.047048468	-0.053127897	-0.041321123			0.027886834	-0.016051102	0.002412086	0.031310995	-0.313354023	0.054825695	0.37932812	0.613323251	0.904519766		-0.238075777	0.147946244	-0.44788249	-0.265323535	-0.504522984	-0.447803899	-0.189359328	0.147529721	0.060758304	-0.099072543	0.136786214	-0.09144524	-0.166994223	-0.250557204	0.115333742	0.294991918	0.032457439	-0.708204244		-0.106486918	0.004919171	0.068740594	-0.103240225	0.144706661	-0.060941116	0.015110673	0.081258003	0.01461196	0.478354517	0.112273687
ALDH9A1	0.050211302	0.077927501	-0.201541507	-0.197329043	-0.083797826	-0.195437326	0.147229957	0.635487216	0.600021613	0.501006844	0.323260154	0.361690018	-0.221564827	-0.114455742	-0.030713517	0.214476972	-0.201566969	0.082594982	-0.055971575	-0.19148425	-0.335449378	-0.451034852	-0.447934104	-0.015165155	-0.166327546	0.094066875	0.055699076	0.04676056	-0.046064679	0.013088274	0.495534481	0.622037511	0.585660871	0.015804998	0.173399231	-0.460358432	-0.010232885	-0.45393561	0.067479007	0.044898846	0.06180332	-0.009312783	-0.008617706	0.017358726	-0.581163401	-0.941210988	-0.228088631	-0.182016605	-0.038390785
ALDOA	0.056015241	-0.026020772	-0.10552152	-0.14359028	-0.137582897	0.291238582	0.074704554	0.005577607	0.010164094	-0.026139985	-0.020704279	-0.816402597	0.087676099	-0.188040718	-0.309873041	-0.333002242	-0.142099121	0.44533288	0.213591389	0.093723069	0.134876631	0.090964106	0.093251802	-0.162245223	-0.087846728	0.229189907	0.107665684	0.146833871	0.050669516	0.007974488	0.014090684	0.183837825	0.126890898	0.011385941	0.035814974	0.059933763	-0.094157969	-0.033538337	0.010049476	-0.010951957	0.000789562	-0.000968912	-0.009036726	0.002814618	0.168741945	0.094813384	-0.350783912	-0.385993869	-0.708930096
ALDOAP2	-0.306834174	-0.169615839										0.039189742							0.115337734	-0.110119422	0.13536879	-0.052327471	0.21729252	0	0.379320439	-0.222715854	-0.347587747	-0.086958728	-0.188449137	0.050058625	-0.150179919	0.106046825	0.181875236	-0.118056645	0.204779485		-0.27962143	-0.032408754	-0.000290903	-0.220336341	-0.050800252	-0.015788016	-0.054471401	0.02934937	0.38874705	0.312154513
ALDOB	-0.076883799	-0.081028991	0.068308339	0.137190761	0.091704461			0.092444302	0.030734148	0.072055824	0.001029594	0.013165936	0.200210654	-0.113168498	0.764813944	1.75534902			0.198437429	0.087304632	-0.050183972	-0.021517704	-0.046153275	0.266030853	0.019754079	-0.071654212	-0.023289909	-0.019071744	-0.138081455	0.149806526	0.013431733	0.053085584	0.068249247	-0.086308082	0.176066438	-0.440692216	0	0.162611782	-0.024284421	0.054918443	0.014598216	0.040970256	-0.077719973	0.092724602	0.14097387	0.14054941	0.536150909	-0.131913022
ALDOC	0.182049762	0.34774491	-0.532581577	-0.488576086	-0.07494239	0.848681336	1.082578193	-0.209293014	-0.124478654	-0.860404607	-0.628943253	-1.315236755	0.131295351	0.599255963	0.901956954	1.970470297	0.023841505	-0.12218927	0.711326215	0.896111473	0.632283663	0.526831268	0.264322082	-0.422786375	0.071717921	1.379094962	0.883760574	1.40030273	0.313115916	-0.158983715	0.448747657	0.754847718	0.308055643	0.436963424	-0.257867666	-1.278252846	0.174676691	0.421249776	0.09278979	0.050164287	0.027142732	-0.021983868	0.03934162	-0.036672796	2.75877941	3.174311628	-0.141187337	-0.425258748	-0.075312553
ALG1	0.207158858	0.098044584	-0.174170529	0.037062248	-0.183920393	-0.293338423	-0.176295061	-0.008464477	0.070323859	0.005264554	0.025206529	0.59838409	0.054297167	-0.132878852	-0.397634206	-0.466444874	-0.116008531	0.154664741	0.014687645	-0.382162071	-0.137537104	0.026134625	-0.209622378	0.162001131	-0.592628059	0.009305308	-0.116097498	-0.133718823	0.009305308	0.14674418	0.152647775	0.037130994	-0.023352086	-0.591668043	0.071172145	-0.474986584	-0.296127506	-0.55546984	-0.000235191	-0.002980848	-0.010934509	-0.001209166	-0.019892242	-0.040128897	0.065154881	-0.029324412	-0.167791264	-0.722114055	-0.097168083
ALG10			0.233088206	0.104952582	0.029837369	-0.974133186	-0.425918992					0.11865201	-0.208233654				-0.741200371		-0.410463768	-0.530093256	-0.677904016	-0.342630895	-0.21845665	-0.08019349	-0.852188324	-0.129423249	-0.291755768	-0.008597521	-0.491412657	0.094471	-0.207290525	-0.401172385	-0.406976697	-0.40774979	-0.556318549	-0.022309728	-0.599546518	-0.134405208	-0.272299951	-0.280066178	-0.243013492	-0.035681989	-0.15965531	-0.034429828
ALG10B			-0.118868755	0.163949788	0.104347212	-0.749217874	-0.199979251	0.067610474	0.04312413	0.071419557	0.093433856		0.364590417	-0.188865943	0.155115584	-0.364177383	0.199357489	-0.309625524																		-0.641247652											0.233582286	-0.544852164	-0.092103441
ALG11						-0.170344307	-0.033276941	-0.002426647	-0.039723518	-0.037142711	0.031754223			-0.030453095	0.032043867	0.202259293	-0.00344111	0.125349006																		0.928599697											-0.375295288	-0.250100887	-0.137981186
ALG12	0.059323455	0.108064973	0.209533595	-0.215405021	0.07626653	-0.943289959	-0.691910331	0.054968367	0.023458313	0.021444612	0.039330356	0.254420925	-0.015724218	-0.088519094	-0.032182381	-0.064336169	-0.026416848	-0.654240572	0.525426414	0.195973757	0.166953388	-0.024451607	0.002679916	0.467895258	0.24711242	-0.011119834	-0.220168167	-0.292449192	0.655883469	0.337947777	0.154665147	0.414700916	0.38487705	-0.270983481	0.346061029	0.033484563	0.161969158	0.246456285	0.112375181	0.040585433	0.08940307	0.085676423	0.203525203	0.060761067	-0.083691768	-0.035987798	0.400546628	-0.570980832
ALG13	-0.258828134	-0.333981672	0.047909909	-0.00652873	0.214951036	-0.479947313	-0.586597519	-0.016155854	-0.025980592	-0.015850317	0.033919633	-0.337314155	0.17619432	-0.464327463	-0.626894096	-1.069778855	-0.10086443	0.192427664	0.047592812	0.265483104	-0.241148875	-0.218367668	-0.551109122	0.27063584	0.683042397	0.48544176	0.601738499	0.576050352	0.355775537	0.077428011	-0.850346205	-0.661672235	-1.053837111	0.120176304	0.593295468	0.492559611	0.69224869	0.211830584	-0.167433574	-0.279983263	-0.310035449	0.01977705	0.1081007	0.12696797	0.007634428	-0.392141973	-0.327182954	-1.066222712	-0.528187602
ALG14	0.167044	0.159274209	-0.202432363	-0.025934403	-0.083816711	-0.345482734	-0.567468611	0.031278564	0.121622952	0.049525963	0.000876786	0.051402104	-0.617196027	-0.233159513	-0.242907285	-0.646076843	-0.104303052	0.180169482	-0.354343178	-0.344084213	-0.659799911	-0.490907571	-0.797180626	-0.173075966	-0.054151901	-0.097456426	-0.168835388	-0.300565796	0.216574836	0.033945633	-1.209757222	-1.450524219	-1.294143805	-0.266869309	-0.521974867	-0.331223214	0.037404886	-0.4307573	-0.285646109	-0.239473075	-0.253785926	0.001145115	0.05106172	0.00786091	-0.705337919	-0.883726478	-0.504908861	-0.332496288	-0.364439548
ALG14-AS1			0.044607266	0.126211179	0.039390671							-0.055738579	0.138529887						0.018371581	0.108113044	0.130050332	0.309967433	0.048720146	-0.175498102	0.006941818	-0.312264315	-0.28304329	-0.048122351	-0.124002463	-0.058052301	0.021728811	-0.152141001	-0.145076364	-0.064543868	0.028893984		-0.190532156	-0.043033927	-0.086319164	0.032751094	-0.093525891	-0.017835536	-0.0711396	0.032728953
ALG1L	-0.014524459	0.024204604	-0.11754317	-0.357179963	0.323881038	-0.46503851	-0.14023954	0.052895214	0.102621576	0.185910786	0.108691215		0.114817298	0.69437006	1.270028143	1.00417973	0.000397839	-0.734088021																		-0.51580933									-1.39595309	-1.067993962	0.533707939		0.905171587
ALG1L2			0.116462846	0.226872641	-0.162521725	-0.3667814	-0.172165007	-0.012552978	0.035438331	0.001900901	-0.027162063		-0.415455348				0.02408197																			-0.42158864
ALG1L9P			-0.061877222	0.088394877	-0.150345584								-0.009379214
ALG2	-0.053072303	-0.310992237	-0.087554788	-0.117845258	-0.043815785	0.102649608	-0.42218408	0.036007473	-0.028654002	0.000577595	-0.033581958	0.134564784	-0.450656238	-0.411804951	-0.300305743	-0.321698709	0.465148984	0.233713417	0.481943485	0.292872253	-0.328226802	-0.315621247	-0.332647597	0.662761454	0.645350115	-0.151374616	-0.35662018	-0.324445185	0.4998378	0.570231055	-0.914047569	-1.019614029	-0.799706155	0.328482639	0.095522634	0.583792329	0.18792152	0.051333806	-0.158981058	-0.134174766	-0.138629198	0.102259673	0.070937083	0.039866127	0.46875599	0.652518687	0.137033153	0.124318807	-0.3374356
ALG3	0.01292593	0.047344917	-0.298133427	-0.016223913	-0.124514563	-0.362894169	-0.13306027	-0.089414675	-0.133332936	-0.038582584	-0.078666259	-0.199829635	0.075526288	0.131327563	-0.497541537	-0.913943227	-0.063935979	0.026717686	-0.172252954	-0.214443774	-0.268555242	-0.402633688	-0.342872942	-0.156698775	-0.607362879	-0.256365319	-0.350789507	-0.305905412	0.059687843	0.031463026	-0.217417878	-0.01513408	-0.227630716	-0.335057167	0.542753557	-0.014503822	-0.302495467	-0.468979481	0.032743649	0.003515729	0.00039255	0.022642095	0.046845005	-0.041306759	-0.443673251	0.064585129	-0.369674983	-0.497802909	-0.07673511
ALG5	0.109589294	-0.121755035	-0.039803622	-0.066327549	0.032229005	-0.350311942	0.106964025	0.259982604	0.379788711	0.149095116	0.42833729	0.010108306	-0.101718149	0.282041517	-0.370146945	-0.166439402	0.101950396	0.22367868	-0.061206431	-0.11258054	-0.225264924	-0.029530583	-0.049303511	0.269115737	0.023298265	0.297827514	0.042406332	-0.013540923	-0.138063701	0.075063419	0.055880882	0.01857582	0.299335049	-0.145163225	-0.068479319	0.38097742	-0.14178701	-0.121922248	0.054189394	0.069672464	0.208147289	0.061682003	0.032709094	-0.023647701	-0.063214017	0.089912613	0.004429503	-0.366080757	-0.637775885
ALG6	-0.149543269	0.044981815	0.167373216	-0.112375481	0.030289559	-0.269901534	-0.236187254	0.284143148	0.353220291	0.257464789	0.495551213	0.796682735	-0.352692492	-0.229785316	0.130806634	0.073688561	0.008411642	-0.320583853	-0.344141532	-0.35724117	-0.819511003	-0.796950512	-1.169210356	-0.218548336	-1.006797674	-0.080786516	-0.245846087	-0.248766561	-0.492184995	-0.326216465	-1.17105101	-0.960625163	-1.51404712	-0.710306681	-0.007048331	0.056751403	-0.030212825	-0.103812109	-0.195510777	-0.248028301	-0.316281277	-0.04457626	-0.09446944	-0.057266468	0.044968069	-0.946414624	0.300000438	0.288120006	0.072848363
ALG8	-0.137398689	-0.026488535	-0.125178607	-0.025646903	-0.184304264	-0.1898236	-0.384202694	0.281599576	0.448611175	0.318358348	0.414999579	0.333474643	-0.054123537	-0.318043668	-0.587548079	-1.458103223	-0.068820066	-0.255080863	-0.319218645	-0.216525639	-0.68635023	-0.605455301	-0.613573228	-0.244167477	-0.629089718	-0.037260302	-0.25765169	-0.146462581	-0.016346856	0.038699792	-0.842751952	-0.537159214	-0.861377967	-0.619013555	-0.488467469	-0.658116113	-0.811758003	-0.522023027	-0.096113988	-0.13696681	-0.143270463	-0.007899185	0.008250471	-0.037766575	-0.385687252	-0.959927708	-0.068503694	-0.316939952	-0.071441852
ALG9	0.088190251	0.050087591	-0.131748351	0.076767791	-0.071754299	-0.141084846	-0.311051406	-0.058522967	0.17309422	-0.062084113	-0.038733486	-0.379492257	-0.257686263	0.113468269	-0.045348542	-0.257934089	0.320384554	-0.095399315	-0.343081148	-0.53524011	-0.156653625	-0.452429338	-0.23379248	-1.031692593	-0.056509953	0.069649538	-0.301712101	-0.245775043	0.142046179	0.268666777	0.160857371	0.245804307	0.241600957	-0.231857757	-0.307561816	-0.089284429	-0.37650408	-0.089827213	0.054848375	0.056413407	0.051017867	0.077594098	0.075425189	0.014356961	-0.477207839	-1.0759418	-0.120706187	0.137698723	-0.198452363
ALK	0.045153255	0.289909692	0.120513782	-0.14859745	-0.125445854			-0.08472231	-0.023815976	-0.016078965	0.026832862	-0.044560411	0.232738508	0.173646168	-0.006198978	-0.313120873			0.081627855	-0.119343032	-0.259588447	-0.262043912	0.042290326	-0.128930258	0.157289988	-0.047839391	-0.211361642	-0.087670754	-0.26133526	-0.108495515	0.090863381	-0.071106491	0.021393146	0.032163172	0.369896317		0.245687634	-0.088987011	-0.023055924	-0.035248231	-0.015636023	-0.032076714	0.013333112	0.04495438	-0.052522867	-0.168259989
ALKAL1	-0.189353845	0.012516467	-0.061671694	0.05267814	0.057947461			0.025205349	0.044784297	-0.039961374	-0.000220974		0.085103948					0.439757875																											0.021718394	0.274996435
ALKAL2	-0.130160736	-0.025243444	0.174147292	-0.101445333	0.148575596			-0.06148014	-0.025398289	-0.013337524	0.006646024	0.079572099	0.17791699						0.166444758	-0.210033609	-0.025371127	-0.280315664	-0.131553916	-0.17310567	0.152576956	-0.151481998	-0.053257798	-0.312421899	-0.059956349	-0.046127862	-0.027215201	0.098336536	0.452277042	0.231964532	0.003266799	0.792121409	0.944917533	0.058770839	0.030500676	-0.025771884	0.167948765	-0.04399697	-0.061334688	0.06525117	0.081497678	0.116370347			-0.475090073
ALKBH1	-0.072797638	-0.290450546	-0.340455081	-0.042496237	-0.262306682	-0.806769867	-0.399562957	-0.003176811	-0.052683523	-0.024125697	-0.053202317	-0.048753983	-0.229316324	-0.192699235	-0.090583228	-0.100686301	0.089997899	0.202438195	-0.260926268	-0.098961264	0.281261787	0.124679974	0.452570744	-0.02759477	-0.370484898	-0.096673008	-0.196495716	-0.327769403	0.150620682	-0.169675421	-0.123235856	0.432707097	0.028511583	0.09610732	-0.230761914	0.632001911	-0.078727524	0.04237547	0.081037691	-0.013470875	0.005391591	-0.007367961	-0.004135297	-0.065578364	-0.253540403	-0.624261732	-0.314233583	-0.177798287	0.056962487
ALKBH2	-0.046456231	-0.039514061	-0.304818351	-0.118301984	-0.013458902	-0.16866454	-0.281280749	-0.182446456	-0.1630235	-0.021042974	-0.114235565	-0.280767077	0.202558265	-0.704850472	-0.441988567	-0.548372785	0.511052658	0.267118812	-0.049953728	-0.217721675	0.122361144	-0.022017982	0.092349071	0.248096885	-0.572844947	-0.075681593	-0.226042558	-0.140882127	0.174224962	0.413010413	0.121273583	0.359011229	0.250244959	-0.007054602	0.282523343	-0.016620945	-0.856115851	-0.716535458	0.059081336	0.017264861	0.049422193	0.056921617	0.079328493	-0.083655741	-0.647563363	-0.449475263	-0.153585684	-0.272550104	-0.042844042
ALKBH3			-0.107078429	-0.029600895	-0.151595448	-0.143241519	-0.145681399	-0.038618067	0.120974223	-0.05046609	-0.104987368	-0.033730546	-0.250139118	0.194335415	0.124684511	-0.241301223	0.603550866	0.019187447	0.076714338	-0.096241697	0.089731428	-0.096241697	-0.039583288	0.070160268	-0.167267135	0.089793931	-0.053588685	0.010580208	0.338348816	0.246458173	-0.056146819	0.218251002	0.006094784	0.124077768	-0.009001238	0.759233877	-0.041902526	0.031241752	0.035361367	-0.01112165	0.009117504	0.050556724	0.069973101	0.026168919				-0.168413595
ALKBH3-AS1			-0.00485308	0.145298416	-0.151629033							0.193307644	0.063047418						0.207854956	0.227433432	-0.013320003	-0.030039741	0.0141532	0.085567946	-0.085468109	-0.125355949	-0.008584079	0.038506838	-0.158790093	-0.046398008	-0.014871458	0.200690879	0.150342257	0.082795212	-0.170628564		-0.299828433	-0.01204559	0.166820852	0.141309591	0.098882619	0.031180615	-0.016933745	-0.049456642
ALKBH4	0.112822142	-0.564103791	-0.057030351	0.031312728	-0.003727732	-0.22167489	-0.088765793	0.110766565	0.084457518	0.051882132	0.064187597	0.135107363	0.286358894	0.297777034	0.182749883	0.079738077	-0.418267989	-0.355409024	-0.154426677	-0.078559647	-0.198395663	-0.20043125	0.041473787	-0.223856273	-0.686754293	-0.084866796	-0.344343225	-0.204620579	-0.966728977	-0.315275677	-0.208956065	-0.223686784	-0.151864278	-0.093871101	0.124498024	-0.489613392	-0.051551192	-0.250415992	-0.036533941	-0.017816981	-0.016580654	-0.089343807	-0.110409476	-0.068216627	-0.291916296	-0.188880853	-0.381920147	-0.442624278	-0.005956156
ALKBH5	0.168670275	-0.000271048	-0.026120636	-0.065421211	-0.064837604	-0.360054031	-0.319879045	-0.298055588	-0.244527889	-0.173896533	-0.193113531	-0.142406927	-0.489742776	-0.057129741	-0.078412549	-0.075138857	0.167822421	0.210207046	0.077717544	0.004014858	-0.269833943	-0.289179506	-0.292948891	-0.03318837	-0.415362672	0.358182532	0.137774198	0.205510855	-0.554411198	0.015008177	-0.591798911	-0.416178202	-0.699680601	0.107133982	-0.307004992	-0.041693053	-0.144893525	-0.257737886	-0.0989054	-0.093772228	-0.150643843	-0.001517409	-0.135569697	-0.065468686	-0.240283229	-0.392311725	-0.153860844	-0.231129891	-0.048546344
ALKBH6	-0.033335476	-0.143192234	-0.429392132	-0.076392625	-0.297208807	0.37603088	0.029613271	-0.031942019	0.04549557	-0.195187909	-0.030338306	0.093579958	-0.424218094	0.282034845	0.036779076	0.227658573	-0.854513641	0.306714082	-0.5321934	-0.180309195	-0.490221491	-0.527801332	-0.443224954	-0.941359521	-0.659989231	-0.063625819	-0.300306686	-0.067543956	-0.611906452	-0.851918415	-0.983723687	-0.113125691	-1.169522285	-0.692183413	-0.209520614	-0.172247121	-0.547043576	0.020591562	0.01616982	-0.148223292	-0.192341215	-0.14554149	-0.076468809	-0.081334838	-0.137505891	-0.347979526	-0.293780946	-0.278286731	0.005393121
ALKBH7	0.07213623	-0.10487458	-0.055555041	-0.079072391	0.059978337	0.790583304	0.950665696	-0.119786079	-0.169777649	-0.287924197	-0.012809114	-0.030459167	0.317886372	0.459761866	0.843342976	1.275996094	0.784428653	0.050623663	0.238044096	-0.8715497	-0.329901861	-0.549573399	-0.528049067	0.082560828	-0.169755403	-0.073272629	-0.179976206	-0.286082719	-0.431418272	0.112624663	-0.357867994	0.076881615	-0.036702913	0.155031536	0.329648971	-0.140287186	-0.274265481	-0.485798631	0.082742199	-0.062864375	0.103098871	0.003254182	0.027234562	0.085405534	-0.096320966	0.143084151	-0.050226379	-0.278136717	-0.004858757
ALKBH8	-0.081259776	-0.430532718	-0.046178343	0.072162484	-0.137176	-0.886848678	-1.047512094	0.048642374	0.029028243	0.028100758	0.00403943	-0.143458537	-0.908500669	0.002422421	-0.459653904	-0.807639356	0.266291724	-0.49596199	-0.13335407	-0.107460161	-0.167056121	0.323158889	-0.12040207	0.21347813	-0.983184882	-0.129302235	-0.449105368	-0.636619638	-0.110525274	0.138064534	-0.263116173	-0.046103376	-0.246123904	-0.098626744	0.143220561	0.142800483	0.224707172	-0.420951988	-0.024761088	-0.031201768	-0.070859884	-0.003156617	-0.074125306	-0.15238396	-1.189527796	-1.82436692	-0.04900979	0.271624457	0.834523804
ALLC	-0.067299504	0.015568513	0.145451187	-0.089213572	-0.211587724	-4.339616249	0.502581584	-0.018692429	-0.012475329	0.010264703	0.047890547	-0.16738927	-0.008166405						0.019311251	0.225507152	0.177349745	0.278330342	0.155591539	-0.012454917	0.196294901	0.014626952	0.141183136	0.153232055	-0.044618921	0.493528083	0.472990131	0.643281073	0.450860763	0.231506412	0.059232835		-0.180861708	0.589980059	0.185138154	0.12560112	0.182940796	0.141016997	0.037842471	0.136684717	0.210993761	0.629038138
ALMS1	-0.034148486	-0.302738428	0.251151349	0.320900374	-0.031799711	-0.7605066	-0.465300018	0.113833462	0.043150292	0.046994607	0.040398332	0.01954508	0.031065583	0.128800933	-0.12893079	-0.23698033	-0.13228561	-0.073223727	-0.054965483	-0.373161456	-0.63411373	-0.435598667	-0.152895529	-0.072800874	-0.569530995	-0.259980072	-0.368428626	-0.113351302	-0.699464683	-0.117872053	-0.609377755	0.021162251	-0.616571622	-0.164533027	-0.188329171	-0.307789107	-0.007978707	-0.537599547	-0.011982127	-0.113042755	-0.144809645	0.002214881	-0.107870355	-0.095862489	-0.338779347	-0.527875836	0.273732163	-0.206628655	-0.315188854
ALMS1-IT1			0.087532528	0.485547881	-0.026718753							-0.739077828	-0.814443403						-0.052299831	0.429182749	0.741777865	0.709225878	1.105496617	-0.059716434	-0.692571364	0.103259127	0.737986823	0.43293411	0.091118245	-0.179381898	0.328184388	0.274898335	0.230428288	0.027499619	-0.116647888		-1.214827003	-0.304279495	0.083489141	0.107496213	0.068143274	-0.026955246	-0.078974242	-0.000987058
ALMS1P1	-0.183192795	-0.128383989	0.162598134	-0.003205526	-0.048128986	-0.408315724	-0.172784895	0.115266251	0.021443763	0.005483776	-0.058065923	0.037885311	0.129536848					-0.55112406	-0.039255602	0.078672309	0.286472009	0.175373405	0.085896506	-0.05285424	-0.005845978	-0.10918293	0.096540279	-0.090544448	0.067625718	-0.061128206	-0.052331014	0.420352539	0.451101477	-0.088556765	0.116235507	-0.005222157	-0.082985457	-0.017754728	0.216193581	0.021469224	0.134313865	-0.024069118	0.036668811	0	-0.007354718	-0.328140043
ALOX12	0.039066367	0.058712666	0.005297332	0.123321148	-0.000230057			0.015542116	0.018537862	-0.019338757	0.009840674	-0.06843059	0.071453646						0.298907532	0.077924643	0.143205929	0.390569148	0.263430225	0.365988927	0.124935699	-0.183386138	0.017663039	-0.068958205	-0.139052339	-0.018516799	0.257279793	0.328180855	0.214465683	-0.235293362	0.081495008		-0.139609213	0.518232716	0.087582446	0.025706834	0.064218723	-0.039163958	-0.092418599	0.000405393	-0.079936763	0.23213817
ALOX12-AS1			-0.09554073	0.011175798	0.405653836	0.244047749	0.309187674					0.402830327	0.513906777				-0.236778351		-0.03097188	-0.641417283	-0.715619164	-0.41045762	-0.131808859	0.385620719	-0.28632703	-0.136706478	-0.46284382	-0.342259793	0.346618356	0.048107332	0.594418372	0.612305901	0.49157652	0.187693167	0.035410293	-1.136488453	0.071020532	0.184094353	0.21633319	0.209979577	0.246514826	0.125686779	0.122814405	-0.082255969
ALOX12B	-0.138853648	-0.076905619	0.252166351	0.174370479	0.115076808	-0.19410645	-0.56011306	0.031235407	0.000271499	0.00215125	0.020410211	-0.054670337	0.750339194	0.289469	1.423410399	1.442860797	0.319207326		-0.487980316	-0.282039662	-0.005345931	-0.462055048	-0.205128073	-0.088098464	0.019985763	0.187898168	-0.194492073	0.068563862	-0.106721393	-0.045981918	0.069550296	0.410597153	-0.085583571	-0.102228133	-0.041623051	0.257654398	-0.189963869	0.278929679	0.162714275	-0.006652658	0.00958784	0.020857516	-0.003247543	0.018495393	0.085428592	0.515964426
ALOX12P2	-0.024338844	0.11770816	-0.112693332	0.18473788	0.011461044			0.014532595	-0.034379562	-0.00244779	-0.005541446	-0.329718543	-0.068720724				-0.483155541	0.081080549	0.056001118	-0.113487031	-0.224661886	0.066635764	-0.168582835	-0.159246418	0.362085525	0.032849855	0.232735094	0.341007638	0.029449615	0.210240797	0.733180549	0.574470778	0.466518872	0.202567654	0.048098439	0.883631373	0.029001121	0.01306247	0.135036513	0.195501651	0.111004992	0.022154996	-0.030758072	0.065177808	-0.031293543	0.185364877
ALOX15	-0.08064052	0.110496714	0.334055353	-0.191454185	0.160436634	-0.343865891	-0.162079871	-0.040486619	0.021798843	0.031151517	-0.019747208	0.043756261	0.165630746	0.08081429	0.125511256	0.291077298	-0.074013453	-0.596561257	0.019170084	0.071478179	-0.109088403	-0.037242485	0.292955338	0.187692296	0.02408665	-0.112234287	-0.168537301	-0.241165337	-0.145989139	-0.154071013	0.005220015	0.328529957	0.537827035	0.002042497	0.334706975	-0.224700549	-0.251230092	0.267426374	0.135341481	0.02000422	0.189997591	-0.035586122	-0.011381893	-0.060284218	-0.41979103	-0.482713341
ALOX15B	-0.009221026	0.024460236	0.095970558	-0.141423025	-0.072211144	-0.167253139	-0.094334571	-0.008457094	0.032714162	-0.062197639	0.011051771	-0.118057347	-0.009856863	-0.292661131	0.123850808	0.122684867	-0.033765716		0.179427906	0.100586842	0.022228873	0.301761761	0.220317716	0.035641883	0.373951253	0.077271649	0.189980509	0.14583106	-0.063434592	0.136588998	0.229417753	0.063313048	0.355468102	-0.285303845	0.011057938		-0.136185859	0.275270404	0.099660351	0.191603425	0.163029123	0.125994831	0.064937895	0.038161515	0.112209931	0.321075529
ALOX15P1			0.102119528	0.115005285	0.211099235								-0.031421485
ALOX5	-0.116509352	0.259331634	-0.268656227	-0.28914144	-0.090793534	-0.339756971	-0.255013221	0.041374024	0.097506127	0.041175993	-0.019349028	-0.034652345	-0.023803208	-0.055846947	-0.101751148	0.084063611	-0.018565132	0.180567661	-0.127967498	-0.135172737	0.291351154	-0.058512908	-0.075609371	-0.120237965	0.035728156	-0.347589189	-0.144192511	0.177353801	-0.126561868	0.246886221	-0.05787896	-0.086620522	0.231627578	-0.065850476	-0.004024743		2.034728239	0.952068049	-0.005610295	0.024468273	0.142727479	-0.028250112	-0.032246904	0.067091103	1.163683289	0.725906588	0.223574018
ALOX5AP	-0.202509988	-0.787669466	-0.145473087	0.144472008	-0.123876817	-0.017815443	-0.681976456	0.076572867	0.07790543	-0.006429417	0.06141019	-0.449250556	0.439169825	0.786553597	0.541238159	-0.146656811		0.139866915	0.045712156	0.481060329	0.364467414	0.241245125	0.170712907	0.215843457	0.113360523	0.640013253	0.648908948	0.497031996	1.849780956	2.357888114	0.596537621	0.501769823	0.376769381	-0.251007787	0.100602324	-0.833247593	-0.46923191	-0.004666785	-0.021948847	0.046982586	0.038678404	0.324122737	0.496297775	0.107829912	0.131295001	0.122254918	0.081520146		1.886722541
ALOXE3	-0.060446425	-0.226153409	0.163564221	0.162658862	-0.141535231	-0.193968503	-0.206563074	0.017573498	0.036155956	-0.03250319	0.009784477	-0.066150837	0.149057979				-0.184018381	-0.540625176	0.326557897	0.326642345	0.023942119	0.374873746	0.07115911	-0.031188898	0.248421493	-0.078230103	-0.44986045	-0.112812743	0.146879919	0.475498249	-0.063849933	-0.051917954	0.437738123	0.602975779	0.199801296		0.083788614	-0.13560292	-0.058082581	-0.015915865	0.085517895	0.134134438	0.110668509	0.061958619	0.101766955	0.247751593
ALPG	-0.206961217	-0.302168822	-0.214301279	-0.909551309	-0.073105248	2.180690813	-0.197678029	-0.008316795	-0.034046163	0.043353077	0.00806811	1.24362003	-0.108398194				-0.278943391		0.169007864	-0.189761095	-0.146545396	-0.187201755	0.123547556	0.005105477	0.067840726	-0.129238171	0.048588393	0.433591809	0.361241451	0.016604536	0.521723046	0.490613485	0.523737511	-1.341299243	0.187191507	0.050064386	-0.177890185	-0.167329768	0.149176047	0.093216856	0.152676449	-0.028109161	0.031964738	0.036182184	0.091249643	0.219056754
ALPI	0.074053628	-0.186804215	0.129288133	-0.043035174	0.02466818			0.023237205	0.036705507	0.032117114	-0.011036273	-0.332613116	-0.09671043	0.22980769	0.073380232	0.038743069	-0.019863815	0.389648621	0.495093661	0.568557519	0.479853463	0.301115032	0.310582654	-0.752095697	0.48538822	-0.108332238	-0.088002573	-0.059346979	-0.309281811	-0.008129364	0.118094969	0.164295293	0.239162904	-0.04504736	0.316241046		-0.046638198	-0.419969066	0.02208931	0.029925135	0.076389564	0.023864089	-0.054436719	0.071292445	0.051404825	0.211047163
ALPK1	-0.271124267	-0.542342242	-0.1428067	-0.329896598	-0.052392055	0.666200469	0.580471304	-0.016898865	0.038218071	0.02377612	-0.09500613	0.038131804	-0.04678256	0.349263451	0.55341877	0.57659654	0.355174414		-0.29837027	0.109071668	0.0510794	0.172274463	0.265573003	-0.184831045	0.122308449	-0.099607671	-0.238860916	-0.075113755	0.142951767	-0.123355176	-0.276832003	-0.090858163	-0.228682644	-0.101268649	0.284572743	0.755315527	0.261868938	0.05918195	-0.007784279	-0.084676604	-0.042187335	-0.031010398	0.014923444	-0.030374805	-0.020325998	-0.098765505	0.136064871	1.249526295	0.336576044
ALPK2	0.25780292	0.123387946	-0.136199654	0.137695707	-0.059058371	-0.440764983	-0.2511125	-0.023547517	-0.004592048	0.018599509	-0.006568502	0.054463076	-0.348975587					-0.086986907	0.109891734	0.353368026	0.232441229	0.233560888	0.027729247	-0.028733467	0.262395696	-0.033219111	-0.085277567	0.093699556	0.256391623	0.212294283	-0.058270647	-0.124816701	0.201519833	0.229962393	0.161147631	-1.237265207	0.032006646	0.234820538	-0.062245807	-0.053704282	0.05189413	0.051713475	0.029983815	0.011647033	-0.00089371	0.215609752	0.791865491
ALPK3	-0.111524723	-0.095979993	0.355017298	-0.116989935	-0.113274164	0.885500702	1.00599017	-0.032764334	-0.015063551	-0.045286152	0.032525553	0.347475177	0.219452034				0.246667049		0.04959671	-0.054816681	0.328287856	-0.157717816	0.070611328	0.19786744	-0.951390109	0.269201934	0.131408311	-0.091363817	0.035392844	0.032715268	0.229552997	0.272904943	0.66212569	0.040054538	0.227636555		0.425401305	0.259621829	0.140758329	0.051793477	0.211575045	0.043792494	0.083542255	-0.061945805	0.326338185	0.609472363	-0.067781016
ALPL	-0.029313472	-0.383049997	-0.212020508	-0.139382251	0.069573139	-0.082734201	-0.437794001	-0.057227123	0.002427292	-0.036286778	0.021273192	-0.374493779	0.182689127					0.46677276	-0.13406614	-0.191557554	-0.570268536	0.079760847	0.240841826	-0.645605183	0.353148299	-0.254893963	-0.09693647	-0.00394058	-0.235356723	-0.04359335	-0.064145492	0.021346071	-0.035407677	0.089752406	0.014304201		0.295212638	0.125168781	0.02081296	0.004368395	-0.035049332	-0.027374775	-0.031859975	0.177505679	0.044839268	0.213646702
ALPP	0.182285939	0.340628106	-0.325947913	-0.433125236	0.295610408	2.657335646	0.232388989	-0.049490934	-0.245376691	0.318803405	0.12595848	0.837655896	0.497774997	0.523403099	0.859850857	0.879716704	-0.205999578	-0.20253706	-0.648122938	-0.677592348	-0.219684177	-0.567567811	-0.299354972	0.303459634	-0.050563914	0.113895752	0.034759038	0.097628786	0.355588172	0.450955016	0.591879015	0.198728934	0.182284562	-0.939582506	0.144728417	0.159245024	1.655007179	0.132262312	0.021356231	0.148105026	-0.041797172	0.023583106	-0.035954058	0.069656883	0.372870781	0.76667253	0.147117547	0.468021626	-0.351103409
ALS2	-0.03617016	-0.357580501	-0.344350391	-0.021076359	0.006529012	-0.138637411	-0.089535756	0.088285486	0.069632827	0.034085952	0.051186185	-0.119147886	-0.295982125	0.292977331	1.26478355	1.32376442	-0.175805939	0.408463184	0.057737359	0.151880803	0.241562622	0.066300151	0.308067243	-0.043508345	-0.017316135	0.057014087	0.190038899	0.137281286	0.032558687	-0.060808403	0.155005942	-0.261616606	-0.268084266	0.051495534	-0.170650168	0.345047995	0.004555424	-0.345183369	-0.105832127	0.009075665	-0.108705373	0.037838679	0.002236088	0.031074483	0.684824794	0.157567487	0.041159466	0.539282498	0.166133815
ALS2CL	-0.116498311	0.085197943	0.09810836	-0.216224105	0.193634017	1.039141208	-0.128558967	-0.002881571	-0.008387824	0.027477109	-0.030428033	0.148682949	-0.044178669				0.034065273	0.330976932	0.227386587	-0.120809397	0.082152144	-0.067762012	0.052296498	0.114381086	0.474171744	0.025457752	0.157069655	0.108891208	0.44787433	0.013331742	0.39261089	0.579464279	0.494969049	-0.096689885	0.054344591	0.094208442	0.175676317	0.501855078	0.147281753	0.067130567	0.148630487	0.020678403	0.02595068	0.041378816	0.432677779	0.508812633
ALS2CR11
ALS2CR14
ALS2CR4
ALX1	0.10229765	0.194637758	0.014274147	0.034214324	0.010948224			-0.011291589	-0.015351614	-0.022594866	0.024095163	0.032383479	-0.692441227					-0.03849826	-0.094966175	-0.734875761	-0.713574904	-0.496111536	-0.467204091	-0.227659443	0.291107059	0.035880531	-0.113358681	0.24112751	0.104383889	-0.127232139	0.181748096	0.051141966	0.344618446	-0.046660161	0.161954249		0.187489799	0.195014828	0.026760631	0.0247111	0.095394053	-0.048600568	-0.007113094	0.097300468	0.07056579	-0.05557896		0.00180874
ALX3	-0.019173184	0.040603449	0.193319964	-0.086152825	-0.187564892			0.004527832	-0.010544005	0.003665514	-0.011120355	0.286293502	0.172275325						-0.220800915	-0.177704475	-0.125357865	-0.231630846	-0.130488941	0.1207513	0.226358688	0.135132283	-0.099867911	0.135132283	0.203839943	0.057743268	0.199377268	0.09612911	-0.143801314	0.160658778	0.364165047		-0.401706317	0.115987382	0.028842761	0.042067651	-0.068619054	0.006823744	0.079517131	-0.052581546	0.177749948	0.372424195
ALX4	0.026177149	-0.02617674	0.421319882	0.233797671	0.102725327	-0.481128564	-0.461954792	0.007236215	0.038353743	0.010461415	0.000789736	-0.070250276	0.251864917				0.110273674		0.202142972	0.421687743	0.575299433	0.575299433	0.007998867	-0.097574853	0.257725037	-0.031894857	-0.11007342	-0.195355811	0.03939659	0.13578431	0.268179964	0.28942304	0.224460034	0.068854319	-0.104546704		0.282775323	-0.400332782	0.017966244	0.065740168	0.067020379	0.021862772	-0.001718757	0.051371266	0.178403168	0.359806479
ALYREF	0.330552814	0.380063217	-0.191776055	0.113804242	-0.435406019	-0.479281793	-0.943567826	0.249899896	0.387857607	0.401898271	0.654435026	-0.143830379	-0.53773065	-0.267574408	-0.944700623	-1.898756488	-0.64812314	0.135061484	-0.50895456	-0.431380486	-0.513515667	-0.342189826	-0.381251369	-0.499163841	-0.545273702	-0.672022164	-0.902996263	-0.853132394	-0.342908856	-0.479858022	-0.442599122	-0.169371678	-0.412562623	-0.566408031	-0.400746894	-0.373046584	-1.318611244	-1.048737619	0.01566533	-0.020451602	-0.015638974	-0.044583119	-0.04942412	-0.05622644	-1.360610763	-1.366503614	-0.478127025	-0.568479446	-0.45937349
AMAC1L2
AMAC1L3
AMACR						0.467333269	0.1677136	0.525988192	0.35440046	0.821582742	0.833025679	0.237262303		0.770584896	3.017770529	2.376721613	-0.013405032	0.006945596	0.130722744	0.079135035	0.256585305	-0.027043644	-0.185814677	0.039368185	0.287241942	-0.155153905	-0.425269247	-0.020830103	-0.067724445	-0.062924552	0.457330102	0.030743281	-0.067724445	-0.117199811	-0.070411262	-0.870015101	0.23193518	-0.203467925	0.079789091	0.211725806	0.080737112	0.040106572	0.038204305	-0.015951283			0.271067539	0.215934797	0.17059952
AMBN	-0.023368176	0.039919178	0.017956034	-0.161671183	-0.017140617			0.02585115	-0.023100643	-0.002503308	-0.022139861	0.107990155	0.124757014	0.124827033	-0.165168375	-0.077735521	-0.095672103		-0.175145213	0.243910091	0.372675115	0.220784807	0.239115452	-0.244689609	0.215165802	0.109228615	0.077631107	0.184323574	-0.136352579	0.214091982	0.509077929	0.466148857	0.077631107	-0.134016854	-0.077213565		-0.206255108	0.073623313	0.150449703	0.137360706	-0.00630891	0.013457707	-0.066133646	0.042184002	0.120927279	0.135807469
AMBP	0.001508119	0.287282469	0.062919378	0.067539975	0.004644929			0.004342065	0.039863815	-0.012106226	-0.017370728	-0.409209057	0.455144523				-0.041624151		0.104665664	-0.288912895	-0.015186841	-0.200221931	0.092998548	0.660956264	-0.316340622	0.18936581	0.00834393	0.157465881	0.115516887	0.167402315	0.405592796	0.52996331	0.382962873	0.086402525	-0.15742153	-0.037173113	-0.125216287	0.01438397	0.208032468	0.15391462	0.14607711	0.097094738	0.007076449	-0.068062411	-0.575476449	0.179423389	-0.12548206	-0.305850496
AMBRA1	0.055791534	-0.143710597	0.217944939	-0.043622503	0.094088145	0.647819227	0.932400129	0.026555925	0.003536014	0.025163382	0.015324726	0.012022535	-0.156200244	0.014304588	0.099443149	0.301279326	0.077605611	0.016684113	0.085526857	-0.116786922	0.043361779	0.003298861	-0.031687802	-0.008873095	0.336324244	-0.152969121	-0.247113129	7.98E-06	-0.090191908	-0.278541956	-0.000626334	-0.040867203	0.249739023	0.011622355	0.182408352	0.315903231	0.372790387	0.209626194	0.003991146	-0.001210172	0.058725623	-0.01792288	0.002586404	0.00050311	-0.038510526	0.351334459	0.146460114
AMD1	-0.214644055	-0.094765759	-0.132805709	0.108526977	-0.26025848	-0.896410214	-0.630599974	-0.051402722	-0.086736931	-0.053082767	0.07370384	-0.112540012	-0.98043943	-0.65366602	-1.520725863	-1.863228425	-0.084877105	0.048772385	-0.387941955	-0.211166672	-0.186557074	-0.237996717	-0.067591303	0.410217904	-1.031618901	-0.276529716	-0.457147303	-0.283470142	-0.893717791	-0.094306697	-0.80599375	-0.959791932	-0.712991029	-0.707190497	-0.607399605	0.968741651	-1.198583433	-0.925727967	-0.153932747	-0.133081242	-0.116637388	-0.050381177	-0.149219431	-0.142787085	-0.258419487	-0.893007154	0.008583109	0.339436217	-0.526671625
AMD1P3						-0.927514233	-0.923745564										-0.165512955																			0.90729075
AMDHD1	-0.12857984	-0.011182431	-0.015872802	-0.000327098	-0.213009985	0.955242401	-0.091759336	5.74E-05	-0.015644187	-0.015825216	0.002706427	0.086837892	0.04720356					-0.283376011	-0.170336608	0.164456449	-0.592562191	-0.359561211	-0.27294723	-0.150879585	0.04155854	-0.098320968	-0.019588845	0.043341248	-0.014747944	0.043129406	-0.115752221	0.155637119	0.177061356	0.03316708	0.567861153	-1.376581	-0.12340649	-0.312588612	0.046511644	-0.120258572	0.031734204	-0.019264968	-0.077649814	0.049428572	0.041037613	-0.090896068	0.18970363
AMDHD2	0.095243065	-0.132457756	0.28317332	-0.013032009	0.001584241	-0.320599474	0.70850526	0.037897677	0.015835049	0.018488347	0.064837268		0.065952903	0.348054137	0.246200694	0.81308787	0.378839559	0.338910125																		0.764460781									0.287048829	1.368679976	-0.005065429	-0.352503659	-0.063829518
AMELX	-0.004184042	0.071604352	-0.084329457	-0.022896494	0.060807974	0.627906828	-1.678048535	-0.002299052	-0.025129971	-0.001617299	0.018803312	0.068066182	-0.090126432						0.035074077	0.06050128	-0.050100174	-0.127169245	-0.286095334	-0.1384909	0.260663413	-0.258281604	-0.224835148	-0.10231226	-0.082806258	-0.063875886	-0.063559764	0.33498	0.285208211	0.002606392	-0.00798804		-0.237669695	0.249420619	0.116547779	-0.078835668	0.088467853	-0.086260787	-0.12413411	0.041181902	-0.03311864	0.295490351
AMELY	0.049310125	0.294920575	0.06834923	-0.188217129	0.603208617			-0.001525322	-0.017667711	-0.011771028	0.040986206	-0.087906673	0.448892083						0.0058989	0.002632936	0.140600027	0.325748171	0.455915059	0.041765948	-0.007807231	0.131606017	-0.170236885	0.095673918	0.206234773	0.088763477	-0.082941319	0.183074994	0.216485659	0.302111551	-0.051115559		-0.254131392	0.028492448	0.01831695	-0.075701245	0.013465016	0.016158549	0.019894269	0.001167777	0.156516571	0.251721872
AMER1	-0.239959482	-0.589931805	0.039982114	0.164918313	-0.058698596	-0.619994542	-0.290089068	0.267361286	0.119599446	0.153298528	0.115903054	-0.013418654	-0.084108765	-0.464643513	-0.210422642	0.327336979	-0.641415343	0.122712404	-0.174204259	0.043831292	0.161711697	0.083536462	-0.001770532	0.014477907	0.037078028	-0.198002386	-0.208337338	-0.03151864	0.049390784	-0.097557816	0.009979471	0.342422359	0.043017981	-0.130893366	0.416612091	-1.723743525	-0.327281971	-0.454174421	0.106983462	0.084169082	0.087070074	0.014309066	0.062273966	-0.125688426	-0.86123365	-0.686083186	-0.252554255	0.195537046	-0.033457473
AMER2	0.044844118	0.148447793	-0.156002292	0.066581527	0.120504429			0.004845541	0.019644919	-0.013999012	0.000645921	-0.146105493	0.002214527				0.036120598	-0.406708406	0.229026265	0.157346803	0.122387141	-0.220068431	-0.05430763	0.031300301	0.218613122	0.022672719	0.081325244	0.169172775	0.321537413	0.273036266	0.334761416	0.191842558	0.444785408	-0.048714624	0.001261116		0.282442956	-0.68421686	0.086291846	0.036799771	0.026047218	0.024121745	0.022401461	-0.023513338	0.069243839	0.216945635		0.687034287	0.289241522
AMER3	-0.079080836	0.010518027	0.388946567	0.149534246	0.07116077			-0.018197501	-0.021105703	0.03859676	0.031948798	0.137255552	0.005421411						0.133058656	0.010472144	-0.075870836	0.201507802	-0.046385029	-0.042825965	0.506388912	0.252477005	-0.02242068	0.171346039	0.264074043	0.232655994	0.055055961	0.186476016	0.38539019	-0.12348102	-0.020707552		-0.080558761	0.164195706	0.058744271	0.01605934	0.14875859	0.09499317	0.013850668	0.198780554	-0.011786321	0.372124348
AMFR	0.024570319	-0.139521032	-0.100642942	-0.123333083	0.303537182	0.15179465	-0.348168846	0.010317834	0.009796334	0.02752762	0.030604187	-0.14066091	0.194630645	0.096473545	0.528671508	0.28773813	-0.002633202	-0.142565734	0.234595022	-0.110468842	0.038237513	0.078002257	0.1592675	0.188757433	0.171559605	-0.064300898	-0.372640522	-0.038623327	-0.133704272	-0.143435021	-0.326022325	-0.445866396	-0.238815533	0.082140732	0.114751559	0.564828043	0.799213131	0.082479611	-0.045641305	-0.013903111	0.004611763	0.000968496	-0.026168497	-0.020471323	0.233799662	0.181120643	-0.166825313	0.227852956	0.081313277
AMH						-0.092358327	-0.302736579	0.009601229	-0.02378823	-0.004100738	-0.046623412			0.607627163	0.373672978	-0.222651734	-0.583837925	0.331339656																		0.007592697											-0.067102358	0.187541844
AMHR2	0.046619823	0.040464617	0.010641521	-0.188140661	-0.115622057			-0.039107415	0.042370094	0.002147268	-0.025670475	-0.204088212	0.075116578					-0.454115201	-0.094171103	0.126049403	0.088371318	0.149064637	-0.017307726	-0.155191519	0.247334667	0.057372079	-0.23237902	0.153872335	0.268611837	0.472031747	0.480469431	0.346881604	0.268611837	-0.369044805	-0.078349436		-0.1291397	-0.102081627	-0.000756408	0.051725845	0.019824842	-0.022187264	-0.007325444	-0.034536575	0.097943503	0.396881584
AMICA1
AMIGO1	-0.283910959	-0.60976546	0.202288645	0.342219101	0.219938718	0.549601321	-0.179176563	-0.00813048	0.034667397	0.044029039	0.008152527	-0.168981144	0.358054505				0.154272983		0.371585119	0.222569352	0.449171277	0.560621369	0.297620955	0.32788027	-0.037877973	0.033201961	6.00E-07	0.264619433	0.136842143	-0.088322918	0.143692821	0.52450784	-0.129874912	0.105123107	0.715828995	-0.181970732	0.393526354	-0.033857814	0.222151253	0.121764808	-0.00085695	0.064544253	0.062686291	-0.007839334	0.116936253	0.161011241	-0.020155353
AMIGO2	-0.556598399	-0.585527541	-0.331373276	0.864796963	0.255737914	0.476896745	0.312443421	-0.022624529	0.031350877	-0.021060536	-0.033199193	-0.227389693	0.663516461				0.7077183		0.480831836	1.612086958	1.09697798	1.433053073	1.148345051	-0.503887647	0.178291745	0.060771011	-0.020667978	0.087715766	0.333013568	0.406991834	0.974236318	-0.531305762	0.662194494	-0.292928667	0.173132618		-0.169904495	0.255248729	-0.104083953	0.093317664	0.048816387	0.012484146	0.008090338	0.117282562	1.288477305	-0.141363863	0.188872951	-0.303650214
AMIGO3	0.371271205	-0.412227105	-0.031142045	-0.037124706	0.165885084	0.16943566	-1.107722325	-0.027045373	-0.042510557	0.042863604	-0.002617374		-0.270088998				-0.224183803																			0.924153763									0.310045178	0.730081658	-0.089366407	0.053353391
AMMECR1	0.008823119	0.032076772	-0.214352968	-0.254380296	-0.366725937	-0.224542541	-0.338903106	0.024996612	-0.034156492	0.033667551	-0.005539389	0.3285454	-0.576541912	0.000961764	0.267604451	0.100534813	-0.3583002	0.265291431	-0.366837891	-0.36507076	0.270157203	-0.307745898	-0.024377587	0.266637863	-0.53995973	-0.305705667	-0.376919785	-0.213602074	0.232576436	-0.112064761	-0.439642597	-0.595717474	-0.247235326	0.291804059	-0.05856349	-0.268691018	-0.253474672	-0.54283467	-0.193146972	-0.100383034	-0.08497809	-0.072043158	0.048783399	-0.018468234	-0.778937611	-1.289664832	-0.254690148	0.467407229	-0.392904011
AMMECR1L	-0.084662278	-0.217496875	0.057891055	0.152240475	0.120600089	0.162588214	-0.029065453	-0.125020773	-0.114318971	-0.023135669	-0.01796128	0.137653136	0.158652526	0.504859108	0.247585408	0.715161336	0.601426413	-0.385515205	0.508827905	0.331964667	0.807645013	0.712884739	0.705656718	0.910184896	0.625788594	0.064790755	0.06330805	-0.178618572	1.10338954	0.356930278	-0.491416301	-1.27175443	-0.53725101	0.503319935	0.012104385	0.876041519	0.33624009	0.02821326	-0.23927061	-0.076749705	-0.091975309	0.075170925	0.120844	0.092159	0.31967833	-0.236030004	-0.23131175	0.103609183	0.43190087
AMN	-0.162061645	-0.48113855	0.204917991	-0.181491586	-0.034317741	0.13876065	0.157548801					0.322798515	0.417013172				-0.067840691		-0.065476771	-0.035208038	0.092285654	0.174662429	0.053962557	0.267644256	0.012560443	0.372124791	0.268216646	0.337476202	0.053470959	0.039246608	0.48596555	-0.01555965	-0.038081893	0.216257683	0.344301005	-1.363117526	0.613000473	0.229859078	0.073452787	0.25380884	0.09139555	0.067294505	0.123380676	0.110559122	-0.013176051	0.481579963
AMN1	-0.107155557	-0.114441024	-0.182989269	0.032132656	0.075376256	0.22651391	0.102036532	0.005975187	0.002823096	0.024099064	-0.048675592		-0.473196638				0.203814703	-0.614414628																		0.872170133									0.867988587	0.948111221		0.514595883
AMOT	-0.07318373	-0.04706674	0.259374368	-0.070029516	0.044515855	0.547311484	-0.16648112	0.364416581	0.211848926	0.77501441	0.631896052	1.177112625	-0.098394335	0.574960405	1.449206413	1.444046942	0.249007949		0.12458496	-0.029223257	0.175665811	-0.228848246	-0.198426281	0.235112053	0.033780233	-0.125282002	-0.034806409	-0.280756347	-0.115235126	-0.084486029	0.167832027	0.045778443	-0.048023052	0.212729221	-0.216707498	-2.446836213	0.893312143	0.483239153	0.08870356	0.159855392	0.051432437	0.012429117	0.032712499	0.019094409	0.242703475	-0.185276116
AMOTL1	0.040113061	-0.320439707	-0.003021076	-0.061139576	0.004615284	-0.25103297	0.341108542					-0.042758677	0.018712444				0.374061378		0.054623582	-0.334464747	-0.092156913	-0.441696161	-0.263406533	0.428840639	0.178720055	0.437861957	0.277370061	0.208239531	-0.867532227	-0.156530023	-0.693890717	-0.977974571	-0.703589222	-0.12230901	0.461307406		0.525030722	-0.22767563	-0.177940005	-0.125304377	-0.109315088	-0.010092911	-0.119813164	0.060786565	0.147783055	0.21079526
AMOTL2			-0.073106247	0.020722963	0.240180181	0.310182387	-0.15403233	-0.07095174	-0.02320018	0.008695851	-0.00982053	0.676997789	0.182482256	0.613619638	0.553720875	0.08697429	1.499600312	-0.355594517	0.098576398	0.277509863	0.489276057	0.734806517	0.763092338	-0.392506105	1.086770033	-0.493270722	-0.557152388	-0.483788975	0.354879768	-0.236055601	0.245263739	-0.276724297	0.121792178	1.325676361	0.268210336	0.026859716	1.021749868	0.462853303	-0.016121841	0.057552447	0.040340654	-0.072101244	0.030920938	0.218265022
AMPD1	0.008987533	0.195550355	0.171350372	0.016385926	-0.109757226			-0.01052072	0.026991187	0.053531779	0.01411923	-0.291405212	0.265695109				0.529517072		-0.086285511	0.143267561	0.138018106	0.318502403	-0.082737551	-0.048627173	0.153674638	0.083555153	0.074110053	-0.005221854	-0.149719903	0.084765597	0.210681823	-0.050862216	0.206154563	0.117500951	0.068755551		-0.075426279	0.105374872	-0.048650147	0.01221724	0.010967113	-0.070094101	-0.07834437	0.042708306	0.058847732	0.547174172
AMPD2	-0.106541137	-0.283019636	0.009319924	-0.128797669	-0.183626594	0.119719104	0.050135272	-0.010838806	0.010412212	0.03914892	-0.011865103	-0.317519452	0.027957297				-0.192470699		-0.120373248	-0.1975242	-0.23608894	-0.636083826	-0.353331608	0.231080631	-0.469168552	0.299662527	0.121716891	0.348339881	-0.467616673	-0.141268136	0.071644981	0.085345474	0.177931556	-0.433372601	0.13818705	-0.785484781	0.001608267	0.026535553	0.029757334	0.029000731	0.038304306	-0.013102841	-0.043501674	-0.017082415	-0.432239981	-0.330000088
AMPD3	-0.295360879	-0.846485447				0.410879685	-0.14638825	0.00712284	0.018634475	-0.00623914	-0.010513497	1.37534368		0.403853717	0.149347743	0.177617721			0.794776513	0.540172023	-0.371951128	0.463670145	-0.210569022	0.309177004	-0.329478267	0.748514909	0.411258283	0.365746294	0.574206493	0.922081062	0.460797564	0.308184496	0.160129741	0.048626451	1.111305205	3.931239568	1.231605337	0.621360449	0.035985476	0.032495981	0.035966616	0.193681318	0.156314262	0.039950437	0	0.052915169	0.073228486	-0.610444005
AMPH	-0.096439201	0.116957708	-0.199835542	0.136615158	0.015316086			-0.035665385	-0.051360917	-0.004474021	-0.055131787	-0.317275893	0.215408446				0.232039732		0.215909299	0.221924833	0.030571164	0.204681162	0.226324377	-0.063237882	0.099770951	0.544484972	-0.103871473	-0.01946967	-1.096650767	-0.77816562	0.199964177	0.036201065	0.676004872	0.099096526	0.509854933		-0.055239564	0.721505562	0.106066641	0.065083619	0.147076213	-0.17098656	-0.260719857	-0.069285973	0.661459988	0.108470914
AMT			0.037628221	-0.115397657	0.086419441	1.239308535	1.461226901	0.335242127	0.195310618	0.049258018	-0.059813265	0.169790088	0.079250867	0.434320876	0.745457373	0.95760925	0.016566307		0.116993682	0.087578969	0.196336973	0.273788574	-0.108498178	0.209283341	0.457716765	0.140293146	0.156060498	0.32764967	0.163597989	0.324436376	0.488171575	0.233316753	0.171882816	0.096901984	-0.028062646	-2.266047011	0.644842678	0.36477892	0.052683274	0.135693952	0.065227619	0.089318731	0.139602006	0.040793478			-0.056805527	2.208881499
AMTN	0.033754187	0.244792309	-0.228696999	0.800693422	-0.045609775	1.855634357	-0.885461692	0.010192795	0.012121729	-0.018360268	-0.030804671		0.008754302				0.630431101																												-0.184898998	-0.107007633
AMY1A								0.000817845	-0.033151736	-0.040361425	0.021831689
AMY1B
AMY1C						0.690318903	0.513587476																													-0.860281659
AMY2A			-0.088824791	0.107936039	-0.076460992			-0.048179591	-0.012515659	0.045884329	-0.026521844		0.1367587	0.469652989	1.26798974	2.110400801																															-0.350928061
AMY2B			0.093540911	0.020446458	0.055773709			0.011058845	-0.020537641	0.02784762	0.021372955		0.14301982	0.371085578	0.384165459	1.033834205		-0.267393926																															-0.248567683
AMZ1	-0.179429343	-0.301768508	-0.086835436	0.10890644	-0.035627208	-0.222320836	0.122778515	0.012511776	0.000835894	-0.005078135	-0.000351081	-0.328476706	0.001605856				-0.333099131		0.212464051	0.185210059	0.167489658	0.180302541	0.347583884	0.120930661	0.4579236	-0.098562464	0.005288764	0.144231223	0.099415763	0.254098664	0.272634399	0.286522351	0.182728507	-0.181997717	-0.060786139	0.158722949	0.006192516	-0.324443336	0.077996981	0.120454092	0.092763314	0.054016713	0.045097173	0.033698039	-0.08097282	0.138309429
AMZ2	-0.049799589	-0.050008023	0.090997771	-0.165034535	0.122223835	0.481068697	0.472252531	0.24257984	0.3492339	0.081288663	0.151689365	0.004153923	0.106939505	-0.141068889	0.333262426	0.25643817	-0.046597652	-0.145377789	0.169323651	-0.019147603	-0.108605366	-0.2488373	-0.171975376	-0.252352774	0.276583859	0.146962718	-0.046969618	0.132465481	0.102258053	-0.413848925	-0.601924619	-0.475582883	-0.55139204	-0.037149065	-0.034954559	-0.280201986	0.105671853	0.348933269	-0.069547542	-0.092270276	-0.083760581	-0.062499045	0.025870551	0.092368168	0.036678605	0.36324071	-0.392095068	0.062575838	0.428609616
AMZ2P1	-0.120717835	0.082713312	-0.284166399	-0.274732208	0.163126747	0.353279804	0.387988098	0.028329307	0.003575071	-0.043086385	-0.004834087	-0.126280049	0.247826947	-0.284333503	-0.342829037	-0.229677553	0.673329038		0.079539261	-0.033129158	-0.039833733	-0.258673701	-0.115008678	-0.387439089	0.448784489	0.138988511	-0.023979074	0.02923404	0.228578303	-0.503555435	-0.463866046	-0.318011958	-0.584940301	-0.060073921	0.16127826	-0.181435215	0.068227617	0.159570531	-0.096346583	-0.089088431	-0.096540531	-0.09926755	0.067587647	0.24279672	-0.112354665	0.739518808
ANAPC1	0.007249117	-0.237466338	-0.196662587	0.022939611	-0.00252437	-0.573845281	-0.459420896	-0.485602426	-0.38905476	-0.207768803	-0.330913737		-0.19320032	-0.245720026	-0.795885071	-1.372835154	0.629382813	-0.09156662																		1.137140183											-0.145625703	0.455683671	0.080861707
ANAPC10	-0.224011779	-0.252078701	-0.224379287	0.042026371	0.033814883	-0.657769466	-0.438716878	-0.349248837	-0.121262555	-0.062428825	-0.101369699	-0.462411543	-0.84197575	-0.653400276	-0.474000485	-0.964588866	-0.047642779	-0.149607882	0.047530843	0.255708063	0.230155408	0.484541093	0.56196991	-0.015169182	0.273103829	-0.255904937	-0.123830691	-0.232314201	0.163436342	-0.417131799	0.590209714	0.340626082	0.504447699	-0.066741857	-0.961464767	0.371002846	-0.153461052	-0.409737183	0.053451542	0.097845279	0.088983621	-0.06918315	0.015156933	-0.000436308	-0.306144568	-0.204694632	-0.106769521	-0.349930732	0.106869909
ANAPC11	-0.048406103	-0.241709554	0.108450262	0.095215424	-0.021748642	0.118594419	0.0036485	-0.023729347	-0.047537997	-0.009159559	0.002431623	-0.399486555	-0.002475383	0.082249478	-0.320538745	-0.939020868	0.057328225	0.313190927	-0.051798239	-0.541110874	-0.201760578	-0.417654001	-0.485580362	0.180416442	-0.332091546	-0.274013536	-0.010910115	-0.013954999	-0.443647393	0.199453754	0.472034382	0.283023572	0.21538018	0.310855315	-0.02991085	-0.291332522	-0.450390499	-0.269826592	0.088513819	0.137991202	0.106430339	0.110545091	-0.027373107	-0.027094061	0.146918603	0.398975059	0.01417568	-0.065610847	-0.117604178
ANAPC13	-0.128221255	-0.192521022	-0.124696853	0.035236223	0.051603479	-0.209087245	-0.174898757	-0.059824563	0.20988142	0.128574833	-0.351131108	0.013795656	-0.173811257	-0.355479696	-0.10292768	0.41908545	-0.042020196	-0.104674384	0.00717725	-0.05336866	-0.421595514	-0.21429743	-0.440835488	0.12572371	0.234492675	-0.152257269	-0.215881298	-0.109383691	0.010237816	-0.238662125	-1.252686024	-0.964167846	-1.305313028	0.111584214	-0.509333295	0.538866634	0.105764523	-0.067216337	-0.139960682	-0.172748081	-0.176835879	-0.04439251	0.01049658	0.039942062	-0.401830366	-0.645612702	0.054406657	-0.308297066	0.139986924
ANAPC15	0.12284094	0.240428866	0.457873867	0.053518903	-0.220065324	0.238132383	0.109945394	0.129260563	0.222264454	0.234102981	0.159327663	0.054345319	-0.026406362	-0.133791221	-0.418370486	-1.29889832	-0.498887939	0.10971366	-0.12583463	-0.145124808	-0.043507283	-0.222048545	-0.070950658	-0.201271507	-0.523997996	-0.097993312	-0.194620801	-0.134041945	-0.274335786	-0.442691628	0.190336871	0.505279855	0.261570553	-0.414460904	-0.203452055	-0.512275836	-0.110011449	-0.048754194	0.082767027	0.040455042	0.056421991	-0.056478476	-0.018818007	-0.001310995	-0.913093974	-1.093319832	-0.280764464	-0.322192226	-0.338257752
ANAPC16	0.025193616	-0.060153511	0.056681665	-0.075179475	0.156638262	0.549760248	0.715926927	0.097788367	0.177935171	-0.10429193	-0.038893957	-0.244439515	0.031012064	0.05706152	0.295202189	0.604379571	0.414988931	0.048481392	0.364031962	0.187897703	-0.080628095	0.063065608	-0.13257572	-0.06389803	0.460967708	0.298464157	0.359411114	0.26199883	0.608947349	0.336732424	-0.414219889	-0.264365993	-0.515884331	0.338774762	-0.289454786	-0.371382468	0.399119479	0.483780762	-0.038629545	-0.052560575	-0.075531934	0.042556625	0.113870322	0.116676493	-0.003434112	-0.068510318	0.344169201	0.768201981
ANAPC1P1			0.165962388	-0.129452867	-0.045631795	-0.522707149	-0.486269479						-0.141451816				-0.061900528
ANAPC1P2			-0.204766992	0.073017898	0.158625994			-0.152385977	-0.247964231	-0.128600566	-0.314779785		-0.11048327	-0.052547612	-0.063993467	-0.338771209		0.272950975																													-0.073729862	0.513083862	0.386446796
ANAPC2	0.125491484	-0.148905853	-0.128917725	0.095621932	-0.160698666	0.048959607	-0.04472746	0.030777868	-0.062477157	0.028248671	-0.003388791	0.455381521	-0.063315386	0.098737792	-0.059787061	0.267942246	-0.055905968	0.545347184	-0.475022625	-0.340492628	-0.303122353	-0.365039789	-0.306548517	-0.515042521	-0.784216815	0.142793744	-0.015856997	0.108453241	-0.866586076	-0.254145565	-0.266004003	-0.301615106	-0.305233509	-0.315348991	-0.088644249	-0.241504468	0.20439549	0.043197922	-0.071597476	-0.070409581	-0.070261971	-0.082976744	-0.18279362	-0.109762923	-0.147545782	-0.465016865	-0.444616539
ANAPC4	-0.069903188	-0.081641408	0.014327697	0.130061051	-0.0413105	-0.163405848	0.012428822	0.249848179	0.239701491	0.217452271	0.130911628	0.382835665	-0.425379779	-0.141092155	-0.186555416	-0.439061655	-0.201555354	-0.100883268	-0.172589474	-0.162377005	0.046135167	-0.0124327	-0.00535515	-0.195771878	-0.855387609	0.000422542	-0.019385263	-0.024957604	-0.017731932	-0.045564256	-0.351858387	-0.479074383	-0.416756321	-0.799621001	-0.085099575	0.043310578	-0.35715143	-0.139380906	-0.070875326	-0.03965035	-0.056383466	0.010183939	0.011581218	-0.084679349	-0.582774761	-1.287170004	-0.060903858	0.250257516	0.18685149
ANAPC5	0.004319937	-0.126173905	-0.151973049	-0.12577869	-0.038759719	-0.247494964	-0.050484223	0.653082724	0.547052166	0.345813794	0.267804798	0.142885623	-0.158568694	0.008697025	-0.085677091	-0.169126744	0.00060473	0.032873724	-0.318369792	-0.173102905	-0.312699904	-0.356475097	-0.319717491	-0.215597329	-0.518891599	-0.03288364	-0.136205983	-0.023830692	-0.404289138	-0.269798212	-0.349664831	-0.306642565	-0.48286641	-0.506425607	-0.003144984	-0.368503011	-0.37961573	-0.370107136	-0.033874113	-0.049747767	-0.069045244	-0.041657264	-0.042049469	-0.031419193	-0.291158393	-0.55169344	0.021757328	0.126041408	-0.086343965
ANAPC7	-0.040810013	-0.063138787	0.044689325	0.133431484	-0.138847411	-0.357560732	-0.682446217	0.044505525	0.007791639	0.007436002	0.035457877	0.916286047	-0.410715413	-0.614607229	-1.009993905	-1.415212012	-0.629797184	0.0776911	-0.430786736	0.12617089	-0.055311336	0.138472457	-0.01982529	-0.439778713	-1.621231031	-0.102384191	0.115094133	-0.112076181	-1.070098064	-0.730757491	-0.407404067	-0.992295449	-0.642425918	-1.23244772	-0.48493725	-0.121656718	-0.080412108	-0.170771488	-0.229358172	-0.117343855	-0.165444266	-0.145392988	-0.244799454	-0.188474988	-0.55603899	-0.97719221	-0.236099141	-0.087586185	0.052097916
ANG						1.254399164	1.171849659	-0.510403812	-0.765501741	-0.746365636	-0.21448852	-0.533749704		0.650654833	1.419535256	0.674700738	0.391156888	0.518928552	0.621282167	1.072082092	-0.399695948	-0.112697934	-0.640265262	0.571866488	1.805988245	0.116008044	0.545989013	0.387756246	0.879065121	0.76495288	-0.605957185	0.394171721	-0.176362731	-0.150391404	0.690028762	0.112973079	1.293459863	0.713166593	0.102982052	-0.168337099	-0.086481269	0.303645201	0.171355078	0.385393125			0.33598876	0.629895763	-1.035187319
ANGEL1	0.082173071	-0.14880933	-0.02454562	0.121788857	-0.002080439	0.005741028	-0.16293803	-0.075894605	-0.057808597	-0.237073986	-0.036403881	-0.218166154	0.289869702	-0.031603419	-0.132598437	-0.009128787	-0.213590391	-0.111934845	-0.175281346	-0.159572938	-0.268721952	-0.310153912	-0.271559798	-0.019472277	-0.35031208	0.204318686	0.309086864	0.222476788	0.144222049	0.295844786	-0.345334005	-0.428128416	-0.083083115	-0.10114857	-0.03100379	-0.651209294	-0.166208065	0.1746394	-0.112722381	-0.050009265	-0.091121504	0.021466499	0.032115331	0.009808752	-0.297340224	0.326802503	0.186192253	0.294918127	0.169952134
ANGEL2	0.002157836	-0.275469852	0.048533598	0.117435647	0.090867315	0.343812838	0.253337981	0.281765681	0.38223476	0.258326997	0.298460712	-0.060081795	-0.105331246	0.155411823	0.418186875	0.648350792	0.607607324	-0.076231515	0.019005198	0.409591265	0.502288339	0.533796605	0.672786545	0.214904559	0.15352975	0.284411172	0.446174254	-0.153517509	0.396939245	0.063995598	1.305184763	0.820157561	0.910560019	0.085826718	-0.368992636	-0.199628431	-0.04401755	0.318985284	0.13519415	0.263822496	0.233093822	0.008020153	0.114175506	0.064282593	-0.277207457	-0.653630058	0.00911646	0.489847059	0.344049601
ANGPT1	0.109124056	0.452612172	0.223121119	-0.057558546	-0.180933312	-0.037177766	-0.049069375	0.011198527	0.000779752	0.017110776	-0.007048319	-0.137538841	-0.429616974	-0.139512843	0.145423318	-0.297564278			0.001248041	0.197758056	0.088954367	0.086198286	0.118851504	0.137331374	0.006321182	-0.022538432	-0.212835636	0.007853872	-0.148302479	-0.071426129	-0.019841461	0.054300515	0.097412099	-0.059587799	0.263600816		0.092333343	0.241261272	0.068605358	0.059131962	0.132566636	0.07434473	-0.003166609	0.025365976	-0.16359109	0.037070228		-0.089566931
ANGPT2	0.142072228	-0.036779576	0.143941305	-0.096326532	0.234297432	0.162079871	0.220324346	-0.008230519	0.026135825	-0.00242926	-0.019538581	0.011616525	0.008089292						0.009456694	-0.164832734	-0.026070393	-0.187763984	-0.189958191	0.158492466	0.037416952	-0.011602281	-0.101146118	-0.349758392	-0.011602281	0.116623104	0.162691627	0.075842202	-0.084134736	0.139517229	0.028178751	1.243445857	0.205286813	-0.26907058	-0.038058846	0.065696109	-0.077431635	-0.031662085	-0.015100494	-0.184564139	0.026727674	0.004767273
ANGPT4	0.016444104	0.010582144	0.177907931	0.007179931	-0.213251195			-0.009975232	0.006709209	-0.008249694	0.010959029	-0.273078575	-0.102633039						0.09752611	0.280917836	-0.108445412	0.375555709	-0.185148169	0.289981978	0.282882172	0.040817386	-0.082171294	0.142870431	-0.097010156	0.143231538	0.444386779	-0.029083731	0.047020458	0.045328876	-0.087116325		0.128552964	-0.357414875	-0.011324271	0.121091308	0.019666319	-0.004412509	-0.042057396	0.046261534	0.206744445	0.309819968
ANGPTL1	-0.026308454	-0.025201855	0.022091971	0.08617071	0.270150971			-0.051305427	-0.057662094	0.000399001	0.005288883	-0.081897814	-0.115002883						-0.300338341	-0.335012986	-0.361419503	-0.386583301	-0.125559	0.09917848	0.101869046	-0.320688119	0.009131433	0.464726965	-0.121418128	-0.299748146	-0.229542856	-0.191727174	-0.164562553	0.022582325	-0.119267188	-2.221437007	0.087825892	-0.047982195	-0.003387603	-0.003387603	-0.003387603	0.006145925	-0.028224875	-0.053113455	0.164730682	-0.016969423
ANGPTL2	-0.046203792	0.224894664	-0.643784563	-0.032135679	-0.15120621	0.180544328	-0.479244748	-0.031069182	0.029072149	-0.008257779	0.042326845	-0.114688276	-0.031101837						-0.055350704	-0.024695537	0.314200856	0.095274563	-0.078486894	0.075045058	-0.070714015	-0.030266124	-0.009369506	-0.046584	-0.126293154	0.374417585	0.038452183	0.078223112	0.432642875	-0.135047713	-0.130489702	0.319520814	-0.255201535	-0.494396661	-0.004981357	-0.011504023	0.070125749	-0.000403878	-0.068791547	-0.095357947	0.043167669	0.303604438		-0.871660471
ANGPTL3	0.039152055	0.373345622	-0.263788633	-0.016190211	0.066373758			0.059872175	0.031301468	-0.034203785	-0.02062466	-0.053803831	0.38149587						0.189484802	0.045258071	0.006813653	-0.049476302	0.133111008	0.208287728	0.075043266	-0.089039433	-0.299870904	0.009789125	-0.178359344	-0.121973222	0.02712682	0.109949558	-0.004016128	-0.241281183	0.126779827		-0.190410618	-0.177463678	-0.056112641	-0.139859032	-0.146932174	-0.214322098	-0.165909114	-0.001109217	0.053086851	0.22878517
ANGPTL4	-0.254763259	-0.684482659	-0.08585052	0.046048338	-0.23465524	-1.883279199	-0.219878525	-0.054972714	-0.008375783	-0.009101751	-0.01048034	-0.383041123	0.483647085	-0.00968055	0.138319848	0.178417521	0.236248652	-0.033738805	0.050810186	-0.269163985	-0.004452884	-0.183928234	-0.030914318	0.09667977	0.126380202	-0.245925528	-0.469104046	-0.144931395	-0.162388774	-0.034021244	-0.116670548	0.406154315	0.018940656	-0.174037178	0.858759157	0.445285484	-0.395235594	-0.154837766	0.119080913	0.00255914	0.011236686	-0.026607558	-0.00216314	0.006223804	0.496330488	0.576405331	-0.243062353	-0.076409314
ANGPTL5	0.039028754	0.895715049	0.010683332	-0.008720599	0.029501035			-0.005337752	-0.032251727	-0.020734061	-0.019015947		0.012155468																																-0.015692171	0.104726871
ANGPTL6	-0.116493561	-0.117207727	0.201005646	0.042616579	-0.020433917	0.042816538	-0.22035622	-0.017836473	0.019508332	0.008659267	-0.024035358	-0.117064803	0.295474423				0.047119175		-0.010499219	-0.16661329	0.244636647	-0.122849459	0.045427898	-0.30270017	-0.222737109	0.007260559	0.023944038	0.180724932	-0.277218978	0.13481151	0.132935348	0.572301236	0.094984705	0.05095047	-0.003235698	-0.585155722	0.195484502	0.185522175	0.110319279	0.020174431	0.032936791	0.031164546	-0.013234657	-0.024604341	0.214626798	0.357512497			0.442512247
ANGPTL7	-0.130975121	0.288136885	-0.102982243	-0.097305629	-0.013401416			0.008575023	0.002805921	0.023952601	0.023015697	-0.092351865	-0.176446279						0	-0.116644594	-0.120970755	0.100011469	-0.028372418	-0.108374914	-0.058762088	-0.067857966	0.067728152	-0.34509102	0.160652638	-0.02560372	-0.048605373	0.041249666	0.138654389	0.284881881	-0.041040135		-0.262349094	0.062596422	-0.005595799	0.013616343	0.075741496	-0.011394952	0.020610527	0.005217484	0.054649555	0.209432244
ANGPTL8	0.00967331	-0.12509722	0.05584308	0.101307539	0.076973254	-1.209051421	-1.17005951	-3.63E-05	-0.02155779	0.029401298	-0.024597913	-0.287452454	-0.044278111	-0.320306955	-0.239481919	-0.315273317		0.565548015	0.174337521	0.225520719	0.243035217	0.377499847	0.199007701	-0.029283867	0.19664528	-0.205356963	0.09637544	0.138438447	0.228557825	-0.13935838	0.240253077	0.128347228	0.138438447	0.221823041	-0.04528438	-2.795774505	0.245705887	-0.173974145	0.145422592	0.08551239	0.024147653	0.073254137	0.082296674	0.075605878	0.020989407	0.077732913	0.293806513
ANHX			0.008151695	0.126172905	-0.020135618			-0.009563251	0.041320015	-0.04064663	0.052360908	-0.008606627	0.024653832	0.033074576	-0.170739039	-0.127761468		0.399820376	0.073310535	0.237610089	0.176026915	0.361980985	0.211416253	0.019031816	0.354954229	-0.104833495	0.107785442	0.334240534	-0.223268171	0.079872911	0.269216987	-0.116696301	0.002902534	-0.22220936	-0.102913195		-0.15319343	0.031389345	-0.014760533	0.053417584	-0.002713976	-0.023044443	-0.031946098	0.046726945
ANK1	0.020844352	0.089365988	0.251390531	-0.020631784	0.012081549	0.570047752	-0.089822995	0.00115261	-0.012289757	0.006835828	-0.003689156	0.01507187	0.169107899				0.043634611		0.049298449	0.076081118	0.331673216	0.054967012	0.0477087	0.287768973	0.118829876	-0.182707157	0.228591516	-0.21113349	-0.188411011	-0.099760017	-0.11389572	0.194082412	0.016901926	-0.308445931	-0.165366885		-0.081722096	-0.490221476	0.180977275	-0.01447332	0.062737835	-0.044814903	-0.020450686	0.079935529	0.052393814	0.134220659	-0.021943988	0.78047016	-0.152865723
ANK2	-0.299110771	-0.992950001	-0.057602668	-0.039436737	0.128253818	0.030504718	0.151747478	-0.009009914	-0.042047046	0.009736904	-0.022728372	-0.362865959	-0.442960663						0.465145178	1.090074787	0.805337589	0.845364883	1.042975417	-0.211478511	0.026868209	0.616546857	0.098779813	0.225218974	1.896801038	1.217710554	-0.086445264	-0.003135856	-0.099153726	-0.146460017	0.053294036	0.036732518	0.824117822	0.092506595	-0.035873266	-0.067924108	-0.074380197	0.212006492	0.323962907	0.020362913	0.116794329	0.112220152		2.212782097
ANK2-AS1			0.035000223	0.082595494	-0.045810959								0.075381378
ANK3	0.008228303	-0.04010928	0.174893576	-0.221001166	0.600368426	-0.197120051	0.859730599	0.002589653	-0.116859805	-0.05751456	0.02678016	0.335427033	0.020200949	0.268616966	0.05540705	-0.027114814	0.379277272		-2.044336743	-1.545471374	-1.988424882	-1.647949041	-2.076601999	-1.104660317	-0.467693575	0.331689122	0.380171742	-0.109101784	-1.00649447	0.070369745	-0.162547495	0.03902099	-0.418296219	-0.245368781	0.602548141		1.178522038	1.51387353	-0.015455747	-0.073369219	-0.148844431	0.028967526	-0.422057991	0.107616664	0.291255913	-0.70975941		0.420768183
ANKAR	0.006714441	-0.09945906	0.132777462	0.024008724	0.176846057	0.358967043	0.147866082	-0.005499608	-0.008751202	0.005724726	-0.039975639	-0.179374368	0.116029483	0.103636281	0.307169436	0.493952199	0.463242071		-0.107767885	-0.003609	-0.102173422	0.13016438	-0.112961419	-0.107767885	-0.03358459	0.075196996	0.26032734	0.04948572	-0.071024766	0.024574529	-0.169928781	0.177163944	0.235500347	-0.109119168	-0.211574984	0.372986919	-0.171501918	0.080561492	0.066257262	-0.087074523	0.051949774	-0.073312829	-0.069170253	0.023317429	-0.160601633	-0.164034373	0.098703612
ANKDD1A	0.023544	-0.000981712	-0.007735877	-0.042357444	0.138834643	-0.486183858	-0.228520972	-0.07546306	0.057262091	-0.030807922	0.014326159	-0.279915567	-0.038155701				-0.21822755	-0.464198022	-0.019275141	-0.059278503	0.07378829	-0.245357029	-0.177351915	-0.198594825	0.11568496	0.439636645	0.251679512	0.093144826	-0.053846469	-0.123879938	-0.08117582	0.077435453	0.033139206	-0.04967178	0.021149796	0.283852774	0.469870439	-0.259480464	0.066813384	-0.061824905	0.006822866	-0.014714796	0.015737783	0.136274683	0.08013299	0.378223172	-0.137858389	-0.037715838	0.636700908
ANKDD1B	0.057811099	-0.024998304	0.089239273	0.063718669	-0.206057078								0.292257764																																-0.098913156	-0.085812021
ANKEF1	0.020050408	-0.427176434				0.009499738	0	0.039865887	0.058955331	-0.014437112	0.006673927	-0.596230713		-0.466174081	-0.516628678	-0.356494103	-0.216616495		-0.413557735	-0.637202325	-1.33978657	-1.113583519	-1.457101012	-0.266541752	-0.690850118	-0.164921564	-0.388230357	0.218986557	0.034100972	0.115899868	-0.593914261	-0.135145529	-0.318310646	-0.42813434	-0.725285232	0.488891097	-0.070582113	0.105669963	0.038524245	-0.211079646	-0.124539472	0.041759541	-0.039254379	-0.108999851	-0.214480616	-0.478531981
ANKFN1	-0.121650345	-0.060509605	0.182719969	-0.120735232	0.001039956			0.02065358	0.029261977	-0.029653795	-0.003131649	-0.107843556	-0.255564531						-0.097047531	-0.005698787	0.083514861	0.121584431	0.19976201	0.045748712	-0.034041607	0.539887719	0.594371046	0.692613116	1.173973525	0.894893104	0.104463958	0.089336599	0.208900416	-0.222587483	-0.04150863		0.056891214	0.316582643	0.073227023	0.061220658	0.026547877	0.299285899	0.424500759	-0.042158795	-1.839203635	-2.034657518
ANKFY1	0.012088258	-0.127611425	0.278684147	0.002453871	-0.018077422	-0.238089801	-0.112456064	0.002900684	0.004331055	0.016108143	0.005773584	-0.25154696	-0.048974488	-0.059060862	0.289648498	0.428865344	-0.101407682	-0.113358997	0.016537178	0.083623451	0.012336473	-0.111739914	-0.037908718	-0.055246809	0.22996663	-0.44597415	-0.22345045	-0.167286145	-0.110601542	0.206139174	0.014337527	0.126245646	-0.119836661	-0.353435565	0.394780776	-0.117136702	-0.021130899	-0.210599307	0.028562595	-0.010170794	-0.069727968	0.074900608	-0.030395994	0.101466301	-0.187454797	-0.529838186	0.001838986	0.217382152	0.342853333
ANKH	-0.101146075	-0.245958384	-0.00684703	-0.121692934	0.199893846	-0.21528768	0.409524521	-0.052615567	-0.052424913	0.016407206	0.016167872	0.055107397	-0.049943191				-0.319782196		-0.118158339	0.300147428	0.295074274	0.115715706	-0.048802043	0.059908305	0.117956033	-0.1523712	-0.006153447	-0.053857156	-0.028535167	0.00921702	0.008120582	0.197420599	0.055640866	0.009234323	-0.07971127	0.070426957	-0.116132318	0.032299467	0.096767781	0.011172673	0.021432906	-0.009070398	0.035919481	0.099579486	1.310744673	0.239487496
ANKHD1						-0.352513656	-0.336746621	-0.005917245	0.014841674	-0.03209654	0.013581725	0.292650285		-0.092560086	0.460968626	0.529174798	-0.534187571	0.198494102	0.054787532	-0.027669251	0.481219379	0.365244923	0.72708281	-0.10332699	0.149440218	-0.12006642	-0.046108097	-0.29875394	-0.14016988	-0.220984328	0.618919301	0.613849409	0.160723117	-0.073671683	0.10634257	0.848463775	-0.273928923	-0.047467252	0.343415797	0.211071274	0.125986135	-0.007956492	0.041660956	0.060239653			-0.074728424	0.077618651	0.049884705
ANKHD1-EIF4EBP3						0.46285726	0.619443799	0.001670056	0.042180359	-0.008803049	-0.013702818			0.12637267	0.472389281	0.632179459	-0.048566464	0.203145802																		0.427553091											-0.433803762	0.628733832
ANKIB1	-0.084825957	-0.204923815	-0.008287406	-0.086499896	0.056465674	-0.030714852	-0.105069319					0.231675498	-0.154150463				0.069379822		-0.065901833	0.087460969	-0.098818259	-0.079632382	-0.198269447	0.070662205	0.310815845	0.203534336	0.129445451	0.254643851	-0.072986068	0.123160686	-0.733846171	-0.222696573	-0.654255823	-0.06996079	0.351669875	0.361226247	0.436173732	0.373509873	-0.080723467	-0.139957252	-0.130607305	0.035600941	-0.025278448	0.059289799	0.067641471	-0.222304753
ANKK1	0.025841577	0.107853875	0.290225309	-0.257723458	0.0317726			-0.025753798	-0.01637229	-0.025538433	0.007944078		-0.135554177																																0.254092084	0.590470318
ANKLE1	0.0619743	-0.106677398	-0.205575084	0.084891904	-0.100591059			0.016692385	-0.039565768	0.033095616	-0.026300592	0.163106127	0.214739368						0.108415071	0.139050247	0.111163562	-0.062384203	0	0.067600663	0.03101849	0.174973011	0.151387724	0.102506294	0.351690213	-0.124111882	0.194879847	0.190741435	0.596978217	-0.183925789	0.560788367		0.155359635	-0.077401836	0.088377546	0.056785455	0.23754222	-0.051029886	0.066364471	-0.081543986	0.056093358	0.377302262	-0.25363611	-0.645400923	-0.214701358
ANKLE2	-0.051608284	-0.161418436	-0.023514487	0.181436023	0.012764716	-0.290513684	-0.161755461					0.261100826	0.046519997				-0.465470276		0.414827249	0.147801162	0.070525135	0.311384475	0.123244155	0.218768197	-0.147933255	-0.139652554	-0.207706221	-0.406974826	-0.195487316	-0.550060353	-0.678737623	-1.416911791	-0.762349424	0.273215987	0.13931382	1.056857979	-0.10565693	0.272020914	-0.333030235	-0.173292463	-0.217771285	-0.11164823	-0.152004423	-0.051703157	0.071462747	-0.210209997
ANKMY1	-0.041375163	-0.366026627	0.178268991	0.162982285	0.008138606	-0.261853838	-0.025116103	0.124947541	0.092894442	-0.079036926	0.102104177	-0.257507433	-0.00284993	0.367379239	0.638300933	0.710511204	0.338387288	0.736604576	0.098488599	-0.240907085	-0.265738477	-0.103746225	-0.304746454	0	0.306443789	-0.115953128	0.065947205	0.007314098	0.170711047	0.14802467	0.077136081	0.353572273	0.073841425	0.122859595	0.055651679	0.150960676	-0.218296594	0.083741758	0.200037487	0.061607502	0.079641929	0.061982221	0.058283818	0.011269328	0.178169474	0.238482231	-0.159674552	0.565574779	0.801471838
ANKMY2	0.067770058	-0.229410047	-0.318481235	-0.05613704	-0.059428156	0.225912638	-0.128110029	-0.03822721	0.180537079	0.335642809	0.27025839	0.513778627	-0.401885929	0.3995188	0.591760571	1.0641593	0.163025192	-0.149703717	0.20365482	0.015403619	0.416275963	0.172141823	0.351198089	0.055276974	-0.004587076	0.069537177	-0.027170093	-0.001071713	-0.354310459	-0.596937243	-0.399405604	-0.13441703	-0.223617984	-0.54539807	0.064497565	-0.349267785	0.337455875	0.396981669	0.00548963	-0.036105095	-0.007457147	-0.045987753	-0.043478318	0.032610548	-0.489609522	-0.803786936	0.393049119	0.521814707	0.305073946
[truncated: 32,797 more rows]
[truncated: 146 more columns]
